# Supplementary material for: Coordinated regulation of Myc trans-activation targets by Polycomb and the Trithorax group protein Ash1
Source: BMC Mol Biol. 2007 May 22;8:40. doi: 10.1186/1471-2199-8-40 (PMC1887537; doi:10.1186/1471-2199-8-40)
Supplement: Additional file 1 — Microarray data. A tab-delimited txt file containing the Affymetrix intensities of our averaged, replicated chip hybridizations. [file 1471-2199-8-40-S1.txt]

"G4 = Gal4, B = buffer injected, Myc = ectopic Myc present, ash1 = ash1 RNAi, Pc = Pc RNAi, pho = pho RNAi, columns L through R contain ratios of intensities of each condition divided by the intensity in Gal4 embryos, and columns S through Y contain the log2 values of those in L through R."																								
Descriptions	Affy #	G4 B avg.	G4 Myc B avg.	G4 ash1 avg	G4 Myc ash1 avg	G4 Pc avg	G4 Myc Pc avg	G4 pho avg	G4 Myc pho avg	Sums	G4M B/ G4 B	G4 ash/G4 B	G4M ash/G4 B	G4 Pc/ G4 B	G4M Pc/G4 B	G4 pho/G4 B	G4M pho/ G4 B	log (GM/G)	log (G4 a/G4)	log (G4M a/G4)	log (G4 Pc/G4)	log (G4M Pc/G4)	log (G4 pho/G4)	log (G4M pho/G4)
"CG3827-RA  FEA=BDGP  GEN=sc  DB_XREF=CG3827 FBgn0004170  SEG=chrX:+153497,154919  MAP=1A8-1A8  LEN=1422  DEF=(CG3827 gene symbol:sc FBgn0004170 (GO:0008407 bristle morphogenesis) (GO:0003677 DNA binding) (GO:0007540 sex determination, establishment of X:A ratio) (GO:0003704 specific RNA polymerase II transcription factor) (GO:0007400 neuroblast cell fate determination) (GO:0016563 transcriptional activator) (GO:0007549 dosage compensation) (GO:0007422 peripheral nervous system development) (GO:0005634 nucleus) (GO:0006355 regulation of transcription, DNA-dependent) (GO:0007399 neurogenesis) (GO:0007417 central nervous system development) (GO:0007530 sex determination))"	1625273_at	171.515	118.175	212.957	78.833	50.081	80.176	122.017	88.839	922.592	0.689	1.242	0.46	0.292	0.467	0.711	0.518	-0.537	0.312	-1.121	-1.776	-1.097	-0.491	-0.949
"CG2910-RB  FEA=BDGP  SEG=chr2R:+3023386,3030716"	1635804_at	152.319	81.722	127.535	100.932	52.168	84.378	94.65	85.917	779.62	0.537	0.837	0.663	0.342	0.554	0.621	0.564	-0.898	-0.256	-0.594	-1.546	-0.852	-0.686	-0.826
"CG32120-RA  FEA=BDGP  GEN=Ly  DB_XREF=CG32120 FBgn0002573  SEG=chr3L:-13353796,13358693  MAP=70A8-70A8  LEN=2450  DEF=(CG32120 gene symbol:Ly synonyms:(CG10714) FBgn0002573 (GO:0003700 transcription factor) (GO:0003702 RNA polymerase II transcription factor) (GO:0008594 photoreceptor morphogenesis (sensu Drosophila)) (GO:0045465 R8 differentiation) (GO:0007422 peripheral nervous system development) (GO:0005634 nucleus))"	1632294_at	672.807	351.252	924.309	256.873	246.026	225.24	433.943	375.877	3486.327	0.522	1.374	0.382	0.366	0.335	0.645	0.559	-0.938	0.458	-1.389	-1.451	-1.579	-0.633	-0.84
"CG14888-RA  FEA=BDGP  GEN=CG14888  DB_XREF=CG14888 FBgn0038442  SEG=chr3R:+12375776,12378298  MAP=89D3-89D3  LEN=690  DEF=(CG14888 gene symbol:CG14888 FBgn0038442 )"	1635779_at	96.192	63.441	86.422	56.396	39.225	30.645	56.536	41.214	470.072	0.66	0.898	0.586	0.408	0.319	0.588	0.428	-0.6	-0.155	-0.77	-1.294	-1.65	-0.767	-1.223
"CG12496-RA  FEA=BDGP  SEG=chrX:-2166128,2167671"	1624501_at	202.732	131.03	292.868	166.401	86.461	89.833	148.89	145.896	1264.111	0.646	1.445	0.821	0.426	0.443	0.734	0.72	-0.63	0.531	-0.285	-1.229	-1.174	-0.445	-0.475
"CG13610-RA  FEA=BDGP  GEN=CG13610  DB_XREF=CG13610 FBgn0039176  SEG=chr3R:+20089409,20091670  MAP=95F8-95F8  LEN=2261  DEF=(CG13610 gene symbol:CG13610 FBgn0039176 (GO:0015101 organic cation transporter))"	1636800_at	2061.25	1288.128	2266.906	1055.511	905.007	692.21	1156.758	1474.535	10900.304	0.625	1.1	0.512	0.439	0.336	0.561	0.715	-0.678	0.137	-0.966	-1.188	-1.574	-0.833	-0.483
"CG2047-RA  FEA=BDGP  GEN=ftz  DB_XREF=CG2047 FBgn0001077  SEG=chr3R:+2690046,2691951  MAP=84A6-84A6  LEN=1758  DEF=(CG2047 gene symbol:ftz FBgn0001077 (GO:0006357 regulation of transcription from Pol II promoter) (GO:0003704 specific RNA polymerase II transcription factor) (GO:0007366 periodic partitioning by pair rule gene) (GO:0005634 nucleus))"	1637677_at	280.084	121.842	368.118	128.743	127.04	112.67	165.483	183.6	1487.579	0.435	1.314	0.46	0.454	0.402	0.591	0.656	-1.201	0.394	-1.121	-1.141	-1.314	-0.759	-0.609
"CG8362-RA  FEA=BDGP  SEG=chr3R:+5505678,5507240"	1640512_at	366.566	208.033	347.021	195.717	166.707	270.089	217.147	278.841	2050.12	0.568	0.947	0.534	0.455	0.737	0.592	0.761	-0.817	-0.079	-0.905	-1.137	-0.441	-0.755	-0.395
"CG3839-RA  FEA=BDGP  GEN=l(1)sc  DB_XREF=CG3839 FBgn0002561  SEG=chrX:+167160,168257  MAP=1A8-1A8  LEN=1097  DEF=(CG3839 gene symbol:l(1)sc FBgn0002561 (GO:0003704 specific RNA polymerase II transcription factor) (GO:0007518 myoblast cell fate determination) (GO:0007400 neuroblast cell fate determination) (GO:0007422 peripheral nervous system development) (GO:0005634 nucleus) (GO:0003700 transcription factor) (GO:0007417 central nervous system development))"	1627194_at	280.058	170.019	442.906	146.319	128.589	107.617	232.529	177.833	1685.869	0.607	1.581	0.522	0.459	0.384	0.83	0.635	-0.72	0.661	-0.937	-1.123	-1.38	-0.268	-0.655
"CG30080-RA  FEA=BDGP  GEN=CG30080  DB_XREF=CG30080 FBgn0050080  SEG=chr2R:-10762443,10765419  MAP=52C1-52C1  LEN=2796  DEF=(CG30080 gene symbol:CG30080 synonyms:(CG12965) FBgn0050080 )"	1627759_at	499.259	290.359	611.51	295.024	232.81	230.729	415.043	354.715	2929.448	0.582	1.225	0.591	0.466	0.462	0.831	0.71	-0.782	0.293	-0.759	-1.101	-1.114	-0.267	-0.493
"CG3340-RA  FEA=BDGP  GEN=Kr  DB_XREF=CG3340 FBgn0001325  SEG=chr2R:+20270184,20273104  MAP=60F5-60F5  LEN=2547  DEF=(CG3340 gene symbol:Kr FBgn0001325 (GO:0003677 DNA binding) (GO:0007354 zygotic determination of anteriorposterior axis, embryo) (GO:0007443 Malpighian tubule morphogenesis) (GO:0007517 muscle development) (GO:0007456 eye morphogenesis (sensu Drosophila)) (GO:0016564 transcriptional repressor) (GO:0016566 specific transcriptional repressor) (GO:0003704 specific RNA polymerase II transcription factor) (GO:0007400 neuroblast cell fate determination) (GO:0000122 negative regulation of transcription from Pol II promoter) (GO:0007411 axon guidance) (GO:0003682 chromatin binding) (GO:0005634 nucleus))"	1629753_at	1824.609	996.082	2030.303	994.149	884.943	612.602	1243.542	956.696	9542.927	0.546	1.113	0.545	0.485	0.336	0.682	0.524	-0.873	0.154	-0.876	-1.044	-1.575	-0.553	-0.931
"CG32299-RA  FEA=BDGP  GEN=CG32299  DB_XREF=CG32299 FBgn0052299  SEG=chr3L:-2370228,2370863  MAP=62E1-62E1  LEN=575  DEF=(CG32299 gene symbol:CG32299 FBgn0052299 )"	1623286_at	173.512	110.543	184.346	70.321	88.891	90.824	124.595	69.804	912.836	0.637	1.062	0.405	0.512	0.523	0.718	0.402	-0.65	0.087	-1.303	-0.965	-0.934	-0.478	-1.314
"CG4158-RA  FEA=BDGP  GEN=wor  DB_XREF=CG4158 FBgn0001983  SEG=chr2L:-15401377,15403670  MAP=35D2-35D2  LEN=2231  DEF=(CG4158 gene symbol:wor FBgn0001983 (GO:0003702 RNA polymerase II transcription factor) (GO:0005634 nucleus))"	1631502_at	1941.88	1370.715	2194.096	1419.056	996.515	1057.161	1446.948	1514.81	11941.181	0.706	1.13	0.731	0.513	0.544	0.745	0.78	-0.503	0.176	-0.453	-0.962	-0.877	-0.424	-0.358
"CG7760-RA  FEA=BDGP  GEN=cato  DB_XREF=CG7760 FBgn0024249  SEG=chr2R:-11341513,11342083  MAP=53A4-53A4  LEN=570  DEF=(CG7760 gene symbol:cato FBgn0024249 (GO:0003700 transcription factor) (GO:0005634 nucleus))"	1623462_at	253.572	121.115	283.533	137.961	130.879	67.78	207.997	155.479	1358.318	0.478	1.118	0.544	0.516	0.267	0.82	0.613	-1.066	0.161	-0.878	-0.954	-1.903	-0.286	-0.706
"CG13374-RA  FEA=BDGP  GEN=pcl  DB_XREF=CG13374 FBgn0011822  SEG=chrX:-193623,194880  MAP=1B2-1B2  LEN=1257  DEF=(CG13374 gene symbol:pcl FBgn0011822 (GO:0004193 cathepsin E))"	1633955_at	138.911	77.304	172.684	63.102	73.52	42.465	119.889	113.46	801.334	0.556	1.243	0.454	0.529	0.306	0.863	0.817	-0.846	0.314	-1.138	-0.918	-1.71	-0.212	-0.292
"CG13434-RA  FEA=BDGP  GEN=CG13434  DB_XREF=CG13434 FBgn0034523  SEG=chr2R:-15649930,15650919  MAP=57A6-57A6  LEN=654  DEF=(CG13434 gene symbol:CG13434 FBgn0034523 )"	1629879_at	839.666	555.011	900.881	562.26	444.737	656.045	593.827	585.51	5137.937	0.661	1.073	0.67	0.53	0.781	0.707	0.697	-0.597	0.102	-0.579	-0.917	-0.356	-0.5	-0.52
"HDC19553  FEA=HDP  SEG=chrX:-18130579,18130981"	1640802_at	85.945	48.793	80.025	53.579	46.974	58.753	44.47	39.037	457.577	0.568	0.931	0.623	0.547	0.684	0.517	0.454	-0.817	-0.103	-0.682	-0.872	-0.549	-0.951	-1.139
"CG1471-RB  FEA=BDGP  GEN=CG1471  DB_XREF=CG1471 FBgn0039774  SEG=chr3R:+26274876,26280824  MAP=99F5-99F6  LEN=2370  DEF=(CG1471 gene symbol:CG1471 FBgn0039774 )"	1639396_s_at	297.5	168.467	343.327	163.327	166.206	129.68	231.74	175.542	1675.789	0.566	1.154	0.549	0.559	0.436	0.779	0.59	-0.82	0.207	-0.865	-0.84	-1.198	-0.36	-0.761
"CG13625-RA  FEA=BDGP  GEN=CG13625  DB_XREF=CG13625 FBgn0039210  SEG=chr3R:-20399443,20401512  MAP=96A9-96A9  LEN=2069  DEF=(CG13625 gene symbol:CG13625 FBgn0039210 )"	1630397_at	417.05	296.784	373.65	280.132	240.257	268.626	339.845	330.413	2546.755	0.712	0.896	0.672	0.576	0.644	0.815	0.792	-0.491	-0.159	-0.574	-0.796	-0.635	-0.295	-0.336
"CG3346-RA  FEA=BDGP  GEN=pon  DB_XREF=CG3346 FBgn0025739  SEG=chrX:+4376942,4379725  MAP=4C10-4C10  LEN=2589  DEF=(CG3346 gene symbol:pon FBgn0025739 (GO:0008105 asymmetric protein localization))"	1628732_at	1918.829	1322.619	1951.629	1207.838	1105.67	1070.703	1288.065	1394.213	11259.565	0.689	1.017	0.629	0.576	0.558	0.671	0.727	-0.537	0.024	-0.668	-0.795	-0.842	-0.575	-0.461
"CG18088-RA  FEA=BDGP  GEN=CG18088  DB_XREF=CG18088 FBgn0032082  SEG=chr2L:+8959767,8962495  MAP=29F6-29F6  LEN=2263  DEF=(CG18088 gene symbol:CG18088 FBgn0032082 )"	1638462_at	1388.141	641.394	1327.928	421.588	800.234	388.687	1167.644	594.921	6730.537	0.462	0.957	0.304	0.576	0.28	0.841	0.429	-1.114	-0.064	-1.719	-0.795	-1.836	-0.25	-1.222
"CG6868-RA  FEA=BDGP  GEN=tld  DB_XREF=CG6868 FBgn0003719  SEG=chr3R:+20566112,20569891  MAP=96A19-96A19  LEN=3358  DEF=(CG6868 gene symbol:tld FBgn0003719 (GO:0007362 terminal region determination) (GO:0008293 torso receptor signaling pathway) (GO:0007378 amnioserosa formation) (GO:0004222 metalloendopeptidase) (GO:0030513 positive regulation of BMP signaling pathway) (GO:0017015 regulation of TGFbeta receptor signaling pathway) (GO:0017026 procollagen C-endopeptidase) (GO:0007352 zygotic determination of dorsalventral axis))"	1624434_at	97.723	51.388	125.967	52.556	56.362	54.437	82.285	81.684	602.403	0.526	1.289	0.538	0.577	0.557	0.842	0.836	-0.927	0.366	-0.895	-0.794	-0.844	-0.248	-0.259
"CG4722-RA  FEA=BDGP  GEN=bib  DB_XREF=CG4722 FBgn0000180  SEG=chr2L:+9977055,9987954  MAP=30F5-30F5  LEN=3281  DEF=(CG4722 gene symbol:bib FBgn0000180 (GO:0015285 connexon channel) (GO:0007398 ectoderm development) (GO:0007399 neurogenesis) (GO:0005887 integral to plasma membrane) (GO:0005922 connexon complex) (GO:0007498 mesoderm development))"	1634044_at	1640.799	1085.127	2225.317	914.223	955.151	655.44	1429.102	976.918	9882.077	0.661	1.356	0.557	0.582	0.399	0.871	0.595	-0.597	0.44	-0.844	-0.781	-1.324	-0.199	-0.748
"HDC05732  FEA=HDP  SEG=chr2R:-6301988,6302345"	1641010_at	1804.781	999.875	1468.461	731.972	1059.729	815.031	1693.164	1008.028	9581.041	0.554	0.814	0.406	0.587	0.452	0.938	0.559	-0.852	-0.298	-1.302	-0.768	-1.147	-0.092	-0.84
"CG8355-RA  FEA=BDGP  GEN=sli  DB_XREF=CG8355 FBgn0003425  SEG=chr2R:-10936395,10954579  MAP=52C9-52D1  LEN=5402  DEF=(CG8355 gene symbol:sli FBgn0003425 (GO:0007509 mesoderm migration) (GO:0005578 extracellular matrix) (GO:0030182 neuron differentiation) (GO:0007411 axon guidance) (GO:0042063 gliogenesis) (GO:0007409 axonogenesis))"	1631881_a_at	174.543	94.239	104.564	89.118	106.552	42.912	120.809	86.075	818.811	0.54	0.599	0.511	0.61	0.246	0.692	0.493	-0.889	-0.739	-0.97	-0.712	-2.024	-0.531	-1.02
"CG31349-RE  FEA=BDGP  GEN=pyd  DB_XREF=CG31349 FBgn0003177  SEG=chr3R:-4661315,4756993  MAP=85B2-85B7  LEN=3850  DEF=(CG31349 gene symbol:pyd synonyms:(CG9763 CG11782 CG9729 CG12409 CG11962) FLAGGED_PROBLEMATIC FBgn0003177 (GO:0005912 adherens junction) (GO:0007391 dorsal closure) (GO:0046328 regulation of JNK cascade) (GO:0004383 guanylate cyclase) (GO:0007254 JNK cascade))"	1631905_a_at	170.187	113.141	134.344	74.631	105.555	69.869	121.495	66.889	856.112	0.665	0.789	0.439	0.62	0.411	0.714	0.393	-0.589	-0.341	-1.189	-0.689	-1.284	-0.486	-1.347
"CG3796-RA  FEA=BDGP  GEN=ac  DB_XREF=CG3796 FBgn0000022  SEG=chrX:+127468,128429  MAP=1A5-1A6  LEN=961  DEF=(CG3796 gene symbol:ac FBgn0000022 (GO:0008407 bristle morphogenesis) (GO:0003677 DNA binding) (GO:0003704 specific RNA polymerase II transcription factor) (GO:0007292 oogenesis) (GO:0016563 transcriptional activator) (GO:0045941 positive regulation of transcription) (GO:0007422 peripheral nervous system development) (GO:0005634 nucleus) (GO:0006355 regulation of transcription, DNA-dependent) (GO:0007399 neurogenesis) (GO:0003700 transcription factor) (GO:0007417 central nervous system development))"	1638596_at	87.235	58.154	176.722	42.873	54.147	49.715	83.015	72.952	624.814	0.667	2.026	0.491	0.621	0.57	0.952	0.836	-0.585	1.018	-1.025	-0.688	-0.811	-0.072	-0.258
"CG13029-RB  FEA=BDGP  GEN=CG13029  DB_XREF=CG13029 FBgn0036670  SEG=chr3L:+16809501,16810724  MAP=73D3-73D3  LEN=1165  DEF=(CG13029 gene symbol:CG13029 FLAGGED_PROBLEMATIC FBgn0036670 )"	1634127_a_at	370.346	222.275	497.002	237.934	230.785	321.706	264.62	232.227	2376.896	0.6	1.342	0.642	0.623	0.869	0.715	0.627	-0.737	0.424	-0.638	-0.682	-0.203	-0.485	-0.673
"CG17579-RB  FEA=BDGP  GEN=sca  DB_XREF=CG17579 FBgn0003326  SEG=chr2R:+7845257,7866724  MAP=49D3-49D3  LEN=3793  DEF=(CG17579 gene symbol:sca FBgn0003326 (GO:0008407 bristle morphogenesis) (GO:0007461 restriction of R8 fate) (GO:0005576 extracellular) (GO:0004871 signal transducer) (GO:0007456 eye morphogenesis (sensu Drosophila)) (GO:0005577 fibrinogen complex) (GO:0045468 regulation of R8 spacing) (GO:0016321 female meiosis chromosome segregation) (GO:0046331 lateral inhibition) (GO:0007399 neurogenesis))"	1636998_at	579.003	345.911	910.683	189.959	364.425	179.438	427.414	244.283	3241.115	0.597	1.573	0.328	0.629	0.31	0.738	0.422	-0.743	0.653	-1.608	-0.668	-1.69	-0.438	-1.245
"CG18584-RA  FEA=BDGP  GEN=CG18584  DB_XREF=CG18584 FBgn0033107  SEG=chr2R:+1875961,1877907  MAP=42D1-42D1  LEN=1829  DEF=(CG18584 gene symbol:CG18584 FBgn0033107 )"	1624842_at	223.409	145.124	207.174	116.121	142.11	68.973	161.823	95.061	1159.795	0.65	0.927	0.52	0.636	0.309	0.724	0.425	-0.622	-0.109	-0.944	-0.653	-1.696	-0.465	-1.233
"CG30023-RA  FEA=BDGP  GEN=CG30023  DB_XREF=CG30023 FBgn0050023  SEG=chr2R:-6449442,6462140  MAP=47F8-47F8  LEN=2803  DEF=(CG30023 gene symbol:CG30023 synonyms:(CG9026) FBgn0050023 )"	1624510_at	988.602	630.677	948.965	603.97	631.921	689.384	695.977	690.408	5879.903	0.638	0.96	0.611	0.639	0.697	0.704	0.698	-0.648	-0.059	-0.711	-0.646	-0.52	-0.506	-0.518
"CG13287-RA  FEA=BDGP  GEN=CG13287  DB_XREF=CG13287 FBgn0035643  SEG=chr3L:+5841714,5843100  MAP=64F3-64F3  LEN=1386  DEF=(CG13287 gene symbol:CG13287 FBgn0035643 )"	1625662_at	491.998	272.222	486.157	344.224	314.546	166.511	379.293	400.388	2855.34	0.553	0.988	0.7	0.639	0.338	0.771	0.814	-0.854	-0.017	-0.515	-0.645	-1.563	-0.375	-0.297
"CG33207-RB  FEA=BDGP  GEN=CG33207  DB_XREF=CG33207 FBgn0053207  SEG=chr3R:+11491925,11513676  MAP=89A1-89A2  LEN=2506  DEF=(CG33207 gene symbol:CG33207 synonyms:(CG14873 CG14874) FBgn0053207 )"	1630400_at	694.934	466.145	730.124	506.413	452.498	473.609	564.046	591.329	4479.098	0.671	1.051	0.729	0.651	0.682	0.812	0.851	-0.576	0.071	-0.457	-0.619	-0.553	-0.301	-0.233
"CG10501-RB  FEA=BDGP  GEN=amd  DB_XREF=CG10501 FBgn0000075  SEG=chr2L:+19088241,19092193  MAP=37C1-37C1  LEN=1744  DEF=(CG10501 gene symbol:amd synonyms:(CG17345) FBgn0000075 (GO:0004058 aromatic-L-amino acid decarboxylase) (GO:0042417 dopamine metabolism) (GO:0040003 cuticle biosynthesis (sensu Insecta)) (GO:0006584 catecholamine metabolism) (GO:0016831 carboxy-lyase))"	1631281_a_at	127.399	76.033	134.26	41.367	83.723	17.173	120.406	40.684	641.044	0.597	1.054	0.325	0.657	0.135	0.945	0.319	-0.745	0.076	-1.623	-0.606	-2.891	-0.081	-1.647
"CG33200-RA  FEA=BDGP  GEN=CG33200  DB_XREF=CG33200 FBgn0053200  SEG=chr2R:+17452201,17452746  MAP=58D7-58D7  LEN=486  DEF=(CG33200 gene symbol:CG33200 FBgn0053200 )"	1639902_at	491.23	268.085	538.866	267.473	325.755	177.484	449.486	316.419	2834.797	0.546	1.097	0.544	0.663	0.361	0.915	0.644	-0.874	0.134	-0.877	-0.593	-1.469	-0.128	-0.635
"CG4164-RA  FEA=BDGP  GEN=CG4164  DB_XREF=CG4164 FBgn0031256  SEG=chr2L:+454775,456319  MAP=21C6-21C6  LEN=1485  DEF=(CG4164 gene symbol:CG4164 FBgn0031256 (GO:0003773 heat shock protein))"	1637650_at	3284.219	2292.611	3269.037	2308.94	2181.068	1734.205	2216.834	2867.687	20154.602	0.698	0.995	0.703	0.664	0.528	0.675	0.873	-0.519	-0.007	-0.508	-0.591	-0.921	-0.567	-0.196
"CG17725-RB  FEA=BDGP  GEN=Pepck  DB_XREF=CG17725 FBgn0003067  SEG=chr2R:+13600486,13603139  MAP=55D3-55D3  LEN=2653  DEF=(CG17725 gene symbol:Pepck FBgn0003067 (GO:0004613 phosphoenolpyruvate carboxykinase (GTP)) (GO:0006094 gluconeogenesis))"	1633599_a_at	2855.088	1370.685	2570.306	832.658	1899.404	1524.917	1341.885	1439.3	13834.244	0.48	0.9	0.292	0.665	0.534	0.47	0.504	-1.059	-0.152	-1.778	-0.588	-0.905	-1.089	-0.988
"CG12047-RC  FEA=BDGP  GEN=mud  DB_XREF=CG12047 FBgn0002873  SEG=chrX:+13978501,13985913  MAP=12E6-12E6  LEN=5991  DEF=(CG12047 gene symbol:mud FLAGGED_PROBLEMATIC FBgn0002873 (GO:0016319 mushroom body development))"	1626073_a_at	219.194	147.29	244.073	154.038	146.512	140.161	191.906	152.513	1395.686	0.672	1.114	0.703	0.668	0.639	0.876	0.696	-0.574	0.155	-0.509	-0.581	-0.645	-0.192	-0.523
"CG9042-RC  FEA=BDGP  GEN=Gpdh  DB_XREF=CG9042 FBgn0001128  SEG=chr2L:+5935896,5941307  MAP=26A3-26A3  LEN=2163  DEF=(CG9042 gene symbol:Gpdh FBgn0001128 (GO:0005737 cytoplasm) (GO:0006127 glycerophosphate shuttle) (GO:0004367 glycerol-3-phosphate dehydrogenase (NAD+)))"	1634893_at	269.469	176.76	262.956	183.239	180.666	173.943	139.706	198.597	1585.336	0.656	0.976	0.68	0.67	0.646	0.518	0.737	-0.608	-0.035	-0.556	-0.577	-0.632	-0.948	-0.44
"CG15704-RA  FEA=BDGP  GEN=CG15704  DB_XREF=CG15704 FBgn0034103  SEG=chr2R:+11343738,11344198  MAP=53A4-53A4  LEN=460  DEF=(CG15704 gene symbol:CG15704 FBgn0034103 )"	1628430_at	111.614	55.088	89.915	56.182	75.033	52.722	63.65	88.878	593.082	0.494	0.806	0.503	0.672	0.472	0.57	0.796	-1.019	-0.312	-0.99	-0.573	-1.082	-0.81	-0.329
"CG5597-RA  FEA=BDGP  GEN=CG5597  DB_XREF=CG5597 FBgn0034920  SEG=chr2R:+18930541,18932345  MAP=60A8-60A8  LEN=919  DEF=(CG5597 gene symbol:CG5597 FBgn0034920 )"	1638697_at	265.6	160.356	300.893	163.093	179.856	131.552	183.744	215.116	1600.209	0.604	1.133	0.614	0.677	0.495	0.692	0.81	-0.728	0.18	-0.704	-0.562	-1.014	-0.532	-0.304
"CG31125-RA  FEA=BDGP  GEN=CG31125  DB_XREF=CG31125 FBgn0051125  SEG=chr3R:-20469745,20471200  MAP=96A13-96A14  LEN=1455  DEF=(CG31125 gene symbol:CG31125 FBgn0051125 )"	1641314_at	285.218	194.998	345.825	202.014	193.199	187.676	180.987	199.37	1789.286	0.684	1.212	0.708	0.677	0.658	0.635	0.699	-0.549	0.278	-0.498	-0.562	-0.604	-0.656	-0.517
"CG1911-RA  FEA=BDGP  GEN=CG1911  DB_XREF=CG1911 FBgn0039680  SEG=chr3R:+25490763,25495351  MAP=99B7-99B7  LEN=4282  DEF=(CG1911 gene symbol:CG1911 FBgn0039680 (GO:0005676 condensin complex) (GO:0000070 mitotic chromosome segregation) (GO:0007067 mitosis) (GO:0007076 mitotic chromosome condensation))"	1625447_at	1281.843	791.342	1521.277	810.741	868.439	787.948	1050.381	881.42	7993.39	0.617	1.187	0.632	0.677	0.615	0.819	0.688	-0.696	0.247	-0.661	-0.562	-0.702	-0.287	-0.54
"CG8365-RA  FEA=BDGP  GEN=E(spl)  DB_XREF=CG8365 FBgn0000591  SEG=chr3R:+21855410,21855950  MAP=96F10-96F10  LEN=540  DEF=(CG8365 gene symbol:E(spl) FBgn0000591 (GO:0003677 DNA binding) (GO:0007456 eye morphogenesis (sensu Drosophila)) (GO:0045165 cell fate commitment) (GO:0016566 specific transcriptional repressor) (GO:0007398 ectoderm development) (GO:0003700 transcription factor) (GO:0007498 mesoderm development) (GO:0003704 specific RNA polymerase II transcription factor) (GO:0008587 wing margin morphogenesis) (GO:0045468 regulation of R8 spacing) (GO:0000122 negative regulation of transcription from Pol II promoter) (GO:0007219 N receptor signaling pathway) (GO:0007422 peripheral nervous system development) (GO:0005634 nucleus) (GO:0007173 EGF receptor signaling pathway))"	1629966_at	630.635	434.539	627.125	518.183	441.203	456.704	495.985	580.333	4184.708	0.689	0.994	0.822	0.7	0.724	0.786	0.92	-0.537	-0.008	-0.283	-0.515	-0.466	-0.347	-0.12
"CG7194-RA  FEA=BDGP  GEN=CG7194  DB_XREF=CG7194 FBgn0035868  SEG=chr3L:-8261073,8262745  MAP=66C5-66C5  LEN=1341  DEF=(CG7194 gene symbol:CG7194 FBgn0035868 )"	1631098_at	84.754	51.106	64.001	47.054	59.515	41.487	62.099	51.896	461.911	0.603	0.755	0.555	0.702	0.49	0.733	0.612	-0.73	-0.405	-0.849	-0.51	-1.031	-0.449	-0.708
"CG11761-RA  FEA=BDGP  GEN=CG11761  DB_XREF=CG11761 FBgn0033528  SEG=chr2R:-5539634,5540740  MAP=47A11-47A11  LEN=869  DEF=(CG11761 gene symbol:CG11761 FBgn0033528 (GO:0003677 DNA binding))"	1632396_at	1320.215	890.324	1202.362	899.732	938.256	1059.798	1014.575	1101.792	8427.054	0.674	0.911	0.682	0.711	0.803	0.768	0.835	-0.568	-0.135	-0.553	-0.493	-0.317	-0.38	-0.261
"CG15736-RA  FEA=BDGP  SEG=chrX:-11747931,11748614"	1637610_at	2014.816	1234	2175.713	1301.139	1440.319	1606.894	1486.843	1544.583	12804.306	0.612	1.08	0.646	0.715	0.798	0.738	0.767	-0.707	0.111	-0.631	-0.484	-0.326	-0.438	-0.383
"CG6559-RA  FEA=BDGP  GEN=CG6559  DB_XREF=CG6559 FBgn0036081  SEG=chr3L:-10254003,10270242  MAP=67D13-67D13  LEN=1032  DEF=(CG6559 gene symbol:CG6559 FBgn0036081 )"	1630960_at	313.716	207.891	286.745	219.994	225.001	171.449	247.128	221.248	1893.173	0.663	0.914	0.701	0.717	0.547	0.788	0.705	-0.594	-0.13	-0.512	-0.48	-0.872	-0.344	-0.504
"CG17343-RA  FEA=BDGP  GEN=CG17343  DB_XREF=CG17343 FBgn0032751  SEG=chr2L:+19043075,19043330  MAP=37B13-37B13  LEN=255  DEF=(CG17343 gene symbol:CG17343 FBgn0032751 )"	1641596_at	674.15	478.3	633.496	505.742	484.71	538.317	547.465	559.239	4421.419	0.709	0.94	0.75	0.719	0.799	0.812	0.83	-0.495	-0.09	-0.415	-0.476	-0.325	-0.3	-0.27
"CG10283-RA  FEA=BDGP  GEN=CG10283  DB_XREF=CG10283 FBgn0032681  SEG=chr2L:-18451035,18462594  MAP=36E3-36E5  LEN=3001  DEF=(CG10283 gene symbol:CG10283 FBgn0032681 )"	1631175_a_at	1172.438	795.757	1062.149	743.54	859.691	842.189	871.833	847.735	7195.331	0.679	0.906	0.634	0.733	0.718	0.744	0.723	-0.559	-0.143	-0.657	-0.448	-0.477	-0.427	-0.468
"CG10191-RA  FEA=BDGP  GEN=CG10191  DB_XREF=CG10191 FBgn0036354  SEG=chr3L:-13345860,13347556  MAP=70A8-70A8  LEN=1629  DEF=(CG10191 gene symbol:CG10191 FBgn0036354 )"	1636210_at	998.68	642.536	1108.283	698.758	738.838	638.651	751.939	738.992	6316.678	0.643	1.11	0.7	0.74	0.639	0.753	0.74	-0.636	0.15	-0.515	-0.435	-0.645	-0.409	-0.434
"CG32041-RB  FEA=BDGP  GEN=CG32041  DB_XREF=CG32041 FBgn0052041  SEG=chr3L:+9331640,9333680  MAP=67B1-67B1  LEN=1906  DEF=(CG32041 gene symbol:CG32041 FBgn0052041 )"	1629061_s_at	240.892	169.178	258.149	117.46	179.103	139.284	158.708	162.024	1424.798	0.702	1.072	0.488	0.743	0.578	0.659	0.673	-0.51	0.1	-1.036	-0.428	-0.79	-0.602	-0.572
"CG7390-RA  FEA=BDGP  SEG=chr3R:-10571829,10573061"	1635450_a_at	542.19	313	502.633	459.375	403.958	503.871	594.03	512.013	3831.07	0.577	0.927	0.847	0.745	0.929	1.096	0.944	-0.793	-0.109	-0.239	-0.425	-0.106	0.132	-0.083
"GH05108  FEA=sim4  SEG=chr3R:-12164678,12165756"	1629409_s_at	890.022	607.951	983.989	698.325	665.266	703.173	605.32	745.205	5899.251	0.683	1.106	0.785	0.747	0.79	0.68	0.837	-0.55	0.145	-0.35	-0.42	-0.34	-0.556	-0.256
"CG16791-RA  FEA=BDGP  GEN=CG16791  DB_XREF=CG16791 FBgn0038881  SEG=chr3R:-17137433,17166270  MAP=93D5-93D6  LEN=4708  DEF=(CG16791 gene symbol:CG16791 FBgn0038881 )"	1625033_at	2189.305	1277.331	1907.275	1365.179	1636.619	1282.532	1623.143	1392.888	12674.272	0.583	0.871	0.624	0.748	0.586	0.741	0.636	-0.777	-0.199	-0.681	-0.42	-0.771	-0.432	-0.652
"CG5399-RA  FEA=BDGP  GEN=CG5399  DB_XREF=CG5399 FBgn0038353  SEG=chr3R:+11521009,11522304  MAP=89A2-89A2  LEN=939  DEF=(CG5399 gene symbol:CG5399 FBgn0038353 )"	1630233_at	567.108	210.323	1344.361	249.656	429.045	98.447	667.91	291.897	3858.746	0.371	2.371	0.44	0.757	0.174	1.178	0.515	-1.431	1.245	-1.184	-0.402	-2.526	0.236	-0.958
"CG3798-RF  FEA=BDGP  GEN=Nmda1  DB_XREF=CG3798 FBgn0013305  SEG=chr2R:-7941804,7944537  MAP=49D6-49D6  LEN=2146  DEF=(CG3798 gene symbol:Nmda1 FBgn0013305 (GO:0017146 N-methyl-D-aspartate selective glutamate receptor complex) (GO:0004972 N-methyl-D-aspartate selective glutamate receptor))"	1623376_s_at	2098.343	1471.774	2178.756	1396.09	1590.279	1250.831	1619.38	1448.656	13054.11	0.701	1.038	0.665	0.758	0.596	0.772	0.69	-0.512	0.054	-0.588	-0.4	-0.746	-0.374	-0.535
"CG9780-RA  FEA=BDGP  GEN=CG9780  DB_XREF=CG9780 FBgn0037230  SEG=chr3R:-117994,120557  MAP=82A3-82A3  LEN=2178  DEF=(CG9780 gene symbol:CG9780 FBgn0037230 )"	1637385_a_at	97.253	60.046	53.299	56.524	73.757	25.874	61.214	96.251	524.217	0.617	0.548	0.581	0.758	0.266	0.629	0.99	-0.696	-0.868	-0.783	-0.399	-1.91	-0.668	-0.015
"CG6331-RA  FEA=BDGP  GEN=Orct  DB_XREF=CG6331 FBgn0019952  SEG=chr3R:+20092638,20095172  MAP=95F8-95F8  LEN=2534  DEF=(CG6331 gene symbol:Orct FBgn0019952 (GO:0015226 carnitine transporter))"	1624450_at	1796.757	1269.406	1752.52	1376.375	1375.743	1134.464	1486.118	1589.198	11780.582	0.706	0.975	0.766	0.766	0.631	0.827	0.884	-0.501	-0.036	-0.385	-0.385	-0.663	-0.274	-0.177
"CG14896-RA  FEA=BDGP  GEN=CG14896  DB_XREF=CG14896 FBgn0038433  SEG=chr3R:-12284019,12288327  MAP=89D1-89D1  LEN=4308  DEF=(CG14896 gene symbol:CG14896 FLAGGED_PROBLEMATIC FBgn0038433 )"	1636205_at	904.489	548.013	1100.425	552.386	692.814	438.259	779.394	512.218	5527.999	0.606	1.217	0.611	0.766	0.485	0.862	0.566	-0.723	0.283	-0.711	-0.385	-1.045	-0.215	-0.82
"HDC18536  FEA=HDP  SEG=chrX:+11743549,11745184"	1629430_s_at	622.204	258.376	503.739	234.907	480.544	483.068	313.031	302.368	3198.238	0.415	0.81	0.378	0.772	0.776	0.503	0.486	-1.268	-0.305	-1.405	-0.373	-0.365	-0.991	-1.041
"CG6489-RA  FEA=BDGP  GEN=Hsp70Bc  DB_XREF=CG6489 FBgn0013279  SEG=chr3R:+8334816,8337027  MAP=87B14-87B15  LEN=2211  DEF=(CG6489 gene symbol:Hsp70Bc FBgn0013279 (GO:0003773 heat shock protein) (GO:0009408 response to heat))"	1626821_s_at	292.413	165.803	283.487	184.756	225.925	156.55	224.628	198.847	1732.408	0.567	0.969	0.632	0.773	0.535	0.768	0.68	-0.819	-0.045	-0.662	-0.372	-0.901	-0.38	-0.556
"CG12749-RA  FEA=BDGP  GEN=Hrb87F  DB_XREF=CG12749 FBgn0004237  SEG=chr3R:-9483063,9486260  MAP=87F7-87F7  LEN=2270  DEF=(CG12749 gene symbol:Hrb87F FBgn0004237 (GO:0005717 chromatin) (GO:0005654 nucleoplasm) (GO:0016607 nuclear speck) (GO:0030530 heterogeneous nuclear ribonucleoprotein complex) (GO:0003723 RNA binding) (GO:0030529 ribonucleoprotein complex) (GO:0005634 nucleus))"	1639118_a_at	5706.813	4041.356	6066.561	3940.793	4442.816	3483.569	5502.538	3810.768	36995.214	0.708	1.063	0.691	0.779	0.61	0.964	0.668	-0.498	0.088	-0.534	-0.361	-0.712	-0.053	-0.583
"CG3132-RA  FEA=BDGP  GEN=CG3132  DB_XREF=CG3132 FBgn0037977  SEG=chr3R:+7825046,7829256  MAP=87A4-87A4  LEN=2207  DEF=(CG3132 gene symbol:CG3132 FBgn0037977 (GO:0005764 lysosome) (GO:0004565 beta-galactosidase))"	1624517_at	817.974	329.624	698.738	331.375	638.602	362.475	588.696	353.071	4120.555	0.403	0.854	0.405	0.781	0.443	0.72	0.432	-1.311	-0.227	-1.304	-0.357	-1.174	-0.475	-1.212
"CG12052-RG  FEA=BDGP  GEN=lola  DB_XREF=CG12052 FBgn0005630  SEG=chr2R:-5543572,5595711  MAP=47A11-47A13  LEN=3124  DEF=(CG12052 gene symbol:lola synonyms:(CG30014 CG18379 CG18378 CG18380 CG18381 CG18376 CG30013 CG30012) FBgn0005630 (GO:0003702 RNA polymerase II transcription factor) (GO:0003704 specific RNA polymerase II transcription factor) (GO:0007411 axon guidance) (GO:0005634 nucleus) (GO:0007409 axonogenesis))"	1637581_at	1438.975	1012.416	1866.431	812.678	1136.232	1209.646	1045.672	1027.403	9549.454	0.704	1.297	0.565	0.79	0.841	0.727	0.714	-0.507	0.375	-0.824	-0.341	-0.25	-0.461	-0.486
"CG11597-RA  FEA=BDGP  GEN=CG11597  DB_XREF=CG11597 FBgn0036212  SEG=chr3L:-11777875,11779643  MAP=68E1-68E1  LEN=1417  DEF=(CG11597 gene symbol:CG11597 FLAGGED_PROBLEMATIC FBgn0036212 (GO:0008600 protein phosphatase type 2A, catalyst) (GO:0006470 protein amino acid dephosphorylation) (GO:0000159 protein phosphatase type 2A complex) (GO:0004722 protein serinethreonine phosphatase))"	1640848_at	142	93.138	145.743	141.226	112.357	98.864	115.666	121.696	970.691	0.656	1.026	0.995	0.791	0.696	0.815	0.857	-0.608	0.038	-0.008	-0.338	-0.522	-0.296	-0.223
"CG3176-RA  FEA=BDGP  GEN=CG3176  DB_XREF=CG3176 FBgn0029524  SEG=chrX:+239373,240101  MAP=1B4-1B4  LEN=524  DEF=(CG3176 gene symbol:CG3176 FBgn0029524 )"	1632762_s_at	306.985	214.732	388.566	228.876	245.549	203.158	229.056	256.227	2073.149	0.699	1.266	0.746	0.8	0.662	0.746	0.835	-0.516	0.34	-0.424	-0.322	-0.596	-0.422	-0.261
"CG32265-RA  FEA=BDGP  SEG=chr3L:+3915346,3916621"	1639350_at	113.041	70.469	104.921	63.44	90.474	65.827	101.57	74.466	684.21	0.623	0.928	0.561	0.8	0.582	0.899	0.659	-0.682	-0.108	-0.833	-0.321	-0.78	-0.154	-0.602
"CG6620-RA  FEA=BDGP  GEN=ial  DB_XREF=CG6620 FBgn0024227  SEG=chr2L:-10849196,10850491  MAP=32B1-32B1  LEN=1180  DEF=(CG6620 gene symbol:ial FBgn0024227 (GO:0006468 protein amino acid phosphorylation) (GO:0016288 cytokinesis) (GO:0016572 histone phosphorylation) (GO:0006325 establishment andor maintenance of chromatin architecture) (GO:0007076 mitotic chromosome condensation) (GO:0004672 protein kinase) (GO:0030496 midbody) (GO:0004674 protein serinethreonine kinase) (GO:0005819 spindle) (GO:0005698 centromere) (GO:0000070 mitotic chromosome segregation))"	1624154_at	1113.364	762.451	1335.495	736.011	902.481	743.853	896.886	790.99	7281.531	0.685	1.2	0.661	0.811	0.668	0.806	0.71	-0.546	0.262	-0.597	-0.303	-0.582	-0.312	-0.493
"CG17579-RA  FEA=BDGP  GEN=sca  DB_XREF=CG17579 FBgn0003326  SEG=chr2R:+7845257,7865804  MAP=49D3-49D3  LEN=2873  DEF=(CG17579 gene symbol:sca FBgn0003326 (GO:0008407 bristle morphogenesis) (GO:0007461 restriction of R8 fate) (GO:0005576 extracellular) (GO:0004871 signal transducer) (GO:0007456 eye morphogenesis (sensu Drosophila)) (GO:0005577 fibrinogen complex) (GO:0045468 regulation of R8 spacing) (GO:0016321 female meiosis chromosome segregation) (GO:0046331 lateral inhibition) (GO:0007399 neurogenesis))"	1633936_a_at	254.388	170.886	430.993	113.43	208.515	106.843	240.618	157.37	1683.043	0.672	1.694	0.446	0.82	0.42	0.946	0.619	-0.574	0.761	-1.165	-0.287	-1.252	-0.08	-0.693
"CG11407-RA  FEA=BDGP  GEN=CG11407  DB_XREF=CG11407 FBgn0038733  SEG=chr3R:+15606990,15608885  MAP=92B2-92B2  LEN=1784  DEF=(CG11407 gene symbol:CG11407 FBgn0038733 (GO:0005324 long-chain fatty acid transporter))"	1636674_at	194.057	104.456	177.941	97.574	160.445	102.605	83.309	99.368	1019.756	0.538	0.917	0.503	0.827	0.529	0.429	0.512	-0.894	-0.125	-0.992	-0.274	-0.919	-1.22	-0.966
"CG3948-RC  FEA=BDGP  GEN=zetaCOP  DB_XREF=CG3948 FBgn0040512  SEG=chr3L:-16620542,16622435  MAP=73B5-73B6  LEN=672  DEF=(CG3948 gene symbol:zetaCOP FBgn0040512 (GO:0030126 COPI vesicle coat))"	1632834_a_at	2652.957	1752.603	2177.743	1783.048	2194.084	2066.219	1945.225	2040.453	16612.332	0.661	0.821	0.672	0.827	0.779	0.733	0.769	-0.598	-0.285	-0.573	-0.274	-0.361	-0.448	-0.379
"CG11994-RA  FEA=BDGP  GEN=Ada  DB_XREF=CG11994 FBgn0037661  SEG=chr3R:+4890915,4891989  MAP=85C4-85C4  LEN=1074  DEF=(CG11994 gene symbol:Ada FBgn0037661 (GO:0004000 adenosine deaminase))"	1637806_at	237.035	136.457	241.513	139.227	196.67	131.454	146.017	146.685	1375.059	0.576	1.019	0.587	0.83	0.555	0.616	0.619	-0.797	0.027	-0.768	-0.269	-0.851	-0.699	-0.692
"S.C3L000457  FEA=fgenesh  SEG=chr3L:-3393518,3409090"	1629278_at	144.98	91.699	130.681	108.079	120.584	79.771	116.847	95.916	888.556	0.632	0.901	0.745	0.832	0.55	0.806	0.662	-0.661	-0.15	-0.424	-0.266	-0.862	-0.311	-0.596
"CG18105-RA  FEA=BDGP  GEN=ETH  DB_XREF=CG18105 FBgn0028738  SEG=chr2R:-19838224,19839028  MAP=60E1-60E1  LEN=746  DEF=(CG18105 gene symbol:ETH FBgn0028738 (GO:0018990 ecdysis (sensu Insecta)) (GO:0008255 ecdysis-triggering hormone) (GO:0005184 neuropeptide hormone) (GO:0007218 neuropeptide signaling pathway))"	1639278_at	191.482	122.815	195.664	102.107	163.168	123.783	141.091	130.49	1170.601	0.641	1.022	0.533	0.852	0.646	0.737	0.681	-0.641	0.031	-0.907	-0.231	-0.629	-0.441	-0.553
"CG14252-RA  FEA=BDGP  GEN=CG14252  DB_XREF=CG14252 FBgn0039462  SEG=chr3R:+22760620,22762298  MAP=97D10-97D10  LEN=1264  DEF=(CG14252 gene symbol:CG14252 FBgn0039462 )"	1632878_at	340.398	202.157	367.543	216.681	290.462	172.866	288.807	198.865	2077.779	0.594	1.08	0.637	0.853	0.508	0.848	0.584	-0.752	0.111	-0.652	-0.229	-0.978	-0.237	-0.775
"CG10325-RB  FEA=BDGP  SEG=chr3R:-12635376,12654756"	1636558_a_at	413.033	285.032	239.376	249.861	355.407	272.245	309.64	261.787	2386.382	0.69	0.58	0.605	0.86	0.659	0.75	0.634	-0.535	-0.787	-0.725	-0.217	-0.601	-0.416	-0.658
"CG2493-RA  FEA=BDGP  GEN=CG2493  DB_XREF=CG2493 FBgn0032864  SEG=chr2L:-20431326,20433191  MAP=38C8-38C8  LEN=1865  DEF=(CG2493 gene symbol:CG2493 FBgn0032864 (GO:0004188 lysosomal pro-X carboxypeptidase))"	1629518_at	984.567	569.357	932.844	602.332	851.204	726.237	925.501	654.388	6246.43	0.578	0.947	0.612	0.865	0.738	0.94	0.665	-0.79	-0.078	-0.709	-0.21	-0.439	-0.089	-0.589
"CG10601-RB  FEA=BDGP  GEN=mirr  DB_XREF=CG10601 FBgn0014343  SEG=chr3L:+12651294,12666938  MAP=69D3-69D4  LEN=2925  DEF=(CG10601 gene symbol:mirr FBgn0014343 (GO:0001700 embryonic development (sensu Insecta)) (GO:0045317 equator specification) (GO:0016563 transcriptional activator) (GO:0007476 wing morphogenesis) (GO:0003700 transcription factor) (GO:0005515 protein binding) (GO:0045941 positive regulation of transcription) (GO:0007422 peripheral nervous system development) (GO:0005634 nucleus))"	1635669_a_at	722	417.231	585.843	378.952	637.906	418.098	652.719	437.151	4249.9	0.578	0.811	0.525	0.884	0.579	0.904	0.605	-0.791	-0.301	-0.93	-0.179	-0.788	-0.146	-0.724
"CG1803-RA  FEA=BDGP  GEN=regucalcin  DB_XREF=CG1803 FBgn0030362  SEG=chrX:+11743091,11747716  MAP=11A1-11A1  LEN=1094  DEF=(CG1803 gene symbol:regucalcin FBgn0030362 (GO:0005509 calcium ion binding))"	1629889_s_at	1396.529	784.957	1275.458	863.686	1238.743	1348.79	979.557	925.567	8813.288	0.562	0.913	0.618	0.887	0.966	0.701	0.663	-0.831	-0.131	-0.693	-0.173	-0.05	-0.512	-0.593
"CG13695-RB  FEA=BDGP  GEN=gk  DB_XREF=CG13695 FBgn0020300  SEG=chr3L:+18088282,18094299  MAP=75B11-75B13  LEN=1318  DEF=(CG13695 gene symbol:gk synonyms:(CG13696) FBgn0020300 )"	1634113_at	351.676	231.07	290.929	170.186	312.033	211.33	341.254	226.425	2134.901	0.657	0.827	0.484	0.887	0.601	0.97	0.644	-0.606	-0.274	-1.047	-0.173	-0.735	-0.043	-0.635
"CG4061-RA  FEA=BDGP  SEG=chrX:+1829184,1831666"	1628201_at	355.773	244.394	364.556	235.706	318.284	239.518	310.147	210.07	2278.448	0.687	1.025	0.663	0.895	0.673	0.872	0.59	-0.542	0.035	-0.594	-0.161	-0.571	-0.198	-0.76
"CG10369-RA  FEA=BDGP  GEN=Irk3  DB_XREF=CG10369 FBgn0032706  SEG=chr2L:-18689419,18691618  MAP=37A1-37A1  LEN=1500  DEF=(CG10369 gene symbol:Irk3 FBgn0032706 (GO:0005242 inward rectifier potassium channel))"	1623066_at	498.196	117.93	514.718	72.417	446.311	269.452	221.602	115.883	2256.51	0.237	1.033	0.145	0.896	0.541	0.445	0.233	-2.079	0.047	-2.782	-0.159	-0.887	-1.169	-2.104
"LP03188  FEA=sim4  SEG=chr3R:-2525277,2525887"	1634348_s_at	104.25	69.873	101.857	64.834	93.826	49.674	73.72	78.894	636.928	0.67	0.977	0.622	0.9	0.476	0.707	0.757	-0.577	-0.034	-0.685	-0.152	-1.069	-0.5	-0.402
"CG5581-RA  FEA=BDGP  GEN=Ote  DB_XREF=CG5581 FBgn0003022  SEG=chr2R:-13339336,13340927  MAP=55C2-55C2  LEN=1591  DEF=(CG5581 gene symbol:Ote FBgn0003022 (GO:0005637 nuclear inner membrane))"	1631973_at	1488.089	1021.906	1712.136	1056.342	1339.503	1142.729	990.955	1080.856	9832.515	0.687	1.151	0.71	0.9	0.768	0.666	0.726	-0.542	0.202	-0.494	-0.152	-0.381	-0.587	-0.461
"CG14957-RA  FEA=BDGP  GEN=CG14957  DB_XREF=CG14957 FBgn0035412  SEG=chr3L:+3168207,3168619  MAP=63B10-63B10  LEN=291  DEF=(CG14957 gene symbol:CG14957 FBgn0035412 )"	1629738_at	166.212	92.279	252.196	61.494	151.114	85.501	124.923	89.556	1023.277	0.555	1.517	0.37	0.909	0.514	0.752	0.539	-0.849	0.602	-1.435	-0.137	-0.959	-0.412	-0.892
"CG3948-RB  FEA=BDGP  GEN=zetaCOP  DB_XREF=CG3948 FBgn0040512  SEG=chr3L:-16621193,16622412  MAP=73B5-73B6  LEN=650  DEF=(CG3948 gene symbol:zetaCOP FBgn0040512 (GO:0030126 COPI vesicle coat))"	1634521_at	454.683	283.671	480.682	286.384	417.709	303.856	375.575	291.886	2894.445	0.624	1.057	0.63	0.919	0.668	0.826	0.642	-0.681	0.08	-0.667	-0.122	-0.581	-0.276	-0.639
"CG7870-RA  FEA=BDGP  GEN=CG7870  DB_XREF=CG7870 FBgn0032012  SEG=chr2L:-8293575,8295214  MAP=29A3-29A3  LEN=1333  DEF=(CG7870 gene symbol:CG7870 FBgn0032012 (GO:0004581 dolichyl-phosphate beta-glucosyltransferase))"	1636123_at	2116.086	1360.645	2299.863	1389.926	1952.704	1433.662	1757.687	1576.15	13886.722	0.643	1.087	0.657	0.923	0.678	0.831	0.745	-0.637	0.12	-0.606	-0.116	-0.562	-0.268	-0.425
"HDC05805  FEA=HDP  SEG=chr2R:+6550365,6550841"	1640274_at	198.241	113.839	171.835	80.323	183.972	80.77	157.397	83.525	1069.901	0.574	0.867	0.405	0.928	0.407	0.794	0.421	-0.8	-0.206	-1.303	-0.108	-1.295	-0.333	-1.247
"CT35296  FEA=sim4  SEG=chrX:+9749142,9749373"	1635092_at	67.903	42.713	61.162	67.109	63.065	20.909	61.936	70.705	455.502	0.629	0.901	0.988	0.929	0.308	0.912	1.041	-0.669	-0.151	-0.017	-0.107	-1.699	-0.133	0.058
"CG1944-RA  FEA=BDGP  GEN=Cyp4p2  DB_XREF=CG1944 FBgn0033395  SEG=chr2R:+4298276,4300580  MAP=45B7-45B7  LEN=1761  DEF=(CG1944 gene symbol:Cyp4p2 FBgn0033395 (GO:0015034 cytochrome P450) (GO:0005792 microsome) (GO:0016020 membrane))"	1640566_at	1206.73	688.23	1350.35	664.652	1122.516	739.132	955.974	653.196	7380.779	0.57	1.119	0.551	0.93	0.613	0.792	0.541	-0.81	0.162	-0.86	-0.104	-0.707	-0.336	-0.886
"CG31431-RA  FEA=BDGP  GEN=CG31431  DB_XREF=CG31431 FBgn0051431  SEG=chr3R:+17687369,17690330  MAP=93F8-93F8  LEN=1586  DEF=(CG31431 gene symbol:CG31431 synonyms:(CG13414) FBgn0051431 )"	1627176_at	786.589	472.776	698.269	446.05	737.231	471.984	551.107	522.88	4686.885	0.601	0.888	0.567	0.937	0.6	0.701	0.665	-0.734	-0.172	-0.818	-0.093	-0.737	-0.513	-0.589
"CG8625-RA  FEA=BDGP  GEN=Iswi  DB_XREF=CG8625 FBgn0011604  SEG=chr2R:+7701330,7705341  MAP=49B10-49B10  LEN=3700  DEF=(CG8625 gene symbol:Iswi FBgn0011604 (GO:0003678 DNA helicase) (GO:0008094 DNA dependent adenosinetriphosphatase) (GO:0008623 chromatin accessibility complex) (GO:0006333 chromatin assemblydisassembly) (GO:0016887 ATPase) (GO:0005679 nucleosome remodeling complex) (GO:0016251 general RNA polymerase II transcription factor) (GO:0016590 ACF complex) (GO:0006338 chromatin modeling) (GO:0016584 nucleosome spacing))"	1641309_s_at	2996.322	2120.623	3493.108	2153.948	2810.13	2142.904	2723.7	2331.717	20772.451	0.708	1.166	0.719	0.938	0.715	0.909	0.778	-0.499	0.221	-0.476	-0.093	-0.484	-0.138	-0.362
"CG12744-RA  FEA=BDGP  GEN=CG12744  DB_XREF=CG12744 FBgn0033459  SEG=chr2R:+4935916,4936878  MAP=46C1-46C1  LEN=906  DEF=(CG12744 gene symbol:CG12744 FBgn0033459 )"	1627826_s_at	886.365	592.156	925.506	580.802	835.671	715.696	789.805	615.316	5941.317	0.668	1.044	0.655	0.943	0.807	0.891	0.694	-0.582	0.062	-0.61	-0.085	-0.309	-0.166	-0.527
"CG31607-RA  FEA=BDGP  GEN=CG31607  DB_XREF=CG31607 FBgn0051607  SEG=chr2L:+8141180,8147838  MAP=28E7-28E7  LEN=2681  DEF=(CG31607 gene symbol:CG31607 FBgn0051607 )"	1630100_at	157.605	105.699	264.447	101.239	149.582	124.65	211.618	108.275	1223.116	0.671	1.678	0.642	0.949	0.791	1.343	0.687	-0.576	0.747	-0.639	-0.075	-0.338	0.425	-0.542
"CG4440-RA  FEA=BDGP  GEN=CG4440  DB_XREF=CG4440 FBgn0040984  SEG=chr2L:+16308010,16308453  MAP=35F12-35F12  LEN=384  DEF=(CG4440 gene symbol:CG4440 FBgn0040984 )"	1628720_at	2759.707	1620.738	4279.932	1036.054	2620.515	2166.693	2710.708	1345.439	18539.786	0.587	1.551	0.375	0.95	0.785	0.982	0.488	-0.768	0.633	-1.413	-0.075	-0.349	-0.026	-1.036
"CG10688-RA  FEA=BDGP  GEN=CG10688  DB_XREF=CG10688 FBgn0036300  SEG=chr3L:+12492136,12493062  MAP=69C6-69C6  LEN=926  DEF=(CG10688 gene symbol:CG10688 FBgn0036300 (GO:0005737 cytoplasm) (GO:0009298 GDP-mannose biosynthesis) (GO:0004615 phosphomannomutase))"	1636257_at	635.237	439.777	517.429	402.687	605.239	430.384	446.73	439.804	3917.286	0.692	0.815	0.634	0.953	0.678	0.703	0.692	-0.531	-0.296	-0.658	-0.07	-0.562	-0.508	-0.53
"CG6736-RA  FEA=BDGP  GEN=CG6736  DB_XREF=CG6736 FBgn0036048  SEG=chr3L:-9760919,9761807  MAP=67C8-67C8  LEN=827  DEF=(CG6736 gene symbol:CG6736 FBgn0036048 (GO:0005158 insulin receptor binding))"	1630266_at	736.411	499.779	738.2	434.995	708.693	555.234	558.183	519.728	4751.222	0.679	1.002	0.591	0.962	0.754	0.758	0.706	-0.559	0.003	-0.76	-0.055	-0.407	-0.4	-0.503
"CG12077-RA  FEA=BDGP  GEN=CG12077  DB_XREF=CG12077 FBgn0035435  SEG=chr3L:-3298858,3299821  MAP=63D1-63D1  LEN=891  DEF=(CG12077 gene symbol:CG12077 FBgn0035435 )"	1637783_at	111.239	76.646	135.594	92.865	107.611	87.774	84.247	88.808	784.783	0.689	1.219	0.835	0.967	0.789	0.757	0.798	-0.537	0.286	-0.26	-0.048	-0.342	-0.401	-0.325
"CG2211-RA  FEA=BDGP  GEN=CG2211  DB_XREF=CG2211 FBgn0035211  SEG=chr3L:-1313865,1315932  MAP=61F6-61F6  LEN=1887  DEF=(CG2211 gene symbol:CG2211 FBgn0035211 )"	1631264_at	303.671	213.377	256.802	229.519	295.835	282.584	191.194	210.906	1983.888	0.703	0.846	0.756	0.974	0.931	0.63	0.695	-0.509	-0.242	-0.404	-0.038	-0.104	-0.667	-0.526
"CG6910-RA  FEA=BDGP  GEN=CG6910  DB_XREF=CG6910 FBgn0036262  SEG=chr3L:+12143504,12145380  MAP=69A1-69A1  LEN=1483  DEF=(CG6910 gene symbol:CG6910 FBgn0036262 )"	1639424_at	126.818	89.349	150.535	71.173	124.203	79.283	112.944	87.606	841.912	0.705	1.187	0.561	0.979	0.625	0.891	0.691	-0.505	0.247	-0.833	-0.03	-0.678	-0.167	-0.534
"CG13465-RA  FEA=BDGP  GEN=CG13465  DB_XREF=CG13465 FBgn0040809  SEG=chr3L:-14892934,14893171  MAP=71A2-71A2  LEN=237  DEF=(CG13465 gene symbol:CG13465 FBgn0040809 )"	1637569_s_at	585.601	389.492	1268.075	354.99	573.771	546.494	510.774	289.343	4518.54	0.665	2.165	0.606	0.98	0.933	0.872	0.494	-0.588	1.115	-0.722	-0.029	-0.1	-0.197	-1.017
"CG18743-RA  FEA=BDGP  GEN=Hsp70Ab  DB_XREF=CG18743 FBgn0013276  SEG=chr3R:+7784292,7786691  MAP=87A3-87A3  LEN=2399  DEF=(CG18743 gene symbol:Hsp70Ab FBgn0013276 (GO:0003773 heat shock protein) (GO:0009408 response to heat))"	1639571_s_at	684.537	132.412	657.047	171.284	678.803	194.783	841.112	225.322	3585.3	0.193	0.96	0.25	0.992	0.285	1.229	0.329	-2.37	-0.059	-1.999	-0.012	-1.813	0.297	-1.603
"CG10718-RA  FEA=BDGP  GEN=neb  DB_XREF=CG10718 FBgn0004374  SEG=chr2L:+20053832,20067783  MAP=38B3-38B5  LEN=3601  DEF=(CG10718 gene symbol:neb FBgn0004374 (GO:0008574 plus-end-directed kinesin ATPase) (GO:0007018 microtubule-based movement) (GO:0007059 chromosome segregation) (GO:0016326 kinesin motor) (GO:0007292 oogenesis) (GO:0005871 kinesin complex) (GO:0003682 chromatin binding))"	1637197_at	422.503	300.81	480.709	355.897	421.258	306.908	334.628	328.381	2951.095	0.712	1.138	0.842	0.997	0.726	0.792	0.777	-0.49	0.186	-0.248	-0.004	-0.461	-0.336	-0.364
"CG16888-RA  FEA=BDGP  GEN=CG16888  DB_XREF=CG16888 FBgn0032533  SEG=chr2L:-13794853,13795386  MAP=34D4-34D4  LEN=533  DEF=(CG16888 gene symbol:CG16888 FBgn0032533 )"	1638220_at	100.219	70.76	102.574	92.622	100.937	86.281	82.515	88.987	724.895	0.706	1.024	0.924	1.007	0.861	0.823	0.888	-0.502	0.034	-0.114	0.01	-0.216	-0.28	-0.171
"CG7967-RA  FEA=BDGP  GEN=CG7967  DB_XREF=CG7967 FBgn0035251  SEG=chr3L:-1632060,1633547  MAP=62A10-62A10  LEN=1275  DEF=(CG7967 gene symbol:CG7967 FBgn0035251 )"	1626276_at	1145.159	786.795	1073.565	880.812	1156.009	1021.831	912.66	926.371	7903.201	0.687	0.937	0.769	1.009	0.892	0.797	0.809	-0.541	-0.093	-0.379	0.014	-0.164	-0.327	-0.306
"CG5002-RA  FEA=BDGP  GEN=CG5002  DB_XREF=CG5002 FBgn0034275  SEG=chr2R:+12814022,12816939  MAP=54E8-54E8  LEN=1993  DEF=(CG5002 gene symbol:CG5002 FBgn0034275 (GO:0015381 high affinity sulfate permease))"	1634012_at	1046.763	564.589	1139.51	579.524	1058.974	992.8	901.227	762.464	7045.852	0.539	1.089	0.554	1.012	0.948	0.861	0.728	-0.891	0.122	-0.853	0.017	-0.076	-0.216	-0.457
"CT32157  FEA=sim4  SEG=chr2R:-10762740,10762878"	1628387_s_at	384.136	245.158	430.793	252.492	392.842	245.554	332.992	283.14	2567.109	0.638	1.121	0.657	1.023	0.639	0.867	0.737	-0.648	0.165	-0.605	0.032	-0.646	-0.206	-0.44
"CG14757-RA  FEA=BDGP  GEN=CG14757  DB_XREF=CG14757 FBgn0033274  SEG=chr2R:-3233210,3234360  MAP=44B9-44B9  LEN=639  DEF=(CG14757 gene symbol:CG14757 FBgn0033274 )"	1636564_at	180.663	127.969	183.92	106.251	185.132	83.151	152.231	83.642	1102.959	0.708	1.018	0.588	1.025	0.46	0.843	0.463	-0.498	0.026	-0.766	0.035	-1.12	-0.247	-1.111
"CG2723-RA  FEA=BDGP  GEN=ImpE3  DB_XREF=CG2723 FBgn0001255  SEG=chr3R:-3853946,3856182  MAP=84E8-84E9  LEN=2236  DEF=(CG2723 gene symbol:ImpE3 FBgn0001255 (GO:0007561 imaginal disc eversion) (GO:0019898 extrinsic to membrane) (GO:0005886 plasma membrane))"	1623494_at	113.229	79.421	99.298	63.167	120.14	78.242	75.655	61.58	690.732	0.701	0.877	0.558	1.061	0.691	0.668	0.544	-0.512	-0.189	-0.842	0.085	-0.533	-0.582	-0.879
"CG15094-RA  FEA=BDGP  GEN=CG15094  DB_XREF=CG15094 FBgn0034392  SEG=chr2R:-13858337,13860396  MAP=55F3-55F4  LEN=1824  DEF=(CG15094 gene symbol:CG15094 FBgn0034392 (GO:0005316 high affinity inorganic phosphate:sodium symporter))"	1634952_s_at	665.436	404.226	569.943	335.466	707.217	389.864	600.839	402.221	4075.211	0.607	0.856	0.504	1.063	0.586	0.903	0.604	-0.719	-0.223	-0.988	0.088	-0.771	-0.147	-0.726
"CG14937-RA  FEA=BDGP  GEN=CG14937  DB_XREF=CG14937 FBgn0032377  SEG=chr2L:-11781272,11782954  MAP=33A1-33A1  LEN=1603  DEF=(CG14937 gene symbol:CG14937 FBgn0032377 )"	1625749_at	195.97	126.19	190.411	131.344	210.905	159.308	177.57	153.099	1344.798	0.644	0.972	0.67	1.076	0.813	0.906	0.781	-0.635	-0.042	-0.577	0.106	-0.299	-0.142	-0.356
"CG6206-RA  FEA=BDGP  SEG=chr2L:+10450064,10454884"	1635125_a_at	1289.958	785.054	1404.177	702.613	1394.536	1490.407	1199.655	786.254	9052.655	0.609	1.089	0.545	1.081	1.155	0.93	0.61	-0.716	0.122	-0.877	0.112	0.208	-0.105	-0.714
"CG6829-RA  FEA=BDGP  GEN=Ark  DB_XREF=CG6829 FBgn0024252  SEG=chr2R:+12083789,12087097  MAP=53E7-53E10  LEN=1823  DEF=(CG6829 gene symbol:Ark FBgn0024252 (GO:0006915 apoptosis) (GO:0006917 induction of apoptosis) (GO:0008635 caspase activation via cytochrome c) (GO:0006919 caspase activation) (GO:0008656 caspase activator) (GO:0006974 response to DNA damage))"	1624898_a_at	213.261	142.095	216.963	169.556	233.089	102.647	168.059	117.766	1363.436	0.666	1.017	0.795	1.093	0.481	0.788	0.552	-0.586	0.025	-0.331	0.128	-1.055	-0.344	-0.857
"RE46574  FEA=sim4  SEG=chr3R:+22614129,22642756"	1624769_s_at	116.771	70.368	105.632	54.314	129.72	50.329	88.734	55.692	671.56	0.603	0.905	0.465	1.111	0.431	0.76	0.477	-0.731	-0.145	-1.104	0.152	-1.214	-0.396	-1.068
"CG5576-RA  FEA=BDGP  GEN=imd  DB_XREF=CG5576 FBgn0013983  SEG=chr2R:-13473510,13477292  MAP=55C8-55C8  LEN=1496  DEF=(CG5576 gene symbol:imd FBgn0013983 (GO:0006960 antimicrobial humoral response (sensu Invertebrata)) (GO:0009617 response to bacteria) (GO:0006952 defense response) (GO:0006961 antibacterial humoral response (sensu Invertebrata)) (GO:0006955 immune response) (GO:0006963 antibacterial polypeptide induction) (GO:0006959 humoral immune response) (GO:0007165 signal transduction))"	1637332_at	150.286	102.757	154.074	109.494	168.08	124.956	113.339	128.278	1051.265	0.684	1.025	0.729	1.118	0.831	0.754	0.854	-0.548	0.036	-0.457	0.161	-0.266	-0.407	-0.228
"CG1946-RA  FEA=BDGP  GEN=CG1946  DB_XREF=CG1946 FBgn0033216  SEG=chr2R:+2776779,2777603  MAP=43E12-43E12  LEN=700  DEF=(CG1946 gene symbol:CG1946 FBgn0033216 )"	1625129_at	130.568	79.587	177.98	61.906	149.437	131.496	102.451	82.581	916.005	0.61	1.363	0.474	1.145	1.007	0.785	0.632	-0.714	0.447	-1.077	0.195	0.01	-0.35	-0.661
"CG31256-RA  FEA=BDGP  GEN=Brf  DB_XREF=CG31256 FBgn0038499  SEG=chr3R:-13200569,13217069  MAP=90A3-90A5  LEN=2970  DEF=(CG31256 gene symbol:Brf synonyms:(CG5419 CG4155) FBgn0038499 (GO:0003709 RNA polymerase III transcription factor) (GO:0000126 transcription factor TFIIIB complex) (GO:0005634 nucleus))"	1626187_at	230.424	144.042	219.137	164.134	265.567	155.322	193.385	140.517	1512.529	0.625	0.951	0.712	1.153	0.674	0.839	0.61	-0.678	-0.072	-0.489	0.205	-0.569	-0.253	-0.714
"CG1637-RA  FEA=BDGP  GEN=CG1637  DB_XREF=CG1637 FBgn0030245  SEG=chrX:-10614279,10619746  MAP=9F5-9F7  LEN=1616  DEF=(CG1637 gene symbol:CG1637 FBgn0030245 (GO:0003993 acid phosphatase))"	1624797_at	892.458	586.768	706.227	543.469	1028.638	729.186	684.249	561.809	5732.805	0.657	0.791	0.609	1.153	0.817	0.767	0.63	-0.605	-0.338	-0.716	0.205	-0.291	-0.383	-0.668
"CG1637-RC  FEA=BDGP  GEN=CG1637  DB_XREF=CG1637 FBgn0030245  SEG=chrX:-10612520,10619746  MAP=9F5-9F7  LEN=1729  DEF=(CG1637 gene symbol:CG1637 FBgn0030245 (GO:0003993 acid phosphatase))"	1623285_at	1641.026	1138.272	1431.885	1134.453	1894.108	1533.683	1289.819	1275.797	11339.043	0.694	0.873	0.691	1.154	0.935	0.786	0.777	-0.528	-0.197	-0.533	0.207	-0.098	-0.347	-0.363
"CG8100-RA  FEA=BDGP  GEN=CG8100  DB_XREF=CG8100 FBgn0036410  SEG=chr3L:+14032510,14034614  MAP=70D2-70D2  LEN=2005  DEF=(CG8100 gene symbol:CG8100 FBgn0036410 (GO:0005576 extracellular) (GO:0005616 larval serum protein complex))"	1623815_at	132.294	26.545	70.132	23.829	157.575	27.1	84.173	22.694	544.342	0.201	0.53	0.18	1.191	0.205	0.636	0.172	-2.317	-0.916	-2.473	0.252	-2.287	-0.652	-2.543
"CG13427-RA  FEA=BDGP  GEN=CG13427  DB_XREF=CG13427 FBgn0034514  SEG=chr2R:-15602659,15602977  MAP=57A5-57A5  LEN=318  DEF=(CG13427 gene symbol:CG13427 FBgn0034514 )"	1627159_at	5442.742	3328.915	5660.942	3147.797	6501.799	5168.851	5109.383	4085.808	38446.237	0.612	1.04	0.578	1.195	0.95	0.939	0.751	-0.709	0.057	-0.79	0.257	-0.074	-0.091	-0.414
"CG31445-RA  FEA=BDGP  GEN=CG31445  DB_XREF=CG31445 FBgn0051445  SEG=chr3R:-25055666,25059586  MAP=99A4-99A4  LEN=3034  DEF=(CG31445 gene symbol:CG31445 synonyms:(CG11955) FBgn0051445 )"	1633991_at	259.513	179.057	254.108	180.528	311.132	142.099	252.865	163.581	1742.884	0.69	0.979	0.696	1.199	0.548	0.974	0.63	-0.535	-0.03	-0.524	0.262	-0.869	-0.037	-0.666
"CG32410-RA  FEA=BDGP  GEN=CG32410  DB_XREF=CG32410 FBgn0052410  SEG=chr3L:+5883362,5884674  MAP=64F5-64F5  LEN=671  DEF=(CG32410 gene symbol:CG32410 synonyms:(CG10727) FBgn0052410 )"	1638087_at	213.359	140.964	201.758	160.747	256.113	181.518	176.697	214.091	1545.246	0.661	0.946	0.753	1.2	0.851	0.828	1.003	-0.598	-0.081	-0.408	0.263	-0.233	-0.272	0.005
"CG7763-RA  FEA=BDGP  SEG=chr2R:+6479461,6480172"	1626144_at	4593.151	2413.464	3952.742	1543.549	5534.752	2705.545	3641.064	2173.434	26557.701	0.525	0.861	0.336	1.205	0.589	0.793	0.473	-0.928	-0.217	-1.573	0.269	-0.764	-0.335	-1.08
"CG14608-RA  FEA=BDGP  GEN=CG14608  DB_XREF=CG14608 FBgn0037487  SEG=chr3R:+3062966,3066428  MAP=84D3-84D3  LEN=3331  DEF=(CG14608 gene symbol:CG14608 FBgn0037487 )"	1630608_at	148.702	78.029	184.062	47.381	179.916	85.005	113.37	66.476	902.941	0.525	1.238	0.319	1.21	0.572	0.762	0.447	-0.93	0.308	-1.65	0.275	-0.807	-0.391	-1.162
"CG10407-RA  FEA=BDGP  GEN=CG10407  DB_XREF=CG10407 FBgn0038395  SEG=chr3R:-11870528,11871711  MAP=89B3-89B3  LEN=912  DEF=(CG10407 gene symbol:CG10407 FBgn0038395 )"	1623852_at	161.717	106.918	161.807	153.011	197.053	134.001	141.196	110.593	1166.296	0.661	1.001	0.946	1.219	0.829	0.873	0.684	-0.597	0.001	-0.08	0.285	-0.271	-0.196	-0.548
"CG18243-RA  FEA=BDGP  GEN=Ptp52F  DB_XREF=CG18243 FBgn0034085  SEG=chr2R:-11234966,11240378  MAP=52F3-52F3  LEN=4260  DEF=(CG18243 gene symbol:Ptp52F FBgn0034085 (GO:0006470 protein amino acid dephosphorylation) (GO:0007411 axon guidance) (GO:0004725 protein tyrosine phosphatase))"	1639152_at	88.348	43.399	87.184	32.285	109.967	63.34	63.866	36.732	525.121	0.491	0.987	0.365	1.245	0.717	0.723	0.416	-1.026	-0.019	-1.452	0.316	-0.48	-0.468	-1.266
"CG12487-RA  FEA=BDGP  GEN=CG12487  DB_XREF=CG12487 FBgn0040808  SEG=chr3L:-14894377,14894991  MAP=71A2-71A2  LEN=614  DEF=(CG12487 gene symbol:CG12487 FBgn0040808 )"	1628084_at	917.343	551.316	1815.834	403.022	1142.49	733.296	821.775	396.504	6781.579	0.601	1.979	0.439	1.245	0.799	0.896	0.432	-0.735	0.985	-1.187	0.317	-0.323	-0.159	-1.21
"CG14856-RB  FEA=BDGP  GEN=CG14856  DB_XREF=CG14856 FBgn0038261  SEG=chr3R:+10625251,10625957  MAP=88D4-88D4  LEN=706  DEF=(CG14856 gene symbol:CG14856 FBgn0038261 (GO:0008513 organic cation porter))"	1634038_a_at	244.855	137.959	235.13	126.581	305.817	199.047	164.738	128.285	1542.412	0.563	0.96	0.517	1.249	0.813	0.673	0.524	-0.828	-0.058	-0.952	0.321	-0.299	-0.572	-0.933
"CG8523-RA  FEA=BDGP  GEN=Mdr50  DB_XREF=CG8523 FBgn0010241  SEG=chr2R:+9311687,9316113  MAP=50E6-50E6  LEN=3864  DEF=(CG8523 gene symbol:Mdr50 FBgn0010241 (GO:0008559 xenobiotic-transporting ATPase) (GO:0015239 multidrug transporter))"	1638775_at	62.753	35.38	60.934	33.745	81.733	21.932	97.505	62.996	456.977	0.564	0.971	0.538	1.302	0.349	1.554	1.004	-0.827	-0.042	-0.895	0.381	-1.517	0.636	0.006
"CG10814-RA  FEA=BDGP  GEN=CG10814  DB_XREF=CG10814 FBgn0033830  SEG=chr2R:-8440684,8442428  MAP=50A3-50A3  LEN=1445  DEF=(CG10814 gene symbol:CG10814 FBgn0033830 (GO:0008336 gamma-butyrobetaine,2-oxoglutarate dioxygenase))"	1635913_at	84.109	32.485	98.148	37.31	109.776	35.291	65.735	80.996	543.851	0.386	1.167	0.444	1.305	0.42	0.782	0.963	-1.372	0.223	-1.173	0.384	-1.253	-0.356	-0.054
"CG30272-RA  FEA=BDGP  GEN=CG30272  DB_XREF=CG30272 FBgn0050272  SEG=chr2R:+17873264,17875293  MAP=59B2-59B2  LEN=1494  DEF=(CG30272 gene symbol:CG30272 synonyms:(CG11682) FBgn0050272 )"	1625760_at	1067.856	268.254	1312.042	231.574	1426.756	537.638	775.706	335.367	5955.193	0.251	1.229	0.217	1.336	0.503	0.726	0.314	-1.993	0.297	-2.205	0.418	-0.99	-0.461	-1.671
"CG14609-RA  FEA=BDGP  GEN=CG14609  DB_XREF=CG14609 FBgn0037483  SEG=chr3R:+3026710,3029103  MAP=84D2-84D2  LEN=1993  DEF=(CG14609 gene symbol:CG14609 FBgn0037483 )"	1626943_at	92.248	62.853	82.143	97.271	127.211	124.916	133.804	107.753	828.198	0.681	0.89	1.054	1.379	1.354	1.45	1.168	-0.554	-0.167	0.076	0.464	0.437	0.537	0.224
"CG14275-RA  FEA=BDGP  GEN=CG14275  DB_XREF=CG14275 FBgn0032022  SEG=chr2L:+8319688,8325142  MAP=29A5-29A5  LEN=847  DEF=(CG14275 gene symbol:CG14275 FBgn0032022 )"	1639733_s_at	722.135	433.438	605.212	288.701	1031.888	460.229	410.052	345.417	4297.071	0.6	0.838	0.4	1.429	0.637	0.568	0.478	-0.736	-0.255	-1.323	0.515	-0.65	-0.816	-1.064
"CG10913-RA  FEA=BDGP  GEN=Spn6  DB_XREF=CG10913 FBgn0028983  SEG=chr2R:+13190038,13191953  MAP=55B7-55B7  LEN=1348  DEF=(CG10913 gene symbol:Spn6 FBgn0028983 (GO:0004868 serpin))"	1632613_at	674.938	401.559	514.886	347.538	968.247	449.804	533.36	406.425	4296.757	0.595	0.763	0.515	1.435	0.666	0.79	0.602	-0.749	-0.391	-0.958	0.521	-0.585	-0.34	-0.732
"CG10248-RA  FEA=BDGP  GEN=Cyp6a8  DB_XREF=CG10248 FBgn0013772  SEG=chr2R:-9950893,9952735  MAP=51D1-51D1  LEN=1783  DEF=(CG10248 gene symbol:Cyp6a8 FBgn0013772 (GO:0015034 cytochrome P450) (GO:0005792 microsome) (GO:0016020 membrane))"	1640755_at	3959.066	1775.11	5437.111	2509.879	5689.122	4817.3	4689.65	2660.876	31538.116	0.448	1.373	0.634	1.437	1.217	1.185	0.672	-1.157	0.458	-0.658	0.523	0.283	0.244	-0.573
"CG17932-RA  FEA=BDGP  GEN=Ugt36Bc  DB_XREF=CG17932 FBgn0040260  SEG=chr2L:+16777112,16779669  MAP=36B1-36B1  LEN=1931  DEF=(CG17932 gene symbol:Ugt36Bc FBgn0040260 )"	1641191_s_at	339.734	227.318	243.329	244.795	495.109	423.556	204.942	268.295	2447.078	0.669	0.716	0.721	1.457	1.247	0.603	0.79	-0.58	-0.481	-0.473	0.543	0.318	-0.729	-0.341
"CG6018-RA  FEA=BDGP  GEN=CG6018  DB_XREF=CG6018 FBgn0034736  SEG=chr2R:+17593667,17595523  MAP=58E8-58E8  LEN=1791  DEF=(CG6018 gene symbol:CG6018 FBgn0034736 (GO:0004091 carboxylesterase))"	1628645_at	1265.085	790.063	1349.804	834.156	1870.842	1317.216	1264.494	904.937	9596.596	0.625	1.067	0.659	1.479	1.041	1	0.715	-0.679	0.094	-0.601	0.564	0.058	-0.001	-0.483
"CG11765-RA  FEA=BDGP  SEG=chr2R:+5479350,5480406"	1631628_s_at	3026.349	1217.539	1553.247	1132.515	4518.569	1897.177	1381.569	1946.394	16673.359	0.402	0.513	0.374	1.493	0.627	0.457	0.643	-1.314	-0.962	-1.418	0.578	-0.674	-1.131	-0.637
"CG1942-RA  FEA=BDGP  GEN=CG1942  DB_XREF=CG1942 FBgn0033215  SEG=chr2R:+2773523,2775091  MAP=43E12-43E12  LEN=1268  DEF=(CG1942 gene symbol:CG1942 FBgn0033215 )"	1641125_at	363.142	236.338	627.789	242.364	547.523	549.25	409.697	225.965	3202.068	0.651	1.729	0.667	1.508	1.512	1.128	0.622	-0.62	0.79	-0.583	0.592	0.597	0.174	-0.684
"CG8791-RA  FEA=BDGP  GEN=CG8791  DB_XREF=CG8791 FBgn0033234  SEG=chr2R:+2987577,2990828  MAP=43F2-43F2  LEN=1821  DEF=(CG8791 gene symbol:CG8791 FBgn0033234 (GO:0005316 high affinity inorganic phosphate:sodium symporter))"	1629732_at	426.341	167	353.176	148.35	653.467	248.757	232.9	206.185	2436.175	0.392	0.828	0.348	1.533	0.583	0.546	0.484	-1.352	-0.272	-1.523	0.616	-0.777	-0.872	-1.048
"CG9734-RC  FEA=BDGP  GEN=glob1  DB_XREF=CG9734 FBgn0027657  SEG=chr3R:-11722665,11728244  MAP=89A8-89A8  LEN=963  DEF=(CG9734 gene symbol:glob1 FBgn0027657 (GO:0001524 globin))"	1626641_s_at	5712.84	3691.653	5728.48	3404.877	8766.558	6446.355	5377.182	3695.294	42823.239	0.646	1.003	0.596	1.535	1.128	0.941	0.647	-0.63	0.004	-0.747	0.618	0.174	-0.087	-0.629
"CG11765-RA  FEA=BDGP  SEG=chr2R:+5479350,5480406"	1633471_at	3808.764	1136.4	2476.839	1271.398	5903.022	2121.575	2469.934	2515.778	21703.71	0.298	0.65	0.334	1.55	0.557	0.648	0.661	-1.745	-0.621	-1.583	0.632	-0.844	-0.625	-0.598
"CG31274-RA  FEA=BDGP  GEN=CG31274  DB_XREF=CG31274 FBgn0051274  SEG=chr3R:+12818770,12819834  MAP=89E6-89E6  LEN=1000  DEF=(CG31274 gene symbol:CG31274 FBgn0051274 )"	1636736_s_at	431.944	278.762	401.34	336.302	676.732	411.748	396.207	324.154	3257.189	0.645	0.929	0.779	1.567	0.953	0.917	0.75	-0.632	-0.106	-0.361	0.648	-0.069	-0.125	-0.414
"CG2060-RA  FEA=BDGP  GEN=Cyp4e2  DB_XREF=CG2060 FBgn0014469  SEG=chr2R:+3505458,3507918  MAP=44D1-44D1  LEN=1789  DEF=(CG2060 gene symbol:Cyp4e2 FBgn0014469 (GO:0015034 cytochrome P450) (GO:0005792 microsome) (GO:0016020 membrane))"	1627844_at	855.162	541.907	1010.252	626.089	1366.425	1296.215	754.991	688.31	7139.351	0.634	1.181	0.732	1.598	1.516	0.883	0.805	-0.658	0.24	-0.45	0.676	0.6	-0.18	-0.313
"CG3829-RA  FEA=BDGP  GEN=CG3829  DB_XREF=CG3829 FBgn0035091  SEG=chr2R:+20029524,20034056  MAP=60E11-60E11  LEN=3245  DEF=(CG3829 gene symbol:CG3829 FBgn0035091 (GO:0006952 defense response) (GO:0005044 scavenger receptor) (GO:0005887 integral to plasma membrane))"	1640501_at	1336.61	774.03	1327.003	730.981	2147.719	1257.721	1170.628	829.002	9573.694	0.579	0.993	0.547	1.607	0.941	0.876	0.62	-0.788	-0.01	-0.871	0.684	-0.088	-0.191	-0.689
"CG33099-RA  FEA=BDGP  GEN=CG33099  DB_XREF=CG33099 FBgn0053099  SEG=chr3R:-18345297,18346933  MAP=94B2-94B2  LEN=1231  DEF=(CG33099 gene symbol:CG33099 synonyms:(CG5340) FBgn0053099 )"	1637063_at	1837.667	1053.458	1906.836	872.353	3029.934	2237.913	1314.912	913.545	13166.618	0.573	1.038	0.475	1.649	1.218	0.716	0.497	-0.803	0.053	-1.075	0.721	0.284	-0.483	-1.008
"CG8654-RA  FEA=BDGP  GEN=CG8654  DB_XREF=CG8654 FBgn0034479  SEG=chr2R:+15044780,15048469  MAP=56F6-56F6  LEN=2403  DEF=(CG8654 gene symbol:CG8654 FBgn0034479 (GO:0008513 organic cation porter))"	1625584_at	628.325	340.479	707.696	348.485	1038.629	679.312	489.967	397.832	4630.725	0.542	1.126	0.555	1.653	1.081	0.78	0.633	-0.884	0.172	-0.85	0.725	0.113	-0.359	-0.659
"CG2196-RA  FEA=BDGP  GEN=CG2196  DB_XREF=CG2196 FBgn0039872  SEG=chr3R:-27566896,27569779  MAP=100C3-100C3  LEN=2128  DEF=(CG2196 gene symbol:CG2196 FBgn0039872 (GO:0008507 sodium:iodide symporter))"	1633002_at	105.993	57.579	130.051	81.201	177.266	126.436	74.29	99.903	852.719	0.543	1.227	0.766	1.672	1.193	0.701	0.943	-0.88	0.295	-0.384	0.742	0.254	-0.513	-0.085
"CG12837-RA  FEA=BDGP  GEN=Tsp42Er  DB_XREF=CG12837 FBgn0033139  SEG=chr2R:+2125394,2126897  MAP=42F1-42F1  LEN=636  DEF=(CG12837 gene symbol:Tsp42Er FBgn0033139 (GO:0016021 integral to membrane))"	1634977_at	190.908	123.741	205.468	80.374	324.017	185.667	143.129	110.674	1363.979	0.648	1.076	0.421	1.697	0.973	0.75	0.58	-0.626	0.106	-1.248	0.763	-0.04	-0.416	-0.787
"CG7816-RF  FEA=BDGP  GEN=CG7816  DB_XREF=CG7816 FBgn0039714  SEG=chr3R:-25678786,25683984  MAP=99C4-99C5  LEN=1823  DEF=(CG7816 gene symbol:CG7816 FBgn0039714 (GO:0016021 integral to membrane))"	1630858_s_at	702.683	492.143	644.463	523.796	1205.257	840.701	483.271	496.256	5388.569	0.7	0.917	0.745	1.715	1.196	0.688	0.706	-0.514	-0.125	-0.424	0.778	0.259	-0.54	-0.502
"CG8956-RA  FEA=BDGP  GEN=Ahcy89E  DB_XREF=CG8956 FBgn0015011  SEG=chr3R:-12804165,12807769  MAP=89E5-89E5  LEN=1787  DEF=(CG8956 gene symbol:Ahcy89E FBgn0015011 (GO:0004013 adenosylhomocysteinase))"	1624017_at	563.897	295.555	626.875	280.394	967.854	802.596	466.296	367.336	4370.805	0.524	1.112	0.497	1.716	1.423	0.827	0.651	-0.932	0.153	-1.008	0.779	0.509	-0.274	-0.618
"CG13732-RA  FEA=BDGP  GEN=CG13732  DB_XREF=CG13732 FBgn0036730  SEG=chr3L:+17428240,17428942  MAP=74C4-74C4  LEN=702  DEF=(CG13732 gene symbol:CG13732 FBgn0036730 )"	1624015_at	94.166	61.125	117.126	59.547	165.563	42.318	72.104	58.965	670.914	0.649	1.244	0.632	1.758	0.449	0.766	0.626	-0.623	0.315	-0.661	0.814	-1.154	-0.385	-0.675
"HDC15754  FEA=HDP  SEG=chr3R:+22269899,22270128"	1624862_at	52.458	30.159	95.344	59.977	93.84	24.674	59.161	45.404	461.018	0.575	1.818	1.143	1.789	0.47	1.128	0.866	-0.799	0.862	0.193	0.839	-1.088	0.173	-0.208
"CG3456-RA  FEA=BDGP  GEN=Mct1  DB_XREF=CG3456 FBgn0023549  SEG=chrX:+1951354,1962145  MAP=2E1-2E2  LEN=2953  DEF=(CG3456 gene symbol:Mct1 FBgn0023549 (GO:0008028 monocarboxylic acid transporter))"	1626727_at	1131.032	800.321	1180.421	865.97	2023.411	1324.774	1117.028	993.835	9436.794	0.708	1.044	0.766	1.789	1.171	0.988	0.879	-0.499	0.062	-0.385	0.839	0.228	-0.018	-0.187
"CG3380-RA  FEA=BDGP  GEN=CG3380  DB_XREF=CG3380 FBgn0034716  SEG=chr2R:-17267231,17271790  MAP=58D2-58D2  LEN=3052  DEF=(CG3380 gene symbol:CG3380 FBgn0034716 (GO:0015347 sodium-independent organic anion transporter))"	1627078_at	3104.804	1484.383	3497.592	1470.519	5569.921	4039.534	2813.124	1901.236	23881.114	0.478	1.127	0.474	1.794	1.301	0.906	0.612	-1.065	0.172	-1.078	0.843	0.38	-0.142	-0.708
"CG10842-RA  FEA=BDGP  GEN=Cyp4p1  DB_XREF=CG10842 FBgn0015037  SEG=chr2R:+4300789,4302884  MAP=45B7-45B7  LEN=1676  DEF=(CG10842 gene symbol:Cyp4p1 FBgn0015037 (GO:0015034 cytochrome P450) (GO:0005792 microsome) (GO:0016020 membrane))"	1638053_at	157.017	88.312	164.367	85.264	284.2	97.906	130.897	81.851	1089.814	0.562	1.047	0.543	1.81	0.624	0.834	0.521	-0.83	0.066	-0.881	0.856	-0.681	-0.262	-0.94
"CG4104-RA  FEA=BDGP  GEN=Tps1  DB_XREF=CG4104 FBgn0027560  SEG=chr2L:+4380889,4385357  MAP=24E4-24E5  LEN=2936  DEF=(CG4104 gene symbol:Tps1 FBgn0027560 (GO:0003825 alpha,alpha-trehalose-phosphate synthase (UDP-forming)))"	1639415_at	704.442	497.372	638.888	498.938	1277.744	947.073	521.349	543.78	5629.585	0.706	0.907	0.708	1.814	1.344	0.74	0.772	-0.502	-0.141	-0.498	0.859	0.427	-0.434	-0.373
"CG14528-RA  FEA=BDGP  GEN=CG14528  DB_XREF=CG14528 FBgn0039611  SEG=chr3R:+24690729,24692782  MAP=98F1-98F1  LEN=2053  DEF=(CG14528 gene symbol:CG14528 FBgn0039611 (GO:0004222 metalloendopeptidase))"	1639530_at	278.673	73.073	154.884	91.057	520.134	130.696	255.265	106.352	1610.134	0.262	0.556	0.327	1.866	0.469	0.916	0.382	-1.931	-0.847	-1.614	0.9	-1.092	-0.127	-1.39
"CG7272-RA  FEA=BDGP  GEN=CG7272  DB_XREF=CG7272 FBgn0036501  SEG=chr3L:+15449818,15452656  MAP=71D3-71D3  LEN=1197  DEF=(CG7272 gene symbol:CG7272 FBgn0036501 )"	1634684_at	1407.168	835.314	1734.306	776.245	2679.381	1591.696	1120.909	1044.222	11189.242	0.594	1.232	0.552	1.904	1.131	0.797	0.742	-0.752	0.302	-0.858	0.929	0.178	-0.328	-0.43
"CG1982-RA  FEA=BDGP  SEG=chr3R:+2878057,2880265"	1639892_at	121.138	63.866	171.401	82.047	231.026	141.44	96.759	102.103	1009.78	0.527	1.415	0.677	1.907	1.168	0.799	0.843	-0.924	0.501	-0.562	0.931	0.224	-0.324	-0.247
"CG1555-RA  FEA=BDGP  GEN=cn  DB_XREF=CG1555 FBgn0000337  SEG=chr2R:-2843697,2846107  MAP=43E16-43E16  LEN=1929  DEF=(CG1555 gene symbol:cn FBgn0000337 (GO:0006726 eye pigment biosynthesis) (GO:0006727 ommochrome biosynthesis) (GO:0004502 kynurenine 3-monooxygenase))"	1631012_at	78.511	42.242	96.316	25.861	151.252	49.648	61.611	37.633	543.073	0.538	1.227	0.329	1.927	0.632	0.785	0.479	-0.894	0.295	-1.602	0.946	-0.661	-0.35	-1.061
"CG31002-RA  FEA=BDGP  GEN=CG31002  DB_XREF=CG31002 FBgn0051002  SEG=chr3R:-27208669,27210386  MAP=100B5-100B5  LEN=1657  DEF=(CG31002 gene symbol:CG31002 synonyms:(CG15569) FBgn0051002 )"	1636165_at	2756.729	1783.498	2950.815	1800.622	5398.344	4304.859	2707.697	2135.325	23837.889	0.647	1.07	0.653	1.958	1.562	0.982	0.775	-0.628	0.098	-0.614	0.97	0.643	-0.026	-0.369
"CG2191-RA  FEA=BDGP  GEN=CG2191  DB_XREF=CG2191 FBgn0039873  SEG=chr3R:-27574603,27576665  MAP=100C3-100C3  LEN=1882  DEF=(CG2191 gene symbol:CG2191 FBgn0039873 (GO:0008523 sodium dependent multivitamin transporter))"	1633425_at	497.334	170.633	681.867	117.319	976.943	724.786	361.333	239.043	3769.257	0.343	1.371	0.236	1.964	1.457	0.727	0.481	-1.543	0.455	-2.084	0.974	0.543	-0.461	-1.057
"GH13236  FEA=sim4  SEG=chr3L:-11486432,11492006"	1639682_at	202.627	133.091	246.005	132.816	406.27	177.278	214.398	120.358	1632.843	0.657	1.214	0.655	2.005	0.875	1.058	0.594	-0.606	0.28	-0.609	1.004	-0.193	0.081	-0.751
"CG1082-RA  FEA=BDGP  SEG=chr3R:-3362410,3364332"	1631277_at	124.395	65.275	120.965	59.679	249.724	61.892	76.056	71.703	829.689	0.525	0.972	0.48	2.008	0.498	0.611	0.576	-0.93	-0.04	-1.06	1.005	-1.007	-0.71	-0.795
"CG13210-RA  FEA=BDGP  GEN=CG13210  DB_XREF=CG13210 FBgn0033612  SEG=chr2R:-6360127,6360541  MAP=47E4-47E4  LEN=414  DEF=(CG13210 gene symbol:CG13210 FBgn0033612 )"	1633572_at	194.902	137.233	160.21	156.802	395.262	250.937	152.639	139.549	1587.534	0.704	0.822	0.805	2.028	1.288	0.783	0.716	-0.506	-0.283	-0.314	1.02	0.365	-0.353	-0.482
"CG9664-RB  FEA=BDGP  GEN=CG9664  DB_XREF=CG9664 FBgn0031515  SEG=chr2L:-3283813,3287259  MAP=23E1-23E1  LEN=2775  DEF=(CG9664 gene symbol:CG9664 FBgn0031515 (GO:0004009 ATP-binding cassette (ABC) transporter))"	1634180_s_at	124.208	50.683	143.678	44.389	252.202	67.552	99.655	61.291	843.657	0.408	1.157	0.357	2.03	0.544	0.802	0.493	-1.293	0.21	-1.484	1.022	-0.879	-0.318	-1.019
"CG30043-RA  FEA=BDGP  GEN=CG30043  DB_XREF=CG30043 FBgn0050043  SEG=chr2R:+7424165,7427878  MAP=49A1-49A1  LEN=3065  DEF=(CG30043 gene symbol:CG30043 synonyms:(CG13161) FBgn0050043 )"	1633790_at	154.193	97.851	213.768	114.795	313.263	221.463	167.996	113.706	1397.035	0.635	1.386	0.744	2.032	1.436	1.09	0.737	-0.656	0.471	-0.426	1.023	0.522	0.124	-0.439
"CG6830-RA  FEA=BDGP  GEN=CG6830  DB_XREF=CG6830 FBgn0037934  SEG=chr3R:-7506708,7510080  MAP=86E19-86E19  LEN=2782  DEF=(CG6830 gene symbol:CG6830 FBgn0037934 )"	1624692_at	192.61	131.336	248.125	135.26	397.183	156.684	141.039	180.305	1582.543	0.682	1.288	0.702	2.062	0.813	0.732	0.936	-0.552	0.365	-0.51	1.044	-0.298	-0.45	-0.095
"CG9438-RA  FEA=BDGP  GEN=Cyp6a2  DB_XREF=CG9438 FBgn0000473  SEG=chr2R:-1840616,1842357  MAP=42C8-42C9  LEN=1672  DEF=(CG9438 gene symbol:Cyp6a2 FBgn0000473 (GO:0015034 cytochrome P450) (GO:0017085 response to insecticide) (GO:0005792 microsome) (GO:0016020 membrane))"	1626401_at	57.142	35.294	108.434	40.184	117.982	51.898	50.508	46.637	508.078	0.618	1.898	0.703	2.065	0.908	0.884	0.816	-0.695	0.924	-0.508	1.046	-0.139	-0.178	-0.293
"CG11218-RA  FEA=BDGP  GEN=Obp56d  DB_XREF=CG11218 FBgn0034470  SEG=chr2R:-14766849,14767515  MAP=56E5-56E5  LEN=596  DEF=(CG11218 gene symbol:Obp56d FBgn0034470 )"	1623659_at	41.015	23.217	182.847	213.245	89.117	31.625	130.788	660.804	1372.658	0.566	4.458	5.199	2.173	0.771	3.189	16.111	-0.821	2.156	2.378	1.12	-0.375	1.673	4.01
"CG3879-RA  FEA=BDGP  GEN=Mdr49  DB_XREF=CG3879 FBgn0004512  SEG=chr2R:-8005043,8011058  MAP=49E3-49E4  LEN=4230  DEF=(CG3879 gene symbol:Mdr49 FBgn0004512 (GO:0008559 xenobiotic-transporting ATPase) (GO:0005887 integral to plasma membrane) (GO:0015239 multidrug transporter) (GO:0006855 multidrug transport))"	1628659_at	69.987	46.144	100.45	52.079	153.326	123.98	58.432	85.577	689.973	0.659	1.435	0.744	2.191	1.771	0.835	1.223	-0.601	0.521	-0.426	1.131	0.825	-0.26	0.29
"CG14526-RA  FEA=BDGP  SEG=chr3R:+24698790,24701106"	1628258_at	61.223	30.789	54.896	36.693	139.342	46.174	43.028	38.901	451.046	0.503	0.897	0.599	2.276	0.754	0.703	0.635	-0.992	-0.157	-0.739	1.186	-0.407	-0.509	-0.654
"CG30019-RB  FEA=BDGP  GEN=CG30019  DB_XREF=CG30019 FBgn0050019  SEG=chr2R:+5944719,5949621  MAP=47C3-47C3  LEN=4584  DEF=(CG30019 gene symbol:CG30019 FBgn0050019 (GO:0008891 glycolate oxidase))"	1634699_a_at	153.607	91.07	191.849	66.795	350.698	184.019	162.921	89.642	1290.601	0.593	1.249	0.435	2.283	1.198	1.061	0.584	-0.754	0.321	-1.201	1.191	0.261	0.085	-0.777
"CG1641-RA  FEA=BDGP  GEN=sisA  DB_XREF=CG1641 FBgn0003411  SEG=chrX:-11063517,11064285  MAP=10B2-10B2  LEN=768  DEF=(CG1641 gene symbol:sisA FBgn0003411 (GO:0007538 primary sex determination) (GO:0003700 transcription factor) (GO:0005634 nucleus) (GO:0007540 sex determination, establishment of X:A ratio) (GO:0007492 endoderm development) (GO:0007496 anterior midgut development) (GO:0007497 posterior midgut development) (GO:0007530 sex determination))"	1623391_at	1166.342	447.683	1882.212	388.457	2671.055	1260.686	924.651	772.312	9513.398	0.384	1.614	0.333	2.29	1.081	0.793	0.662	-1.381	0.69	-1.586	1.195	0.112	-0.335	-0.595
"CG32041-RA  FEA=BDGP  GEN=CG32041  DB_XREF=CG32041 FBgn0052041  SEG=chr3L:+9331640,9332359  MAP=67B1-67B1  LEN=585  DEF=(CG32041 gene symbol:CG32041 FBgn0052041 )"	1630487_s_at	865.608	317.837	613.206	320.232	1994.317	740.711	631.448	369.366	5852.725	0.367	0.708	0.37	2.304	0.856	0.729	0.427	-1.445	-0.497	-1.435	1.204	-0.225	-0.455	-1.229
"CG7912-RA  FEA=BDGP  GEN=CG7912  DB_XREF=CG7912 FBgn0039736  SEG=chr3R:-25821123,25823320  MAP=99D1-99D1  LEN=1814  DEF=(CG7912 gene symbol:CG7912 FBgn0039736 (GO:0015381 high affinity sulfate permease))"	1636979_at	113.74	66.977	186.934	57.913	267.007	120.823	110.21	96.836	1020.44	0.589	1.644	0.509	2.348	1.062	0.969	0.851	-0.764	0.717	-0.974	1.231	0.087	-0.045	-0.232
"CR7249-RA  FEA=BDGP  GEN=Cyp6a16Psi  DB_XREF=CR7249 FBgn0031726  SEG=chr2L:-5613816,5615975  MAP=25F1-25F1  LEN=1529  DEF=(CR7249 pseudogene symbol:Cyp6a16Psi FBgn0031726 (GO:0005792 microsome) (GO:0015034 cytochrome P450) (GO:0016020 membrane))"	1625614_at	479.089	198.44	418.15	216.079	1133.178	472.593	426.276	185.124	3528.929	0.414	0.873	0.451	2.365	0.986	0.89	0.386	-1.272	-0.196	-1.149	1.242	-0.02	-0.169	-1.372
"HDC14863  FEA=HDP  SEG=chr3R:-17554182,17555785"	1637239_s_at	66.889	47.619	89.502	60.483	158.683	58.39	71.152	69.055	621.774	0.712	1.338	0.904	2.372	0.873	1.064	1.032	-0.49	0.42	-0.145	1.246	-0.196	0.089	0.046
"CG6870-RA  FEA=BDGP  GEN=CG6870  DB_XREF=CG6870 FBgn0032652  SEG=chr2L:-17569529,17570381  MAP=36C11-36C11  LEN=852  DEF=(CG6870 gene symbol:CG6870 FBgn0032652 (GO:0005489 electron transporter) (GO:0005792 microsome))"	1629324_at	59.49	41.007	58.089	43.104	142.804	91.877	58.018	47.944	542.332	0.689	0.976	0.725	2.4	1.544	0.975	0.806	-0.537	-0.034	-0.465	1.263	0.627	-0.036	-0.311
"CG8627-RA  FEA=BDGP  GEN=Dbi  DB_XREF=CG8627 FBgn0010387  SEG=chr3L:+7091399,7092996  MAP=65E7-65E7  LEN=416  DEF=(CG8627 gene symbol:Dbi FBgn0010387 (GO:0008025 diazepam-binding inhibitor) (GO:0005541 acyl-CoA or acyl binding) (GO:0042049 acyl-CoA homeostasis) (GO:0000062 acyl-CoA binding))"	1625572_s_at	408.25	279.18	375.598	206.731	987.233	255.076	240.129	335.778	3087.974	0.684	0.92	0.506	2.418	0.625	0.588	0.822	-0.548	-0.12	-0.982	1.274	-0.679	-0.766	-0.282
"CG18607-RA  FEA=BDGP  GEN=CG18607  DB_XREF=CG18607 FBgn0034429  SEG=chr2R:+14352845,14353520  MAP=56C8-56C8  LEN=675  DEF=(CG18607 gene symbol:CG18607 FBgn0034429 )"	1623840_at	147.994	40.194	125.522	27.736	359.509	16.831	88.917	36.419	843.124	0.272	0.848	0.187	2.429	0.114	0.601	0.246	-1.88	-0.238	-2.416	1.28	-3.136	-0.735	-2.023
"CG17029-RA  FEA=BDGP  GEN=CG17029  DB_XREF=CG17029 FBgn0036551  SEG=chr3L:+15925913,15927316  MAP=72C1-72C1  LEN=1004  DEF=(CG17029 gene symbol:CG17029 FBgn0036551 (GO:0008934 myo-inositol-1(or 4)-monophosphatase) (GO:0016311 dephosphorylation))"	1639911_at	312.145	208.699	249.067	195.309	780.864	253.308	255.027	209.738	2464.156	0.669	0.798	0.626	2.502	0.812	0.817	0.672	-0.581	-0.326	-0.676	1.323	-0.301	-0.292	-0.574
"CG10658-RA  FEA=BDGP  GEN=Os9  DB_XREF=CG10658 FBgn0014000  SEG=chr2L:-19944803,19945744  MAP=38A8-38A8  LEN=878  DEF=(CG10658 gene symbol:Os9 FBgn0014000 (GO:0005634 nucleus))"	1635989_at	333.366	217.064	311.853	215.77	844.36	516.094	302.908	230.279	2971.695	0.651	0.935	0.647	2.533	1.548	0.909	0.691	-0.619	-0.096	-0.628	1.341	0.631	-0.138	-0.534
"CG30431-RA  FEA=BDGP  GEN=CG30431  DB_XREF=CG30431 FBgn0050431  SEG=chr2R:+1341207,1343668  MAP=42A14-42A14  LEN=1810  DEF=(CG30431 gene symbol:CG30431 synonyms:(CG8324 CG8341) FBgn0050431 )"	1635271_at	521.276	325.124	674.664	293.289	1369.08	800.792	611.007	350.788	4946.021	0.624	1.294	0.563	2.626	1.536	1.172	0.673	-0.681	0.372	-0.83	1.393	0.619	0.229	-0.571
"CG11143-RA  FEA=BDGP  GEN=Inos  DB_XREF=CG11143 FBgn0025885  SEG=chr2R:-2515491,2519774  MAP=43C4-43C4  LEN=2316  DEF=(CG11143 gene symbol:Inos FBgn0025885 (GO:0004512 inositol-3-phosphate synthase))"	1635848_at	1283.441	727.373	1673.093	489.783	3391.787	2474	1383.04	566.226	11988.744	0.567	1.304	0.382	2.643	1.928	1.078	0.441	-0.819	0.383	-1.39	1.402	0.947	0.108	-1.181
"HDC06238  FEA=HDP  SEG=chr2R:-8669126,8670048"	1623532_at	64.014	29.27	65.966	41.301	171.734	65.453	53.738	44.089	535.566	0.457	1.03	0.645	2.683	1.022	0.839	0.689	-1.129	0.043	-0.632	1.424	0.032	-0.252	-0.538
"CG12350-RA  FEA=BDGP  GEN=lambdaTry  DB_XREF=CG12350 FBgn0043470  SEG=chr2R:+6401576,6402525  MAP=47F3-47F3  LEN=949  DEF=(CG12350 gene symbol:lambdaTry FBgn0043470 (GO:0005576 extracellular) (GO:0004295 trypsin))"	1630241_at	173.208	65.996	156.462	75.069	482.428	223.108	111.19	85.581	1373.042	0.381	0.903	0.433	2.785	1.288	0.642	0.494	-1.392	-0.147	-1.206	1.478	0.365	-0.639	-1.017
"CG9989-RA  FEA=BDGP  GEN=CG9989  DB_XREF=CG9989 FBgn0039593  SEG=chr3R:+24485823,24487109  MAP=98E1-98E1  LEN=1182  DEF=(CG9989 gene symbol:CG9989 FBgn0039593 )"	1634674_at	197.015	134.097	220.474	212.671	556.654	324.006	287.987	176.518	2109.422	0.681	1.119	1.079	2.825	1.645	1.462	0.896	-0.555	0.162	0.11	1.498	0.718	0.548	-0.158
"CG14302-RA  FEA=BDGP  GEN=CG14302  DB_XREF=CG14302 FBgn0038647  SEG=chr3R:+14558519,14558780  MAP=91C5-91C5  LEN=261  DEF=(CG14302 gene symbol:CG14302 FBgn0038647 )"	1641250_at	59.941	37.138	99.839	36.43	173.551	37.476	29.107	69.37	542.852	0.62	1.666	0.608	2.895	0.625	0.486	1.157	-0.691	0.736	-0.718	1.534	-0.678	-1.042	0.211
"CG18108-RA  FEA=BDGP  GEN=IM1  DB_XREF=CG18108 FBgn0034329  SEG=chr2R:+13447671,13448108  MAP=55C6-55C6  LEN=368  DEF=(CG18108 gene symbol:IM1 FBgn0034329 (GO:0003793 defenseimmunity protein) (GO:0005576 extracellular) (GO:0006952 defense response))"	1633053_at	155.659	43.265	167.861	72.351	477.636	99.149	149.981	159.151	1325.054	0.278	1.078	0.465	3.068	0.637	0.964	1.022	-1.847	0.109	-1.105	1.618	-0.651	-0.054	0.032
"CG3926-RA  FEA=BDGP  GEN=Spat  DB_XREF=CG3926 FBgn0014031  SEG=chrX:+6269323,6271102  MAP=6B1-6B1  LEN=1410  DEF=(CG3926 gene symbol:Spat FBgn0014031 (GO:0005759 mitochondrial matrix) (GO:0005777 peroxisome) (GO:0004760 serine-pyruvate aminotransferase) (GO:0008453 alanine-glyoxylate aminotransferase))"	1637872_at	150.667	86.652	152.169	100.765	473.516	252.455	134.639	118.259	1469.12	0.575	1.01	0.669	3.143	1.676	0.894	0.785	-0.798	0.014	-0.58	1.652	0.745	-0.162	-0.349
"CG6834-RA  FEA=BDGP  GEN=CG6834  DB_XREF=CG6834 FBgn0037935  SEG=chr3R:-7510408,7513870  MAP=86E19-86E20  LEN=2886  DEF=(CG6834 gene symbol:CG6834 FBgn0037935 )"	1627516_at	368.852	244.106	383.869	288.336	1161.248	596.541	308.788	360.358	3712.097	0.662	1.041	0.782	3.148	1.617	0.837	0.977	-0.596	0.058	-0.355	1.655	0.694	-0.256	-0.034
"CG8028-RA  FEA=BDGP  GEN=CG8028  DB_XREF=CG8028 FBgn0031010  SEG=chrX:-19008215,19011308  MAP=18B8-18B9  LEN=2018  DEF=(CG8028 gene symbol:CG8028 FBgn0031010 (GO:0008028 monocarboxylic acid transporter))"	1637575_at	135.195	86.903	175.993	80.601	462.345	281.902	183.901	82.191	1489.031	0.643	1.302	0.596	3.42	2.085	1.36	0.608	-0.638	0.38	-0.746	1.774	1.06	0.444	-0.718
"CG12242-RA  FEA=BDGP  GEN=GstD5  DB_XREF=CG12242 FBgn0010041  SEG=chr3R:+8201504,8202155  MAP=87B8-87B8  LEN=651  DEF=(CG12242 gene symbol:GstD5 FBgn0010041 (GO:0006803 glutathione conjugation reaction) (GO:0004364 glutathione transferase))"	1634152_at	517.887	263.99	523.981	535.806	2127.233	723.263	483.654	385.571	5561.384	0.51	1.012	1.035	4.108	1.397	0.934	0.745	-0.972	0.017	0.049	2.038	0.482	-0.099	-0.426
"CG14872-RB  FEA=BDGP  GEN=CG14872  DB_XREF=CG14872 FBgn0038346  SEG=chr3R:-11333798,11335380  MAP=88F7-88F7  LEN=933  DEF=(CG14872 gene symbol:CG14872 FBgn0038346 )"	1640720_a_at	72.087	38.896	106.504	59.966	298.119	109.303	68.874	80.396	834.146	0.54	1.477	0.832	4.136	1.516	0.955	1.115	-0.89	0.563	-0.266	2.048	0.601	-0.066	0.157
"CG32444-RA  FEA=BDGP  SEG=chr3L:+21554224,21556342"	1633684_at	64.772	35.359	64.975	26.296	270.818	36.189	43.568	30.911	572.887	0.546	1.003	0.406	4.181	0.559	0.673	0.477	-0.873	0.005	-1.301	2.064	-0.84	-0.572	-1.067
"CG17035-RB  FEA=BDGP  GEN=GXIVsPLA2  DB_XREF=CG17035 FBgn0036545  SEG=chr3L:+15904053,15905134  MAP=72B2-72B2  LEN=945  DEF=(CG17035 gene symbol:GXIVsPLA2 FBgn0036545 (GO:0005576 extracellular) (GO:0004623 phospholipase A2))"	1625027_a_at	631.664	450.03	775.634	409.492	468.77	403.015	457.466	504.293	4100.364	0.712	1.228	0.648	0.742	0.638	0.724	0.798	-0.489	0.296	-0.625	-0.43	-0.648	-0.465	-0.325
"CG13845-RA  FEA=BDGP  GEN=CG13845  DB_XREF=CG13845 FBgn0038971  SEG=chr3R:+18275982,18276878  MAP=94A15-94A15  LEN=714  DEF=(CG13845 gene symbol:CG13845 FBgn0038971 )"	1633067_at	1148.806	820.706	962.141	884.708	1308.278	1177.919	822.782	843.66	7969	0.714	0.838	0.77	1.139	1.025	0.716	0.734	-0.485	-0.256	-0.377	0.188	0.036	-0.482	-0.445
"CG31012-RA  FEA=BDGP  SEG=chr3R:+26637560,26641908"	1640850_at	126.53	90.588	91.228	90.155	131.284	62.402	100.618	72.289	765.094	0.716	0.721	0.713	1.038	0.493	0.795	0.571	-0.482	-0.472	-0.489	0.053	-1.02	-0.331	-0.808
"CG10512-RA  FEA=BDGP  GEN=CG10512  DB_XREF=CG10512 FBgn0037057  SEG=chr3L:+21120195,21125370  MAP=78C2-78C2  LEN=2012  DEF=(CG10512 gene symbol:CG10512 FBgn0037057 )"	1636843_a_at	2085.313	1493.05	1585.836	1559.973	3266.04	2846.052	1232.499	1625.748	15694.511	0.716	0.76	0.748	1.566	1.365	0.591	0.78	-0.482	-0.395	-0.419	0.647	0.449	-0.759	-0.359
"CG8333-RA  FEA=BDGP  GEN=HLHmgamma  DB_XREF=CG8333 FBgn0002735  SEG=chr3R:+21814944,21815786  MAP=96F9-96F9  LEN=842  DEF=(CG8333 gene symbol:HLHmgamma FBgn0002735 (GO:0003677 DNA binding) (GO:0007456 eye morphogenesis (sensu Drosophila)) (GO:0016481 negative regulation of transcription) (GO:0016566 specific transcriptional repressor) (GO:0007399 neurogenesis) (GO:0003700 transcription factor) (GO:0000122 negative regulation of transcription from Pol II promoter) (GO:0007219 N receptor signaling pathway) (GO:0005634 nucleus))"	1626048_at	1821.089	1306.098	2184.904	1466.467	1337.431	1311.578	1524.182	1484.91	12436.659	0.717	1.2	0.805	0.734	0.72	0.837	0.815	-0.48	0.263	-0.312	-0.445	-0.473	-0.257	-0.294
"CG8328-RA  FEA=BDGP  GEN=HLHmdelta  DB_XREF=CG8328 FBgn0002734  SEG=chr3R:+21812707,21813723  MAP=96F9-96F9  LEN=1016  DEF=(CG8328 gene symbol:HLHmdelta FBgn0002734 (GO:0003677 DNA binding) (GO:0007456 eye morphogenesis (sensu Drosophila)) (GO:0016481 negative regulation of transcription) (GO:0016566 specific transcriptional repressor) (GO:0007399 neurogenesis) (GO:0003700 transcription factor) (GO:0007219 N receptor signaling pathway) (GO:0005634 nucleus))"	1634011_at	734.078	526.687	976.709	482.619	559.08	655.582	747.964	487.979	5170.698	0.717	1.331	0.657	0.762	0.893	1.019	0.665	-0.479	0.412	-0.605	-0.393	-0.163	0.027	-0.589
"CG17531-RA  FEA=BDGP  GEN=CG17531  DB_XREF=CG17531 FBgn0034341  SEG=chr2R:+13470654,13471408  MAP=55C7-55C7  LEN=754  DEF=(CG17531 gene symbol:CG17531 FBgn0034341 (GO:0004364 glutathione transferase))"	1640065_at	941.098	675.248	1158.008	648.47	2190.193	1805.889	682.222	776.524	8877.65	0.718	1.23	0.689	2.327	1.919	0.725	0.825	-0.479	0.299	-0.537	1.219	0.94	-0.464	-0.277
"CG8353-RA  FEA=BDGP  GEN=CG8353  DB_XREF=CG8353 FBgn0032002  SEG=chr2L:+8206535,8207471  MAP=28F3-28F3  LEN=752  DEF=(CG8353 gene symbol:CG8353 FBgn0032002 (GO:0004126 cytidine deaminase))"	1632345_at	1294.642	929.221	1202.076	952.234	815.104	729.662	931.906	1065.685	7920.53	0.718	0.929	0.736	0.63	0.564	0.72	0.823	-0.478	-0.107	-0.443	-0.667	-0.827	-0.474	-0.281
"CG11120-RA  FEA=BDGP  GEN=CG11120  DB_XREF=CG11120 FBgn0039250  SEG=chr3R:+20738824,20741532  MAP=96B8-96B9  LEN=2535  DEF=(CG11120 gene symbol:CG11120 FBgn0039250 )"	1641713_a_at	927.168	665.94	1245.338	667.532	810.33	646.683	749.209	708.592	6420.792	0.718	1.343	0.72	0.874	0.697	0.808	0.764	-0.477	0.426	-0.474	-0.194	-0.52	-0.307	-0.388
"CG11301-RA  FEA=BDGP  GEN=CG11301  DB_XREF=CG11301 FBgn0034726  SEG=chr2R:+17455403,17456091  MAP=58D8-58D8  LEN=634  DEF=(CG11301 gene symbol:CG11301 FBgn0034726 (GO:0003700 transcription factor) (GO:0005634 nucleus))"	1627465_at	665.77	478.33	807.139	463.712	448.284	402.683	551.171	533.68	4350.769	0.718	1.212	0.697	0.673	0.605	0.828	0.802	-0.477	0.278	-0.522	-0.571	-0.725	-0.273	-0.319
"CG32602-RA  FEA=BDGP  GEN=CG32602  DB_XREF=CG32602 FBgn0052602  SEG=chrX:+14008487,14019054  MAP=12E7-12E8  LEN=10377  DEF=(CG32602 gene symbol:CG32602 synonyms:(CG5228) FBgn0052602 )"	1637929_a_at	42.374	30.45	48.487	65.99	113.664	36.886	55.18	62.289	455.319	0.719	1.144	1.557	2.682	0.87	1.302	1.47	-0.477	0.194	0.639	1.424	-0.2	0.381	0.556
"CG6520-RA  FEA=BDGP  GEN=CG6520  DB_XREF=CG6520 FBgn0034224  SEG=chr2R:-12538922,12539786  MAP=54B17-54B17  LEN=864  DEF=(CG6520 gene symbol:CG6520 FBgn0034224 )"	1627238_at	2337.025	1679.608	2658.441	1840.617	1235.753	1308.851	1740.034	2167.938	14968.267	0.719	1.138	0.788	0.529	0.56	0.745	0.928	-0.477	0.186	-0.344	-0.919	-0.836	-0.426	-0.108
"CG15138-RB  FEA=BDGP  SEG=chr2L:-17167893,17238815"	1633927_a_at	1405.782	1010.348	1447.688	920.946	940.764	964.019	1037.646	1130.438	8857.632	0.719	1.03	0.655	0.669	0.686	0.738	0.804	-0.477	0.042	-0.61	-0.579	-0.544	-0.438	-0.314
"CG1130-RA  FEA=BDGP  GEN=scrt  DB_XREF=CG1130 FBgn0004880  SEG=chr3L:+3964544,3969218  MAP=64A2-64A2  LEN=3641  DEF=(CG1130 gene symbol:scrt FBgn0004880 (GO:0003700 transcription factor) (GO:0005634 nucleus))"	1630860_at	2463.345	1770.712	2421.256	1899.595	1324.797	1173.933	1814.635	2091.847	14960.119	0.719	0.983	0.771	0.538	0.477	0.737	0.849	-0.476	-0.025	-0.375	-0.895	-1.069	-0.441	-0.236
"CG10962-RB  FEA=BDGP  GEN=CG10962  DB_XREF=CG10962 FBgn0030073  SEG=chrX:-8711891,8713228  MAP=8C1-8C4  LEN=1063  DEF=(CG10962 gene symbol:CG10962 synonyms:(CG7090) FBgn0030073 (GO:0016616 oxidoreductase, acting on the CH-OH group of donors, NAD or NADP as acceptor))"	1628935_at	125.349	90.169	100.376	132.651	121.421	67.909	126.311	218.636	982.823	0.719	0.801	1.058	0.969	0.542	1.008	1.744	-0.475	-0.321	0.082	-0.046	-0.884	0.011	0.803
"CG7884-RA  FEA=BDGP  GEN=CG7884  DB_XREF=CG7884 FBgn0031001  SEG=chrX:+18951583,18966873  MAP=18B2-18B4  LEN=3961  DEF=(CG7884 gene symbol:CG7884 FBgn0031001 )"	1632353_at	108.685	78.213	169.052	65.857	147.706	108.807	98.91	79.409	856.64	0.72	1.555	0.606	1.359	1.001	0.91	0.731	-0.475	0.637	-0.723	0.443	0.002	-0.136	-0.453
"CG6669-RA  FEA=BDGP  GEN=klg  DB_XREF=CG6669 FBgn0017590  SEG=chr3R:+18715679,18778112  MAP=94D3-94D4  LEN=4037  DEF=(CG6669 gene symbol:klg FBgn0017590 )"	1635144_at	772.335	556.797	595.222	575.128	687.517	384.923	652.149	637.131	4861.203	0.721	0.771	0.745	0.89	0.498	0.844	0.825	-0.472	-0.376	-0.425	-0.168	-1.005	-0.244	-0.278
"CG13906-RA  FEA=BDGP  SEG=chr3L:+889767,892958"	1634039_at	5293.799	3817.619	5211.058	3920.713	3203.403	2757.494	4509.412	4249.593	32963.091	0.721	0.984	0.741	0.605	0.521	0.852	0.803	-0.472	-0.023	-0.433	-0.725	-0.941	-0.231	-0.317
"CG13969-RA  FEA=BDGP  GEN=bwa  DB_XREF=CG13969 FBgn0045064  SEG=chr2L:+20044446,20051802  MAP=38B2-38B3  LEN=2296  DEF=(CG13969 gene symbol:bwa FBgn0045064 (GO:0017040 ceramidase) (GO:0007420 brain development))"	1625491_at	797.376	575.802	748.709	567.885	845.899	481.378	662.507	619.715	5299.27	0.722	0.939	0.712	1.061	0.604	0.831	0.777	-0.47	-0.091	-0.49	0.085	-0.728	-0.267	-0.364
"CG7593-RA  FEA=BDGP  GEN=CG7593  DB_XREF=CG7593 FBgn0039687  SEG=chr3R:-25539242,25540008  MAP=99B9-99B9  LEN=710  DEF=(CG7593 gene symbol:CG7593 FBgn0039687 )"	1639034_at	674.084	486.887	728.163	477.311	515.988	475.914	547.788	499.831	4405.967	0.722	1.08	0.708	0.765	0.706	0.813	0.741	-0.469	0.111	-0.498	-0.386	-0.502	-0.299	-0.431
"CG13360-RA  FEA=BDGP  SEG=chrX:-545285,547526"	1641711_at	54.183	39.201	77.645	34.816	87.225	49.251	75.227	38.421	455.97	0.723	1.433	0.643	1.61	0.909	1.388	0.709	-0.467	0.519	-0.638	0.687	-0.138	0.473	-0.496
"CG12245-RA  FEA=BDGP  GEN=gcm  DB_XREF=CG12245 FBgn0014179  SEG=chr2L:-9571677,9573971  MAP=30B12-30B12  LEN=2219  DEF=(CG12245 gene symbol:gcm FBgn0014179 (GO:0007516 hemocyte development) (GO:0006952 defense response) (GO:0005634 nucleus) (GO:0003677 DNA binding) (GO:0007403 determination of glial fate))"	1631126_at	2054.684	1486.891	2166.53	1593.338	1018.653	1277.06	1635.52	1836.464	13069.139	0.724	1.054	0.775	0.496	0.622	0.796	0.894	-0.467	0.076	-0.367	-1.012	-0.686	-0.329	-0.162
"RE31004  FEA=sim4  SEG=chrU:+8356271,8361686"	1627899_at	193.883	140.357	218.583	120.752	116.529	100.32	157.759	141.499	1189.682	0.724	1.127	0.623	0.601	0.517	0.814	0.73	-0.466	0.173	-0.683	-0.734	-0.951	-0.297	-0.454
"CG4022-RA  FEA=BDGP  GEN=CG4022  DB_XREF=CG4022 FBgn0035986  SEG=chr3L:-9365700,9368360  MAP=67B3-67B3  LEN=2412  DEF=(CG4022 gene symbol:CG4022 FBgn0035986 )"	1635037_at	641.991	464.976	633.041	434.061	627.406	371.127	523.195	409.388	4105.185	0.724	0.986	0.676	0.977	0.578	0.815	0.638	-0.465	-0.02	-0.565	-0.033	-0.791	-0.295	-0.649
"CT36460  FEA=sim4  SEG=chr3L:-14991672,14992956"	1631250_at	133.688	96.922	142.191	82.957	75.82	65.951	99.218	98.491	795.238	0.725	1.064	0.621	0.567	0.493	0.742	0.737	-0.464	0.089	-0.688	-0.818	-1.019	-0.43	-0.441
"CG5462-RA  FEA=BDGP  GEN=scrib  DB_XREF=CG5462 FBgn0026178  SEG=chr3R:+22351432,22411277  MAP=97B9-97C1  LEN=7054  DEF=(CG5462 gene symbol:scrib FBgn0026178 (GO:0016328 lateral plasma membrane) (GO:0016336 establishment andor maintenance of polarity of larval imaginal disc epithelium) (GO:0007391 dorsal closure) (GO:0008283 cell proliferation) (GO:0005918 septate junction) (GO:0006963 antibacterial polypeptide induction) (GO:0045197 establishment andor maintenance of epithelial cell polarity) (GO:0016331 morphogenesis of embryonic epithelium) (GO:0016332 establishment andor maintenance of polarity of embryonic epithelium) (GO:0016333 morphogenesis of follicular epithelium) (GO:0016334 establishment andor maintenance of polarity of follicular epithelium) (GO:0016327 apicolateral plasma membrane) (GO:0016335 morphogenesis of larval imaginal disc epithelium))"	1629115_s_at	629.757	458.063	715.471	457.045	468.21	368.12	522.749	410.828	4030.243	0.727	1.136	0.726	0.743	0.585	0.83	0.652	-0.459	0.184	-0.462	-0.428	-0.775	-0.269	-0.616
"CG5888-RA  FEA=BDGP  SEG=chr2L:-16378252,16426549"	1635109_at	1272.876	925.942	1382.47	951.823	1853.038	1526.137	1267.681	1025.207	10205.174	0.727	1.086	0.748	1.456	1.199	0.996	0.805	-0.459	0.119	-0.419	0.542	0.262	-0.006	-0.312
"CG8044-RA  FEA=BDGP  GEN=CG8044  DB_XREF=CG8044 FBgn0035829  SEG=chr3L:-7934968,7935682  MAP=66A21-66A21  LEN=640  DEF=(CG8044 gene symbol:CG8044 FBgn0035829 )"	1629941_a_at	3025.521	2201.808	3327.337	2476.754	2211.769	2340.907	2562.958	2521.999	20669.054	0.728	1.1	0.819	0.731	0.774	0.847	0.834	-0.458	0.137	-0.289	-0.452	-0.37	-0.239	-0.263
"CG12165-RA  FEA=BDGP  GEN=Incenp  DB_XREF=CG12165 FBgn0033156  SEG=chr2R:+2339367,2342462  MAP=43A4-43A4  LEN=2604  DEF=(CG12165 gene symbol:Incenp FBgn0033156 )"	1632458_at	1882.934	1372.841	2004.215	1296.598	1466.16	1295.889	1361.01	1407.373	12087.021	0.729	1.064	0.689	0.779	0.688	0.723	0.747	-0.456	0.09	-0.538	-0.361	-0.539	-0.468	-0.42
"RE44040  FEA=sim4  SEG=chr2R:+502122,506228"	1628259_at	79.035	57.645	29.921	39.982	203.157	42.283	42.776	41.538	536.336	0.729	0.379	0.506	2.57	0.535	0.541	0.526	-0.455	-1.401	-0.983	1.362	-0.902	-0.886	-0.928
"CG8095-RB  FEA=BDGP  GEN=scb  DB_XREF=CG8095 FBgn0003328  SEG=chr2R:+10312509,10322223  MAP=51E10-51E11  LEN=4642  DEF=(CG8095 gene symbol:scb FBgn0003328 (GO:0007613 memory) (GO:0040011 locomotion) (GO:0005925 focal adhesion) (GO:0008355 olfactory learning) (GO:0007391 dorsal closure) (GO:0007494 midgut development) (GO:0016477 cell migration) (GO:0004895 cell adhesion receptor) (GO:0005886 plasma membrane) (GO:0016021 integral to membrane) (GO:0005055 laminin receptor) (GO:0008014 calcium-dependent cell adhesion molecule) (GO:0007160 cell-matrix adhesion) (GO:0008305 integrin complex) (GO:0007511 dorsal vessel development) (GO:0016340 calcium-dependent cell-matrix adhesion) (GO:0007431 salivary gland development) (GO:0007157 heterophilic cell adhesion) (GO:0007424 tracheal system development (sensu Insecta)) (GO:0007611 learning andor memory) (GO:0005198 structural molecule))"	1629803_a_at	1620.996	1182.378	1837.14	1262.16	1600.683	1574.331	1422.817	1395.651	11896.155	0.729	1.133	0.779	0.987	0.971	0.878	0.861	-0.455	0.181	-0.361	-0.018	-0.042	-0.188	-0.216
"CG31447-RA  FEA=BDGP  GEN=MESK4  DB_XREF=CG31447 FBgn0043069  SEG=chr3R:+12814566,12816056  MAP=89E6-89E6  LEN=1372  DEF=(CG31447 gene symbol:MESK4 FBgn0043069 )"	1632011_at	645.626	471.434	637.428	521.217	939.913	544.241	614.634	516.573	4891.065	0.73	0.987	0.807	1.456	0.843	0.952	0.8	-0.454	-0.018	-0.309	0.542	-0.246	-0.071	-0.322
"CG6930-RA  FEA=BDGP  GEN=CG6930  DB_XREF=CG6930 FBgn0037947  SEG=chr3R:-7594352,7597290  MAP=86F7-86F7  LEN=1520  DEF=(CG6930 gene symbol:CG6930 FBgn0037947 )"	1630554_at	1135.976	831.265	944.079	760.885	821.578	713.77	830.744	809.632	6847.93	0.732	0.831	0.67	0.723	0.628	0.731	0.713	-0.451	-0.267	-0.578	-0.467	-0.67	-0.451	-0.489
"CG5853-RA  FEA=BDGP  GEN=CG5853  DB_XREF=CG5853 FBgn0032167  SEG=chr2L:-9933177,9939851  MAP=30F1-30F2  LEN=2421  DEF=(CG5853 gene symbol:CG5853 FBgn0032167 (GO:0004009 ATP-binding cassette (ABC) transporter))"	1628398_at	540.262	395.515	585.724	394.982	796.116	433.64	516.067	439.631	4101.937	0.732	1.084	0.731	1.474	0.803	0.955	0.814	-0.45	0.117	-0.452	0.559	-0.317	-0.066	-0.297
"HDC02975  FEA=HDP  SEG=chr2L:-17562832,17563189"	1634479_at	110.351	80.789	124.799	116.444	95.943	85.543	68.22	96.216	778.304	0.732	1.131	1.055	0.869	0.775	0.618	0.872	-0.45	0.178	0.078	-0.202	-0.367	-0.694	-0.198
"CG6041-RA  FEA=BDGP  GEN=CG6041  DB_XREF=CG6041 FBgn0029826  SEG=chrX:+5688565,5690584  MAP=5C10-5C10  LEN=1079  DEF=(CG6041 gene symbol:CG6041 FBgn0029826 (GO:0004295 trypsin))"	1627432_at	208.801	152.936	212.957	169.257	204.297	221.004	140.329	208.725	1518.305	0.732	1.02	0.811	0.978	1.058	0.672	1	-0.449	0.028	-0.303	-0.031	0.082	-0.573	-0.001
"CG15407-RB  FEA=BDGP  GEN=CG15407  DB_XREF=CG15407 FBgn0031521  SEG=chr2L:+3316811,3319202  MAP=23E4-23E4  LEN=1584  DEF=(CG15407 gene symbol:CG15407 FBgn0031521 (GO:0015145 monosaccharide transporter))"	1634418_at	39.881	29.216	35.762	28.187	156.403	62.535	50.897	61.134	464.016	0.733	0.897	0.707	3.922	1.568	1.276	1.533	-0.449	-0.157	-0.501	1.971	0.649	0.352	0.616
"CG4500-RA  FEA=BDGP  SEG=chr2L:+14009161,14011524"	1635937_at	4463.729	3270.662	5643.074	3541.763	6542.25	5957.953	5132.142	3800.144	38351.715	0.733	1.264	0.793	1.466	1.335	1.15	0.851	-0.449	0.338	-0.334	0.552	0.417	0.201	-0.232
"CG10800-RA  FEA=BDGP  GEN=Rca1  DB_XREF=CG10800 FBgn0017551  SEG=chr2L:+6844539,6846092  MAP=27C1-27C1  LEN=1553  DEF=(CG10800 gene symbol:Rca1 FBgn0017551 )"	1631034_at	2044.453	1498.626	2499.491	1420.643	1681.035	1474.895	1663.774	1437.243	13720.161	0.733	1.223	0.695	0.822	0.721	0.814	0.703	-0.448	0.29	-0.525	-0.282	-0.471	-0.297	-0.508
"CG10619-RA  FEA=BDGP  GEN=tup  DB_XREF=CG10619 FBgn0003896  SEG=chr2L:-18837597,18859339  MAP=37B1-37B1  LEN=3238  DEF=(CG10619 gene symbol:tup FBgn0003896 (GO:0007390 germ-band shortening) (GO:0007391 dorsal closure) (GO:0003704 specific RNA polymerase II transcription factor) (GO:0046665 amnioserosa maintenance) (GO:0005634 nucleus) (GO:0007362 terminal region determination) (GO:0008258 head involution) (GO:0008293 torso receptor signaling pathway))"	1625279_a_at	620.629	455.202	395.258	424.018	350.464	208.037	524.791	406.587	3384.987	0.733	0.637	0.683	0.565	0.335	0.846	0.655	-0.447	-0.651	-0.55	-0.824	-1.577	-0.242	-0.61
"CG6173-RA  FEA=BDGP  SEG=chr3R:+19957818,19963870"	1628493_at	125	91.751	90.177	90.086	156.299	31.661	156.561	85.616	827.15	0.734	0.721	0.721	1.25	0.253	1.252	0.685	-0.446	-0.471	-0.473	0.322	-1.981	0.325	-0.546
"CG8281-RA  FEA=BDGP  GEN=CG8281  DB_XREF=CG8281 FBgn0035824  SEG=chr3L:+7871991,7873182  MAP=66A19-66A19  LEN=1191  DEF=(CG8281 gene symbol:CG8281 FBgn0035824 )"	1641043_at	119.111	87.479	119.888	102.635	109.043	113.59	103.389	87.645	842.781	0.734	1.007	0.862	0.915	0.954	0.868	0.736	-0.445	0.009	-0.215	-0.127	-0.068	-0.204	-0.443
"CG2092-RA  FEA=BDGP  GEN=scra  DB_XREF=CG2092 FBgn0004243  SEG=chr2R:+2651019,2656155  MAP=43E3-43E3  LEN=4242  DEF=(CG2092 gene symbol:scra FBgn0004243 (GO:0005737 cytoplasm) (GO:0005826 contractile ring) (GO:0007349 cellularization) (GO:0003779 actin binding) (GO:0008017 microtubule binding) (GO:0016288 cytokinesis) (GO:0005634 nucleus))"	1637214_a_at	1804.457	1325.271	2164.716	1306.733	1422.376	1389.767	1477.215	1527.157	12417.693	0.734	1.2	0.724	0.788	0.77	0.819	0.846	-0.445	0.263	-0.466	-0.343	-0.377	-0.289	-0.241
"CG4575-RA  FEA=BDGP  GEN=CG4575  DB_XREF=CG4575 FBgn0029920  SEG=chrX:+6690885,6691389  MAP=6E3-6E3  LEN=285  DEF=(CG4575 gene symbol:CG4575 FBgn0029920 (GO:0003700 transcription factor) (GO:0005634 nucleus))"	1632684_s_at	164.647	120.933	197.08	115.89	105.698	67.825	128.824	133.162	1034.059	0.734	1.197	0.704	0.642	0.412	0.782	0.809	-0.445	0.259	-0.507	-0.639	-1.279	-0.354	-0.306
"CG16844-RA  FEA=BDGP  GEN=CG16844  DB_XREF=CG16844 FBgn0040736  SEG=chr2R:+13451839,13452227  MAP=55C6-55C6  LEN=317  DEF=(CG16844 gene symbol:CG16844 FBgn0040736 )"	1622893_at	59.098	43.414	54.11	244.172	45.122	27.69	57.562	427.579	958.746	0.735	0.916	4.132	0.764	0.469	0.974	7.235	-0.445	-0.127	2.047	-0.389	-1.094	-0.038	2.855
"CG12249-RA  FEA=BDGP  GEN=mira  DB_XREF=CG12249 FBgn0021776  SEG=chr3R:-15757537,15760859  MAP=92B9-92B9  LEN=3322  DEF=(CG12249 gene symbol:mira FBgn0021776 (GO:0005737 cytoplasm) (GO:0003779 actin binding) (GO:0045180 basal cortex) (GO:0005938 cell cortex) (GO:0045177 apical part of cell) (GO:0008105 asymmetric protein localization))"	1639183_a_at	4599.489	3379.805	5419.124	3293.912	2711.058	2895.5	4001.53	3674.788	29975.206	0.735	1.178	0.716	0.589	0.63	0.87	0.799	-0.445	0.237	-0.482	-0.763	-0.668	-0.201	-0.324
"CG1743-RB  FEA=BDGP  GEN=Gs2  DB_XREF=CG1743 FBgn0001145  SEG=chrX:+11164793,11172134  MAP=10B11-10B11  LEN=1881  DEF=(CG1743 gene symbol:Gs2 FBgn0001145 (GO:0005737 cytoplasm) (GO:0004356 glutamate-ammonia ligase))"	1630653_a_at	890.937	654.771	907.927	505.307	1651.404	997.981	747.051	675.329	7030.708	0.735	1.019	0.567	1.854	1.12	0.839	0.758	-0.444	0.027	-0.818	0.89	0.164	-0.254	-0.4
"CG8286-RA  FEA=BDGP  GEN=CG8286  DB_XREF=CG8286 FBgn0037718  SEG=chr3R:+5412676,5415318  MAP=85D27-85D27  LEN=2219  DEF=(CG8286 gene symbol:CG8286 FBgn0037718 (GO:0004860 protein kinase inhibitor))"	1641563_at	2721.37	2000.107	2751.326	1838.862	2024.097	1438.042	1758.89	2378.999	16911.693	0.735	1.011	0.676	0.744	0.528	0.646	0.874	-0.444	0.016	-0.566	-0.427	-0.92	-0.63	-0.194
"CG7659-RA  FEA=BDGP  GEN=tap  DB_XREF=CG7659 FBgn0015550  SEG=chr3L:+17308528,17310700  MAP=74A5-74A5  LEN=2172  DEF=(CG7659 gene symbol:tap FBgn0015550 (GO:0003704 specific RNA polymerase II transcription factor) (GO:0005634 nucleus))"	1635026_at	4966.417	3650.538	5275.768	3709.345	2580.348	2867.525	4262.492	4128.053	31440.486	0.735	1.062	0.747	0.52	0.577	0.858	0.831	-0.444	0.087	-0.421	-0.945	-0.792	-0.221	-0.267
"CG17077-RB  FEA=BDGP  GEN=pnt  DB_XREF=CG17077 FBgn0003118  SEG=chr3R:-19107482,19162541  MAP=94E10-94E13  LEN=3196  DEF=(CG17077 gene symbol:pnt FBgn0003118 (GO:0007507 heart development) (GO:0007362 terminal region determination) (GO:0007265 RAS protein signal transduction) (GO:0007179 TGFbeta receptor signaling pathway) (GO:0007391 dorsal closure) (GO:0006916 anti-apoptosis) (GO:0008293 torso receptor signaling pathway) (GO:0005026 type II transforming growth factor-beta receptor) (GO:0003704 specific RNA polymerase II transcription factor) (GO:0045467 R7 development) (GO:0007422 peripheral nervous system development) (GO:0005634 nucleus) (GO:0007157 heterophilic cell adhesion) (GO:0007173 EGF receptor signaling pathway) (GO:0007424 tracheal system development (sensu Insecta)))"	1630010_a_at	348.114	256.199	405.13	241.384	269.205	170.581	302.978	233.72	2227.311	0.736	1.164	0.693	0.773	0.49	0.87	0.671	-0.442	0.219	-0.528	-0.371	-1.029	-0.2	-0.575
"CG31349-RE  FEA=BDGP  GEN=pyd  DB_XREF=CG31349 FBgn0003177  SEG=chr3R:-4661315,4756993  MAP=85B2-85B7  LEN=3850  DEF=(CG31349 gene symbol:pyd synonyms:(CG9763 CG11782 CG9729 CG12409 CG11962) FLAGGED_PROBLEMATIC FBgn0003177 (GO:0005912 adherens junction) (GO:0007391 dorsal closure) (GO:0046328 regulation of JNK cascade) (GO:0004383 guanylate cyclase) (GO:0007254 JNK cascade))"	1637322_at	239.326	176.174	217.382	103.505	126.636	60.526	184.57	119.269	1227.387	0.736	0.908	0.432	0.529	0.253	0.771	0.498	-0.442	-0.139	-1.209	-0.918	-1.983	-0.375	-1.005
"CG12236-RA  FEA=BDGP  GEN=CG12236  DB_XREF=CG12236 FBgn0029822  SEG=chrX:+5648500,5653455  MAP=5C7-5C7  LEN=2345  DEF=(CG12236 gene symbol:CG12236 FBgn0029822 )"	1634451_at	198.667	146.358	201.363	156.868	173.98	135.535	145.244	179.842	1337.858	0.737	1.014	0.79	0.876	0.682	0.731	0.905	-0.441	0.019	-0.341	-0.191	-0.552	-0.452	-0.144
"CG18106-RA  FEA=BDGP  GEN=IM2  DB_XREF=CG18106 FBgn0025583  SEG=chr2R:+13450316,13450755  MAP=55C6-55C6  LEN=377  DEF=(CG18106 gene symbol:IM2 FBgn0025583 (GO:0003793 defenseimmunity protein) (GO:0005576 extracellular) (GO:0006952 defense response))"	1640360_at	93.302	68.813	97.532	112.297	172.127	27.876	94.621	152.991	819.56	0.738	1.045	1.204	1.845	0.299	1.014	1.64	-0.439	0.064	0.267	0.883	-1.743	0.02	0.713
"CG7464-RA  FEA=BDGP  SEG=chr3L:+21879639,21886945"	1630206_at	231.729	170.91	275.271	231.992	471.837	241.784	293.917	199.243	2116.682	0.738	1.188	1.001	2.036	1.043	1.268	0.86	-0.439	0.248	0.002	1.026	0.061	0.343	-0.218
"CG13296-RA  FEA=BDGP  GEN=CG13296  DB_XREF=CG13296 FBgn0035687  SEG=chr3L:+6122685,6124211  MAP=65A7-65A7  LEN=1398  DEF=(CG13296 gene symbol:CG13296 FBgn0035687 )"	1637502_at	215.886	159.644	237.989	179.312	104.962	72.905	148.581	205.229	1324.508	0.739	1.102	0.831	0.486	0.338	0.688	0.951	-0.435	0.141	-0.268	-1.04	-1.566	-0.539	-0.073
"CT34517  FEA=sim4  SEG=chr3R:-7603096,7603418"	1638533_at	535.476	396.144	396.496	285.557	290.75	185.964	332.725	209.236	2632.348	0.74	0.74	0.533	0.543	0.347	0.621	0.391	-0.435	-0.434	-0.907	-0.881	-1.526	-0.686	-1.356
"CG31272-RA  FEA=BDGP  GEN=CG31272  DB_XREF=CG31272 FBgn0051272  SEG=chr3R:-6582030,6585131  MAP=86C5-86C5  LEN=2100  DEF=(CG31272 gene symbol:CG31272 synonyms:(CG6529) FBgn0051272 )"	1639934_at	222.437	164.653	299.51	164.184	361.699	188.14	231.274	166.889	1798.786	0.74	1.346	0.738	1.626	0.846	1.04	0.75	-0.434	0.429	-0.438	0.701	-0.242	0.056	-0.415
"CG7903-RA  FEA=BDGP  GEN=CG7903  DB_XREF=CG7903 FBgn0039730  SEG=chr3R:-25808561,25810297  MAP=99D1-99D1  LEN=1494  DEF=(CG7903 gene symbol:CG7903 FBgn0039730 (GO:0003723 RNA binding))"	1624302_at	548.644	406.439	467.774	432.522	429.335	432.496	431.659	394.786	3543.656	0.741	0.853	0.788	0.783	0.788	0.787	0.72	-0.433	-0.23	-0.343	-0.354	-0.343	-0.346	-0.475
"CG15547-RA  FEA=BDGP  GEN=CG15547  DB_XREF=CG15547 FBgn0039809  SEG=chr3R:-26697203,26698591  MAP=100A6-100A6  LEN=1277  DEF=(CG15547 gene symbol:CG15547 FBgn0039809 )"	1630765_at	87.426	64.883	107.338	55.743	108.117	77.059	92.63	58.684	651.88	0.742	1.228	0.638	1.237	0.881	1.06	0.671	-0.43	0.296	-0.649	0.306	-0.182	0.083	-0.575
"CG3258-RA  FEA=BDGP  GEN=ase  DB_XREF=CG3258 FBgn0000137  SEG=chrX:+217937,220624  MAP=1B3-1B3  LEN=2687  DEF=(CG3258 gene symbol:ase FBgn0000137 (GO:0003677 DNA binding) (GO:0003702 RNA polymerase II transcription factor) (GO:0007400 neuroblast cell fate determination) (GO:0007399 neurogenesis) (GO:0005634 nucleus) (GO:0006355 regulation of transcription, DNA-dependent) (GO:0003700 transcription factor))"	1635124_at	1606.787	1192.568	2209.43	1074.448	646.027	688.715	1200.891	1259.14	9878.005	0.742	1.375	0.669	0.402	0.429	0.747	0.784	-0.43	0.459	-0.581	-1.315	-1.222	-0.42	-0.352
"CG7352-RA  FEA=BDGP  GEN=CG7352  DB_XREF=CG7352 FBgn0037581  SEG=chr3R:+4173500,4175033  MAP=84F13-84F13  LEN=1479  DEF=(CG7352 gene symbol:CG7352 FBgn0037581 )"	1632855_at	225.295	167.274	238.909	142.234	189.77	120.383	198.423	159.337	1441.624	0.742	1.06	0.631	0.842	0.534	0.881	0.707	-0.43	0.085	-0.664	-0.248	-0.904	-0.183	-0.5
"CG4463-RA  FEA=BDGP  GEN=Hsp23  DB_XREF=CG4463 FBgn0001224  SEG=chr3L:+9340593,9341477  MAP=67B1-67B1  LEN=884  DEF=(CG4463 gene symbol:Hsp23 FBgn0001224 (GO:0003773 heat shock protein) (GO:0003779 actin binding) (GO:0009408 response to heat))"	1641055_at	587.667	436.363	678.856	597.288	1995.906	491.502	719.173	581.997	6088.752	0.743	1.155	1.016	3.396	0.836	1.224	0.99	-0.429	0.208	0.023	1.764	-0.258	0.291	-0.014
"CG31020-RA  FEA=BDGP  GEN=CG31020  DB_XREF=CG31020 FBgn0051020  SEG=chr3R:+26291776,26293677  MAP=99F6-99F6  LEN=1822  DEF=(CG31020 gene symbol:CG31020 FBgn0051020 )"	1637254_at	1608.458	1195.153	1996.715	1210.032	1009.266	942.081	1310.568	1445.419	10717.692	0.743	1.241	0.752	0.627	0.586	0.815	0.899	-0.428	0.312	-0.411	-0.672	-0.772	-0.295	-0.154
"CG10460-RA  FEA=BDGP  GEN=CG10460  DB_XREF=CG10460 FBgn0034443  SEG=chr2R:-14459931,14460480  MAP=56D3-56D3  LEN=488  DEF=(CG10460 gene symbol:CG10460 FBgn0034443 )"	1632390_at	1166.274	866.738	863.795	842.162	1162.398	1096.687	755.026	791.07	7544.149	0.743	0.741	0.722	0.997	0.94	0.647	0.678	-0.428	-0.433	-0.47	-0.005	-0.089	-0.627	-0.56
"CG17228-RA  FEA=BDGP  GEN=pros  DB_XREF=CG17228 FBgn0004595  SEG=chr3R:+7198527,7219344  MAP=86E5-86E6  LEN=6417  DEF=(CG17228 gene symbol:pros FBgn0004595 (GO:0016358 dendrite morphogenesis) (GO:0007465 R7 cell fate commitment) (GO:0008356 asymmetric cytokinesis) (GO:0007466 cone cell fate commitment (sensu Drosophila)) (GO:0045180 basal cortex) (GO:0005938 cell cortex) (GO:0007399 neurogenesis) (GO:0045178 basal part of cell) (GO:0003700 transcription factor) (GO:0045179 apical cortex) (GO:0003704 specific RNA polymerase II transcription factor) (GO:0007400 neuroblast cell fate determination) (GO:0030528 transcription regulator) (GO:0007402 determination of ganglion mother cell fate) (GO:0007404 glia cell differentiation) (GO:0007422 peripheral nervous system development) (GO:0006355 regulation of transcription, DNA-dependent) (GO:0005634 nucleus) (GO:0007417 central nervous system development) (GO:0007409 axonogenesis))"	1635500_a_at	2372.102	1764.049	2834.119	1579.25	1401.772	1084.606	1855.644	1744.532	14636.074	0.744	1.195	0.666	0.591	0.457	0.782	0.735	-0.427	0.257	-0.587	-0.759	-1.129	-0.354	-0.443
"CG11205-RA  FEA=BDGP  GEN=phr  DB_XREF=CG11205 FBgn0003082  SEG=chr2R:+2886392,2888221  MAP=43E18-43E18  LEN=1713  DEF=(CG11205 gene symbol:phr FBgn0003082 (GO:0003904 deoxyribodipyrimidine photolyase) (GO:0006281 DNA repair))"	1636758_s_at	1105.287	822.43	1187.412	908.124	964.996	835.365	1096.802	1080.319	8000.735	0.744	1.074	0.822	0.873	0.756	0.992	0.977	-0.426	0.103	-0.283	-0.196	-0.404	-0.011	-0.033
"CG18446-RA  FEA=BDGP  GEN=CG18446  DB_XREF=CG18446 FBgn0033458  SEG=chr2R:+4932104,4934279  MAP=46C1-46C1  LEN=2113  DEF=(CG18446 gene symbol:CG18446 FBgn0033458 )"	1639575_at	1023.845	762.164	1362.036	626.283	1161.66	913.948	824.883	825.453	7500.273	0.744	1.33	0.612	1.135	0.893	0.806	0.806	-0.426	0.412	-0.709	0.182	-0.164	-0.312	-0.311
"CG18747-RA  FEA=BDGP  GEN=CG18747  DB_XREF=CG18747 FBgn0042104  SEG=chr3R:-3606726,3609399  MAP=84E1-84E1  LEN=1393  DEF=(CG18747 gene symbol:CG18747 FBgn0042104 )"	1629431_at	77.238	57.504	68.994	61.266	171.38	80.042	61.885	84.843	663.153	0.745	0.893	0.793	2.219	1.036	0.801	1.098	-0.426	-0.163	-0.334	1.15	0.051	-0.32	0.135
"CG33207-RA  FEA=BDGP  GEN=CG33207  DB_XREF=CG33207 FBgn0053207  SEG=chr3R:+11491925,11499401  MAP=89A1-89A2  LEN=2298  DEF=(CG33207 gene symbol:CG33207 synonyms:(CG14873 CG14874) FBgn0053207 )"	1640423_at	92.245	68.701	94.179	52.259	88.464	39.292	85.363	54.459	574.961	0.745	1.021	0.567	0.959	0.426	0.925	0.59	-0.425	0.03	-0.82	-0.06	-1.231	-0.112	-0.76
"CG7102-RA  FEA=BDGP  GEN=CG7102  DB_XREF=CG7102 FBgn0031961  SEG=chr2L:-7875698,7879720  MAP=28D2-28D2  LEN=2054  DEF=(CG7102 gene symbol:CG7102 synonyms:(CG17973) FBgn0031961 )"	1632001_at	109.606	81.66	125.766	57.84	175.914	81.069	87.642	61.334	780.829	0.745	1.147	0.528	1.605	0.74	0.8	0.56	-0.425	0.198	-0.922	0.683	-0.435	-0.323	-0.838
"CG1916-RA  FEA=BDGP  GEN=Wnt2  DB_XREF=CG1916 FBgn0004360  SEG=chr2R:+4554800,4563822  MAP=45E1-45E1  LEN=2239  DEF=(CG1916 gene symbol:Wnt2 FBgn0004360 (GO:0004871 signal transducer) (GO:0005576 extracellular) (GO:0007223 frizzled-2 receptor signaling pathway) (GO:0005102 receptor binding) (GO:0016055 Wnt receptor signaling pathway) (GO:0007424 tracheal system development (sensu Insecta)))"	1637438_at	96.727	72.092	118.695	73.872	73.816	107.636	99.177	78.218	720.233	0.745	1.227	0.764	0.763	1.113	1.025	0.809	-0.424	0.295	-0.389	-0.39	0.154	0.036	-0.306
"CG8289-RA  FEA=BDGP  GEN=CG8289  DB_XREF=CG8289 FBgn0030854  SEG=chrX:-17364649,17367001  MAP=16B10-16B10  LEN=1768  DEF=(CG8289 gene symbol:CG8289 FBgn0030854 )"	1627713_at	5157.348	3849.894	4906.819	4043.443	3202.427	3742.427	4278.746	4441.65	33622.754	0.746	0.951	0.784	0.621	0.726	0.83	0.861	-0.422	-0.072	-0.351	-0.687	-0.463	-0.269	-0.216
"CG6753-RA  FEA=BDGP  GEN=CG6753  DB_XREF=CG6753 FBgn0038070  SEG=chr3R:-8466081,8468314  MAP=87C3-87C3  LEN=1777  DEF=(CG6753 gene symbol:CG6753 FBgn0038070 (GO:0004806 triacylglycerol lipase))"	1640901_at	80.162	59.897	108.494	57.57	86.79	38.676	94.271	49.856	575.717	0.747	1.353	0.718	1.083	0.482	1.176	0.622	-0.42	0.437	-0.478	0.115	-1.051	0.234	-0.685
"CG31012-RA  FEA=BDGP  SEG=chr3R:+26637560,26641908"	1633711_a_at	912.891	682.386	932.104	698.741	971.369	754.972	793.146	660.959	6406.567	0.747	1.021	0.765	1.064	0.827	0.869	0.724	-0.42	0.03	-0.386	0.09	-0.274	-0.203	-0.466
"CG4335-RA  FEA=BDGP  GEN=CG4335  DB_XREF=CG4335 FBgn0038795  SEG=chr3R:-16232408,16233562  MAP=92E7-92E7  LEN=1095  DEF=(CG4335 gene symbol:CG4335 FBgn0038795 (GO:0008336 gamma-butyrobetaine,2-oxoglutarate dioxygenase))"	1638038_at	271.787	203.203	208.198	216.376	867.392	334.447	209.362	262.106	2572.87	0.748	0.766	0.796	3.191	1.231	0.77	0.964	-0.42	-0.385	-0.329	1.674	0.299	-0.376	-0.052
"CG14716-RA  FEA=BDGP  GEN=Ho  DB_XREF=CG14716 FBgn0037933  SEG=chr3R:+7505498,7506716  MAP=86E19-86E19  LEN=1107  DEF=(CG14716 gene symbol:Ho FBgn0037933 (GO:0004392 heme oxygenase (decyclizing)))"	1640462_at	716.813	536.059	764.382	555.203	971.264	549.776	627.397	539.219	5260.111	0.748	1.066	0.775	1.355	0.767	0.875	0.752	-0.419	0.093	-0.369	0.438	-0.383	-0.192	-0.411
"CG11176-RA  FEA=BDGP  GEN=CG11176  DB_XREF=CG11176 FBgn0030503  SEG=chrX:+13347650,13349874  MAP=12A8-12A8  LEN=1456  DEF=(CG11176 gene symbol:CG11176 FBgn0030503 )"	1634925_at	249.447	186.564	247.621	225.22	283.706	180.937	172.567	201.655	1747.717	0.748	0.993	0.903	1.137	0.725	0.692	0.808	-0.419	-0.011	-0.147	0.186	-0.463	-0.532	-0.307
"HDC12925  FEA=HDP  SEG=chr3R:+6675724,6677224"	1641408_at	3141.051	2351.184	2697.821	2490.188	2229.294	2146.731	2783.96	3101.066	20941.295	0.749	0.859	0.793	0.71	0.683	0.886	0.987	-0.418	-0.219	-0.335	-0.495	-0.549	-0.174	-0.018
"CG3096-RA  FEA=BDGP  GEN=Brd  DB_XREF=CG3096 FBgn0000216  SEG=chr3L:+14921547,14922080  MAP=71A4-71A4  LEN=533  DEF=(CG3096 gene symbol:Brd FBgn0000216 (GO:0016360 determination of sensory organ precursor cell fate) (GO:0001708 cell fate specification) (GO:0005517 calmodulin inhibitor) (GO:0007219 N receptor signaling pathway) (GO:0007423 sensory organ development))"	1636672_at	734.477	550.302	1460.887	389.553	716.975	583.178	588.322	388.532	5412.225	0.749	1.989	0.53	0.976	0.794	0.801	0.529	-0.416	0.992	-0.915	-0.035	-0.333	-0.32	-0.919
"CG5192-RB  FEA=BDGP  GEN=Rh6  DB_XREF=CG5192 FBgn0019940  SEG=chr3R:+11308897,11310439  MAP=88F6-88F6  LEN=1474  DEF=(CG5192 gene symbol:Rh6 FBgn0019940 (GO:0007186 G-protein coupled receptor protein signaling pathway) (GO:0016021 integral to membrane) (GO:0015060 green-sensitive opsin) (GO:0015053 opsin) (GO:0015063 long-wave-sensitive opsin) (GO:0016028 rhabdomere) (GO:0007600 sensory perception) (GO:0007602 phototransduction))"	1640642_at	52.838	39.596	64.531	65.986	121.913	27.74	42.991	46.618	462.213	0.749	1.221	1.249	2.307	0.525	0.814	0.882	-0.416	0.288	0.321	1.206	-0.93	-0.298	-0.181
"CG3097-RA  FEA=BDGP  GEN=CG3097  DB_XREF=CG3097 FBgn0029804  SEG=chrX:-5506227,5511154  MAP=5C2-5C2  LEN=1984  DEF=(CG3097 gene symbol:CG3097 FBgn0029804 (GO:0004182 carboxypeptidase A))"	1637432_at	760.148	569.773	782.01	527.317	1191.669	774.569	763.527	616.158	5985.17	0.75	1.029	0.694	1.568	1.019	1.004	0.811	-0.416	0.041	-0.528	0.649	0.027	0.006	-0.303
"CG31463-RA  FEA=BDGP  GEN=CG31463  DB_XREF=CG31463 FBgn0051463  SEG=chr3R:+4118087,4119346  MAP=84F9-84F9  LEN=1259  DEF=(CG31463 gene symbol:CG31463 synonyms:(CG11673) FBgn0051463 )"	1624596_at	118.727	89.116	86.106	106.449	142.404	95.371	135.355	148.772	922.302	0.751	0.725	0.897	1.199	0.803	1.14	1.253	-0.414	-0.463	-0.157	0.262	-0.316	0.189	0.325
"CG32190-RA  FEA=BDGP  GEN=NUCB1  DB_XREF=CG32190 FBgn0052190  SEG=chr3L:-17746938,17751114  MAP=75A3-75A3  LEN=1837  DEF=(CG32190 gene symbol:NUCB1 synonyms:(CG5587) FBgn0052190 )"	1624685_at	2824.407	2122.132	2467.879	2122.492	2939.461	2261.515	2148.994	2371.694	19258.575	0.751	0.874	0.751	1.041	0.801	0.761	0.84	-0.412	-0.195	-0.412	0.058	-0.321	-0.394	-0.252
"CG12938-RA  FEA=BDGP  GEN=CG12938  DB_XREF=CG12938 FBgn0033554  SEG=chr2R:-5885913,5886339  MAP=47C1-47C1  LEN=426  DEF=(CG12938 gene symbol:CG12938 FBgn0033554 )"	1639051_at	142.79	107.295	155.161	136.022	175.591	162.163	96.669	136.436	1112.127	0.751	1.087	0.953	1.23	1.136	0.677	0.955	-0.412	0.12	-0.07	0.298	0.184	-0.563	-0.066
"CG4274-RA  FEA=BDGP  GEN=fzy  DB_XREF=CG4274 FBgn0001086  SEG=chr2L:+16289012,16291181  MAP=35F8-35F9  LEN=2023  DEF=(CG4274 gene symbol:fzy FBgn0001086 (GO:0008054 cyclin catabolism))"	1636341_at	2250.119	1692.378	2929.897	1888.984	1733.26	1863.18	1790.413	1813.764	15961.995	0.752	1.302	0.84	0.77	0.828	0.796	0.806	-0.411	0.381	-0.252	-0.377	-0.272	-0.33	-0.311
"CG6531-RA  FEA=BDGP  GEN=wgn  DB_XREF=CG6531 FBgn0030941  SEG=chrX:-18355007,18365862  MAP=17C5-17C6  LEN=2403  DEF=(CG6531 gene symbol:wgn FBgn0030941 (GO:0005031 tumor necrosis factor receptor))"	1636274_at	1195.317	899.081	1195.611	870.993	764.013	628.698	967.046	938.394	7459.154	0.752	1	0.729	0.639	0.526	0.809	0.785	-0.411	0	-0.457	-0.646	-0.927	-0.306	-0.349
"CG5729-RA  FEA=BDGP  SEG=chr2R:-13232141,13236341"	1640341_s_at	1349.698	1015.468	1402.788	1017.16	1115.984	754.41	908.884	1307.067	8871.459	0.752	1.039	0.754	0.827	0.559	0.673	0.968	-0.41	0.056	-0.408	-0.274	-0.839	-0.57	-0.046
"CG17836-RB  FEA=BDGP  GEN=CG17836  DB_XREF=CG17836 FBgn0038661  SEG=chr3R:+14740706,14752541  MAP=91D4-91D5  LEN=3572  DEF=(CG17836 gene symbol:CG17836 FBgn0038661 )"	1632712_s_at	1675.177	1260.533	1255.915	1259.612	2600.723	2126.578	1145.642	1542.618	12866.798	0.752	0.75	0.752	1.553	1.269	0.684	0.921	-0.41	-0.416	-0.411	0.635	0.344	-0.548	-0.119
"CG32390-RA  FEA=BDGP  GEN=CG32390  DB_XREF=CG32390 FBgn0052390  SEG=chr3L:-7103304,7103891  MAP=65E7-65E7  LEN=534  DEF=(CG32390 gene symbol:CG32390 synonyms:(CG8621) FBgn0052390 )"	1632199_at	234.535	176.809	264.143	178.754	187.175	138.122	193.564	199.166	1572.268	0.754	1.126	0.762	0.798	0.589	0.825	0.849	-0.408	0.172	-0.392	-0.325	-0.764	-0.277	-0.236
"CG8478-RA  FEA=BDGP  GEN=CG8478  DB_XREF=CG8478 FBgn0037746  SEG=chr3R:+5589387,5591871  MAP=85E7-85E8  LEN=2268  DEF=(CG8478 gene symbol:CG8478 FBgn0037746 )"	1628297_a_at	890.859	672.14	959.912	678.981	586.892	641.778	676.934	669.191	5776.687	0.754	1.078	0.762	0.659	0.72	0.76	0.751	-0.406	0.108	-0.392	-0.602	-0.473	-0.396	-0.413
"CG17278-RA  FEA=BDGP  SEG=chr3R:-16846772,16849902"	1623565_at	706.334	533.203	682.804	506.509	500.309	445.961	522.989	569.009	4467.116	0.755	0.967	0.717	0.708	0.631	0.74	0.806	-0.406	-0.049	-0.48	-0.498	-0.663	-0.434	-0.312
"CG3396-RA  FEA=BDGP  GEN=Ocho  DB_XREF=CG3396 FBgn0040296  SEG=chr3L:+14923519,14924632  MAP=71A4-71A4  LEN=858  DEF=(CG3396 gene symbol:Ocho synonyms:(CG5138) FBgn0040296 )"	1625606_at	954.208	720.621	1307.724	687.309	925.18	919.87	876.514	722.133	7113.558	0.755	1.37	0.72	0.97	0.964	0.919	0.757	-0.405	0.455	-0.473	-0.045	-0.053	-0.123	-0.402
"CG7838-RA  FEA=BDGP  GEN=Bub1  DB_XREF=CG7838 FBgn0025458  SEG=chr2R:-1107962,1113485  MAP=42A1-42A2  LEN=4862  DEF=(CG7838 gene symbol:Bub1 FBgn0025458 (GO:0007094 mitotic spindle checkpoint) (GO:0004672 protein kinase) (GO:0007096 exit from mitosis) (GO:0004674 protein serinethreonine kinase) (GO:0006468 protein amino acid phosphorylation) (GO:0005699 kinetochore))"	1641015_at	832.51	628.937	1005.418	607.609	677.184	633.539	704.429	710.744	5800.369	0.755	1.208	0.73	0.813	0.761	0.846	0.854	-0.405	0.272	-0.454	-0.298	-0.394	-0.241	-0.228
"CG33097-RA  FEA=BDGP  GEN=CG33097  DB_XREF=CG33097 FBgn0053097  SEG=chr3R:-2190208,2194010  MAP=83E4-83E4  LEN=2599  DEF=(CG33097 gene symbol:CG33097 synonyms:(CG15187) FBgn0053097 )"	1625578_at	444.14	335.971	512.536	353.196	336.475	387.226	352.404	371.686	3093.634	0.756	1.154	0.795	0.758	0.872	0.793	0.837	-0.403	0.207	-0.331	-0.401	-0.198	-0.334	-0.257
"CG10516-RA  FEA=BDGP  GEN=CG10516  DB_XREF=CG10516 FBgn0036549  SEG=chr3L:+15917041,15918689  MAP=72C1-72C1  LEN=1278  DEF=(CG10516 gene symbol:CG10516 FBgn0036549 )"	1623666_at	937.686	710.522	838.761	702.27	1443.706	968.153	759.235	787	7147.333	0.758	0.895	0.749	1.54	1.032	0.81	0.839	-0.4	-0.161	-0.417	0.623	0.046	-0.305	-0.253
"CG15352-RA  FEA=BDGP  GEN=CG15352  DB_XREF=CG15352 FBgn0040930  SEG=chrX:+8646713,8647324  MAP=8B7-8B7  LEN=291  DEF=(CG15352 gene symbol:CG15352 FBgn0040930 )"	1635851_at	224.168	169.972	236.145	171.918	224.221	206.237	209.103	202.01	1643.774	0.758	1.053	0.767	1	0.92	0.933	0.901	-0.399	0.075	-0.383	0	-0.12	-0.1	-0.15
"CG10207-RA  FEA=BDGP  SEG=chr2R:-9906436,9909600"	1623035_at	76.266	57.853	85.548	35.007	152.212	105.497	63.354	56.429	632.166	0.759	1.122	0.459	1.996	1.383	0.831	0.74	-0.399	0.166	-1.123	0.997	0.468	-0.268	-0.435
"CG10467-RA  FEA=BDGP  GEN=CG10467  DB_XREF=CG10467 FBgn0035679  SEG=chr3L:-6052511,6054044  MAP=65A6-65A6  LEN=1533  DEF=(CG10467 gene symbol:CG10467 FBgn0035679 (GO:0004034 aldose 1-epimerase))"	1638020_at	294.509	223.782	282.162	206.02	502.137	221.665	225.533	219.305	2175.114	0.76	0.958	0.7	1.705	0.753	0.766	0.745	-0.396	-0.062	-0.516	0.77	-0.41	-0.385	-0.425
"CG7879-RA  FEA=BDGP  GEN=CG7879  DB_XREF=CG7879 FBgn0035235  SEG=chr3L:-1540428,1549237  MAP=62A5-62A6  LEN=3817  DEF=(CG7879 gene symbol:CG7879 FBgn0035235 (GO:0003723 RNA binding))"	1633635_s_at	320.037	243.211	328.884	215.947	219.345	238.061	239.758	244.215	2049.459	0.76	1.028	0.675	0.685	0.744	0.749	0.763	-0.396	0.039	-0.568	-0.545	-0.427	-0.417	-0.39
"CG8590-RA  FEA=BDGP  GEN=Klp3A  DB_XREF=CG8590 FBgn0011606  SEG=chrX:-2355928,2360824  MAP=3A6-3A6  LEN=4528  DEF=(CG8590 gene symbol:Klp3A FBgn0011606 (GO:0003774 motor) (GO:0005737 cytoplasm) (GO:0005871 kinesin complex) (GO:0016288 cytokinesis) (GO:0005875 microtubule associated complex) (GO:0007018 microtubule-based movement) (GO:0008017 microtubule binding) (GO:0016326 kinesin motor) (GO:0005821 intermediate layer of spindle pole body) (GO:0007344 pronuclear fusion))"	1624632_at	774.331	588.854	919.07	541.302	517.149	583.598	462.627	519.008	4905.938	0.76	1.187	0.699	0.668	0.754	0.597	0.67	-0.395	0.247	-0.517	-0.582	-0.408	-0.743	-0.577
"CG14084-RA  FEA=BDGP  GEN=CG14084  DB_XREF=CG14084 FBgn0036855  SEG=chr3L:+19210295,19211040  MAP=76A3-76A3  LEN=640  DEF=(CG14084 gene symbol:CG14084 FBgn0036855 )"	1637926_s_at	719.131	547.359	681.162	552.12	692.521	469.5	599.141	535.192	4796.125	0.761	0.947	0.768	0.963	0.653	0.833	0.744	-0.394	-0.078	-0.381	-0.054	-0.615	-0.263	-0.426
"CG14855-RA  FEA=BDGP  GEN=CG14855  DB_XREF=CG14855 FBgn0038260  SEG=chr3R:+10622046,10624211  MAP=88D3-88D3  LEN=1968  DEF=(CG14855 gene symbol:CG14855 FBgn0038260 (GO:0008513 organic cation porter))"	1639504_at	250.695	190.958	257.487	175.46	436.701	323.136	206.352	165.829	2006.618	0.762	1.027	0.7	1.742	1.289	0.823	0.661	-0.393	0.039	-0.515	0.801	0.366	-0.281	-0.596
"CG11882-RA  FEA=BDGP  GEN=CG11882  DB_XREF=CG11882 FBgn0039642  SEG=chr3R:-24962280,24963260  MAP=98F12-98F12  LEN=910  DEF=(CG11882 gene symbol:CG11882 FBgn0039642 )"	1626082_at	412.4	314.177	370.132	308.961	497.332	365.292	323.892	318.752	2910.938	0.762	0.898	0.749	1.206	0.886	0.785	0.773	-0.392	-0.156	-0.417	0.27	-0.175	-0.349	-0.372
"CG14856-RA  FEA=BDGP  GEN=CG14856  DB_XREF=CG14856 FBgn0038261  SEG=chr3R:+10624729,10626905  MAP=88D4-88D4  LEN=1997  DEF=(CG14856 gene symbol:CG14856 FBgn0038261 (GO:0008513 organic cation porter))"	1635898_at	300.045	228.814	361.157	208.719	584.181	334.305	289.381	258.993	2565.595	0.763	1.204	0.696	1.947	1.114	0.964	0.863	-0.391	0.267	-0.524	0.961	0.156	-0.052	-0.212
"CG7057-RA  FEA=BDGP  SEG=chr3R:+18278831,18280989"	1628377_s_at	1884.588	1437.262	1872.609	1760.162	1879.063	1720.607	1573.578	1687.912	13815.782	0.763	0.994	0.934	0.997	0.913	0.835	0.896	-0.391	-0.009	-0.099	-0.004	-0.131	-0.26	-0.159
"Stencil:3L:13704350:13700052:GENSCAN  FEA=stencil  SEG=chr3L:-13700052,13704350"	1626330_at	45.666	34.829	56.506	49.239	145.444	41.368	50.419	63.616	487.087	0.763	1.237	1.078	3.185	0.906	1.104	1.393	-0.391	0.307	0.109	1.671	-0.143	0.143	0.478
"CG9042-RA  FEA=BDGP  GEN=Gpdh  DB_XREF=CG9042 FBgn0001128  SEG=chr2L:+5935896,5939840  MAP=26A3-26A3  LEN=1770  DEF=(CG9042 gene symbol:Gpdh FBgn0001128 (GO:0005737 cytoplasm) (GO:0006127 glycerophosphate shuttle) (GO:0004367 glycerol-3-phosphate dehydrogenase (NAD+)))"	1636311_at	631.735	481.92	894.224	434.144	812.624	1005.288	464.917	448.809	5173.661	0.763	1.416	0.687	1.286	1.591	0.736	0.71	-0.391	0.501	-0.541	0.363	0.67	-0.442	-0.493
"CG12102-RA  FEA=BDGP  GEN=CG12102  DB_XREF=CG12102 FBgn0030180  SEG=chrX:+9886093,9887280  MAP=9B2-9B2  LEN=420  DEF=(CG12102 gene symbol:CG12102 FBgn0030180 (GO:0003931 Rho small monomeric GTPase))"	1635113_at	318.761	243.25	399.813	231.138	357.99	272.134	291.861	255.814	2370.762	0.763	1.254	0.725	1.123	0.854	0.916	0.803	-0.39	0.327	-0.464	0.167	-0.228	-0.127	-0.317
"CG9547-RA  FEA=BDGP  GEN=CG9547  DB_XREF=CG9547 FBgn0031824  SEG=chr2L:-6485187,6486743  MAP=26D9-26D9  LEN=1438  DEF=(CG9547 gene symbol:CG9547 FBgn0031824 (GO:0004361 glutaryl-CoA dehydrogenase))"	1637142_at	450.355	344.065	548.582	364.452	1124.647	776.245	428.772	407.077	4444.195	0.764	1.218	0.809	2.497	1.724	0.952	0.904	-0.388	0.285	-0.305	1.32	0.785	-0.071	-0.146
"CG6982-RA  FEA=BDGP  GEN=CG6982  DB_XREF=CG6982 FBgn0039014  SEG=chr3R:+18545395,18546485  MAP=94C4-94C4  LEN=753  DEF=(CG6982 gene symbol:CG6982 FBgn0039014 )"	1630752_at	681.436	520.753	568.245	521.998	582.131	404.562	529.014	514.374	4322.513	0.764	0.834	0.766	0.854	0.594	0.776	0.755	-0.388	-0.262	-0.385	-0.227	-0.752	-0.365	-0.406
"CG1637-RB  FEA=BDGP  GEN=CG1637  DB_XREF=CG1637 FBgn0030245  SEG=chrX:-10616412,10619746  MAP=9F5-9F7  LEN=1631  DEF=(CG1637 gene symbol:CG1637 FBgn0030245 (GO:0003993 acid phosphatase))"	1633563_at	704.35	538.798	744.683	470.521	916.306	666.104	533.052	518.476	5092.29	0.765	1.057	0.668	1.301	0.946	0.757	0.736	-0.387	0.08	-0.582	0.38	-0.081	-0.402	-0.442
"CG8734-RA  FEA=BDGP  GEN=CG8734  DB_XREF=CG8734 FBgn0033315  SEG=chr2R:-3687182,3688331  MAP=44D5-44D5  LEN=1149  DEF=(CG8734 gene symbol:CG8734 FBgn0033315 (GO:0016757 transferase, transferring glycosyl groups) (GO:0008375 acetylglucosaminyltransferase))"	1627139_at	231.036	176.778	204.054	164.28	201.506	172.761	152.638	225.914	1528.968	0.765	0.883	0.711	0.872	0.748	0.661	0.978	-0.386	-0.179	-0.492	-0.197	-0.419	-0.598	-0.032
"CG2692-RA  FEA=BDGP  SEG=chr2R:-20083951,20095897"	1637031_at	460.667	352.739	440.684	253.551	196.168	181.113	303.41	303.115	2491.448	0.766	0.957	0.55	0.426	0.393	0.659	0.658	-0.385	-0.064	-0.861	-1.232	-1.347	-0.602	-0.604
"CG11205-RA  FEA=BDGP  GEN=phr  DB_XREF=CG11205 FBgn0003082  SEG=chr2R:+2886392,2888221  MAP=43E18-43E18  LEN=1713  DEF=(CG11205 gene symbol:phr FBgn0003082 (GO:0003904 deoxyribodipyrimidine photolyase) (GO:0006281 DNA repair))"	1630728_a_at	378.439	290.544	415.503	299.354	421.083	302.506	375.889	322.279	2805.595	0.768	1.098	0.791	1.113	0.799	0.993	0.852	-0.381	0.135	-0.338	0.154	-0.323	-0.01	-0.232
"CG6264-RA  FEA=BDGP  GEN=Best1  DB_XREF=CG6264 FBgn0040238  SEG=chr3R:-5987203,5996225  MAP=85F15-85F15  LEN=3123  DEF=(CG6264 gene symbol:Best1 FBgn0040238 )"	1627617_at	450.329	345.819	575.673	381.183	434.021	359.986	353.37	372.149	3272.531	0.768	1.278	0.846	0.964	0.799	0.785	0.826	-0.381	0.354	-0.24	-0.053	-0.323	-0.35	-0.275
"CG2065-RA  FEA=BDGP  GEN=CG2065  DB_XREF=CG2065 FBgn0033204  SEG=chr2R:+2724686,2726176  MAP=43E9-43E9  LEN=1210  DEF=(CG2065 gene symbol:CG2065 FBgn0033204 )"	1630212_at	159.537	122.517	214.552	135.931	330.511	328.557	122.211	135.031	1548.846	0.768	1.345	0.852	2.072	2.059	0.766	0.846	-0.381	0.427	-0.231	1.051	1.042	-0.385	-0.241
"CG4608-RA  FEA=BDGP  GEN=bnl  DB_XREF=CG4608 FBgn0014135  SEG=chr3R:-15619811,15662556  MAP=92B2-92B3  LEN=3632  DEF=(CG4608 gene symbol:bnl FBgn0014135 (GO:0007427 tracheal cell migration (sensu Insecta)) (GO:0005576 extracellular) (GO:0008543 FGF receptor signaling pathway) (GO:0005104 fibroblast growth factor receptor binding) (GO:0042056 chemoattractant))"	1634109_a_at	201.06	154.663	172.093	151.761	106.1	97.52	154.568	164.627	1202.392	0.769	0.856	0.755	0.528	0.485	0.769	0.819	-0.378	-0.224	-0.406	-0.922	-1.044	-0.379	-0.288
"CG6715-RA  FEA=BDGP  GEN=KP78a  DB_XREF=CG6715 FBgn0026064  SEG=chr3R:-7174267,7176385  MAP=86E4-86E4  LEN=2118  DEF=(CG6715 gene symbol:KP78a FBgn0026064 (GO:0004672 protein kinase) (GO:0004674 protein serinethreonine kinase) (GO:0006468 protein amino acid phosphorylation))"	1636876_at	229.856	176.886	227.184	134.412	209.282	134.113	131.086	100.464	1343.284	0.77	0.988	0.585	0.91	0.583	0.57	0.437	-0.378	-0.017	-0.774	-0.135	-0.777	-0.81	-1.194
"CG1464-RB  FEA=BDGP  GEN=ey  DB_XREF=CG1464 FBgn0005558  SEG=chr4:+717427,740900  MAP=102D6-102E1  LEN=2842  DEF=(CG1464 gene symbol:ey FBgn0005558 (GO:0003704 specific RNA polymerase II transcription factor) (GO:0007455 eye-antennal disc metamorphosis) (GO:0007456 eye morphogenesis (sensu Drosophila)) (GO:0008347 glia cell migration) (GO:0005634 nucleus) (GO:0003700 transcription factor))"	1628973_a_at	240.823	185.627	169.642	160.756	102.407	168.902	168.486	198.214	1394.856	0.771	0.704	0.668	0.425	0.701	0.7	0.823	-0.376	-0.505	-0.583	-1.234	-0.512	-0.515	-0.281
"CG1599-RA  FEA=BDGP  GEN=CG1599  DB_XREF=CG1599 FBgn0033452  SEG=chr2R:-4901706,4903142  MAP=46B4-46B4  LEN=1107  DEF=(CG1599 gene symbol:CG1599 FBgn0033452 (GO:0005886 plasma membrane) (GO:0005484 SNAP receptor) (GO:0005485 v-SNARE))"	1634598_a_at	1277.675	984.869	1122.539	1106.204	1212.554	891.255	1065.339	962.188	8622.623	0.771	0.879	0.866	0.949	0.698	0.834	0.753	-0.376	-0.187	-0.208	-0.075	-0.52	-0.262	-0.409
"CG9248-RB  FEA=BDGP  GEN=CG9248  DB_XREF=CG9248 FBgn0032923  SEG=chr2L:+21128621,21130527  MAP=39A6-39A7  LEN=1726  DEF=(CG9248 gene symbol:CG9248 FBgn0032923 )"	1628602_a_at	381.413	294.005	436.995	319.402	486.605	387.29	306.001	320.671	2932.383	0.771	1.146	0.837	1.276	1.015	0.802	0.841	-0.376	0.196	-0.256	0.351	0.022	-0.318	-0.25
"CG7592-RA  FEA=BDGP  GEN=Obp99b  DB_XREF=CG7592 FBgn0039685  SEG=chr3R:-25531338,25531898  MAP=99B8-99B8  LEN=560  DEF=(CG7592 gene symbol:Obp99b FBgn0039685 )"	1623675_at	128.336	98.941	82.062	114.111	224.921	99.629	125.27	88.096	961.368	0.771	0.639	0.889	1.753	0.776	0.976	0.686	-0.375	-0.645	-0.169	0.809	-0.365	-0.035	-0.543
"CG8544-RB  FEA=BDGP  GEN=sd  DB_XREF=CG8544 FBgn0003345  SEG=chrX:+15543341,15556511  MAP=13F1-13F4  LEN=2968  DEF=(CG8544 gene symbol:sd FBgn0003345 (GO:0007399 neurogenesis) (GO:0003700 transcription factor) (GO:0003704 specific RNA polymerase II transcription factor) (GO:0005634 nucleus) (GO:0007476 wing morphogenesis))"	1625515_a_at	2143.737	1653.496	1846.385	1550.84	1437.572	1179.586	1586.736	1723.875	13122.227	0.771	0.861	0.723	0.671	0.55	0.74	0.804	-0.375	-0.215	-0.467	-0.576	-0.862	-0.434	-0.314
"CG3812-RA  FEA=BDGP  GEN=CG3812  DB_XREF=CG3812 FBgn0030421  SEG=chrX:+12495927,12501643  MAP=11B18-11C1  LEN=1834  DEF=(CG3812 gene symbol:CG3812 FBgn0030421 (GO:0003841 1-acylglycerol-3-phosphate O-acyltransferase))"	1641224_s_at	501.462	386.891	516.288	365.505	316.489	242.114	422.235	327.166	3078.148	0.772	1.03	0.729	0.631	0.483	0.842	0.652	-0.374	0.042	-0.456	-0.664	-1.05	-0.248	-0.616
"CG3520-RA  FEA=BDGP  GEN=CG3520  DB_XREF=CG3520 FBgn0034859  SEG=chr2R:-18440333,18445877  MAP=59D10-59D10  LEN=3994  DEF=(CG3520 gene symbol:CG3520 FBgn0034859 )"	1625459_at	77.923	60.129	87.36	56.478	93.646	70.152	67.863	84.847	598.399	0.772	1.121	0.725	1.202	0.9	0.871	1.089	-0.374	0.165	-0.464	0.265	-0.152	-0.199	0.123
"CG9273-RA  FEA=BDGP  GEN=CG9273  DB_XREF=CG9273 FBgn0032906  SEG=chr2L:-20894716,20895886  MAP=38F6-38F6  LEN=960  DEF=(CG9273 gene symbol:CG9273 FBgn0032906 (GO:0005662 DNA replication factor A complex) (GO:0003677 DNA binding) (GO:0006261 DNA dependent DNA replication))"	1639224_at	1090.691	841.736	1203.945	917.206	854.87	939.013	775.328	956.292	7579.082	0.772	1.104	0.841	0.784	0.861	0.711	0.877	-0.374	0.143	-0.25	-0.351	-0.216	-0.492	-0.19
"CG9027-RB  FEA=BDGP  GEN=CG9027  DB_XREF=CG9027 FBgn0033631  SEG=chr2R:-6446026,6448818  MAP=47F7-47F8  LEN=1042  DEF=(CG9027 gene symbol:CG9027 FBgn0033631 (GO:0004784 superoxide dismutase))"	1636961_a_at	457.466	353.66	430.255	340.089	496.562	383.938	318.515	468.548	3249.034	0.773	0.941	0.743	1.085	0.839	0.696	1.024	-0.371	-0.088	-0.428	0.118	-0.253	-0.522	0.035
"CG6099-RA  FEA=BDGP  GEN=m4  DB_XREF=CG6099 FBgn0002629  SEG=chr3R:-21839121,21839580  MAP=96F10-96F10  LEN=459  DEF=(CG6099 gene symbol:m4 FBgn0002629 (GO:0001708 cell fate specification) (GO:0007219 N receptor signaling pathway) (GO:0007423 sensory organ development) (GO:0005634 nucleus))"	1628334_at	853.236	659.71	1450.124	683.066	764.777	752.19	690.167	701.417	6554.687	0.773	1.7	0.801	0.896	0.882	0.809	0.822	-0.371	0.765	-0.321	-0.158	-0.182	-0.306	-0.283
"CG9640-RA  FEA=BDGP  GEN=CG9640  DB_XREF=CG9640 FBgn0034182  SEG=chr2R:+12108680,12110493  MAP=53F1-53F2  LEN=1705  DEF=(CG9640 gene symbol:CG9640 FBgn0034182 )"	1637103_at	91.101	70.598	120.121	94.936	150.135	102.676	93.477	103.192	826.236	0.775	1.319	1.042	1.648	1.127	1.026	1.133	-0.368	0.399	0.059	0.721	0.173	0.037	0.18
"CG15480-RA  FEA=BDGP  GEN=CG15480  DB_XREF=CG15480 FBgn0032489  SEG=chr2L:-13213575,13214076  MAP=34A10-34A10  LEN=501  DEF=(CG15480 gene symbol:CG15480 FBgn0032489 )"	1631065_at	189.573	147.144	357.513	117.35	225.489	201.883	195.397	127.478	1561.827	0.776	1.886	0.619	1.189	1.065	1.031	0.672	-0.366	0.915	-0.692	0.25	0.091	0.044	-0.573
"CG15220-RA  FEA=BDGP  GEN=CG15220  DB_XREF=CG15220 FBgn0030322  SEG=chrX:-11349700,11350313  MAP=10D1-10D1  LEN=542  DEF=(CG15220 gene symbol:CG15220 FBgn0030322 (GO:0005662 DNA replication factor A complex) (GO:0003677 DNA binding) (GO:0006260 DNA replication))"	1634199_at	985.655	765.281	1096.321	680.329	730.613	755.863	762.187	754.592	6530.841	0.776	1.112	0.69	0.741	0.767	0.773	0.766	-0.365	0.154	-0.535	-0.432	-0.383	-0.371	-0.385
"CG11808-RA  FEA=BDGP  GEN=CG11808  DB_XREF=CG11808 FBgn0034000  SEG=chr2R:+10279933,10280801  MAP=51E7-51E7  LEN=805  DEF=(CG11808 gene symbol:CG11808 FBgn0034000 )"	1624271_at	351.857	273.299	283.063	320.662	236.971	289.685	256.531	373.628	2385.697	0.777	0.804	0.911	0.673	0.823	0.729	1.062	-0.365	-0.314	-0.134	-0.57	-0.281	-0.456	0.087
"CG3738-RA  FEA=BDGP  GEN=Cks  DB_XREF=CG3738 FBgn0010314  SEG=chr2L:+9323001,9324216  MAP=30A9-30A9  LEN=1143  DEF=(CG3738 gene symbol:Cks FBgn0010314 (GO:0006468 protein amino acid phosphorylation) (GO:0016538 cyclin-dependent protein kinase, regulator) (GO:0004674 protein serinethreonine kinase) (GO:0004693 cyclin-dependent protein kinase))"	1627770_at	1369.313	1063.805	1871.884	978.427	886.407	907.125	1071.215	990.505	9138.682	0.777	1.367	0.715	0.647	0.662	0.782	0.723	-0.364	0.451	-0.485	-0.627	-0.594	-0.354	-0.467
"CG31349-RF  FEA=BDGP  GEN=pyd  DB_XREF=CG31349 FBgn0003177  SEG=chr3R:-4658923,4672024  MAP=85B2-85B7  LEN=4194  DEF=(CG31349 gene symbol:pyd synonyms:(CG9763 CG11782 CG9729 CG12409 CG11962) FLAGGED_PROBLEMATIC FBgn0003177 (GO:0005912 adherens junction) (GO:0007391 dorsal closure) (GO:0046328 regulation of JNK cascade) (GO:0004383 guanylate cyclase) (GO:0007254 JNK cascade))"	1630791_a_at	620.267	482.113	634.889	398.624	674.897	416.996	468.556	394.984	4091.325	0.777	1.024	0.643	1.088	0.672	0.755	0.637	-0.364	0.034	-0.638	0.122	-0.573	-0.405	-0.651
"CG6584-RD  FEA=BDGP  GEN=SelR  DB_XREF=CG6584 FBgn0037847  SEG=chr3R:-6689088,6694303  MAP=86C7-86C7  LEN=1061  DEF=(CG6584 gene symbol:SelR FBgn0037847 (GO:0000317 methionine-S-oxide reductase))"	1630886_at	130.678	101.626	130.486	110.471	174.381	102.417	111.87	136.782	998.71	0.778	0.999	0.845	1.334	0.784	0.856	1.047	-0.363	-0.002	-0.242	0.416	-0.352	-0.224	0.066
"CG5099-RB  FEA=BDGP  GEN=msi  DB_XREF=CG5099 FBgn0011666  SEG=chr3R:+21333409,21417508  MAP=96E2-96E4  LEN=4091  DEF=(CG5099 gene symbol:msi FBgn0011666 (GO:0006397 mRNA processing) (GO:0016478 negative regulation of translation) (GO:0003723 RNA binding) (GO:0003729 mRNA binding))"	1638125_a_at	837.294	651.437	1216.479	624.326	646.095	486.433	716.39	633.705	5812.159	0.778	1.453	0.746	0.772	0.581	0.856	0.757	-0.362	0.539	-0.423	-0.374	-0.783	-0.225	-0.402
"CG9343-RE  FEA=BDGP  GEN=Trl  DB_XREF=CG9343 FBgn0013263  SEG=chr3L:-14701703,14706821  MAP=70F4-70F4  LEN=2156  DEF=(CG9343 gene symbol:Trl FLAGGED_PROBLEMATIC FBgn0013263 (GO:0005717 chromatin) (GO:0006357 regulation of transcription from Pol II promoter) (GO:0003677 DNA binding) (GO:0003702 RNA polymerase II transcription factor) (GO:0003704 specific RNA polymerase II transcription factor) (GO:0006325 establishment andor maintenance of chromatin architecture) (GO:0005721 centric heterochromatin) (GO:0005634 nucleus))"	1629754_s_at	1917.035	1492.217	1653.225	1275.138	1407.023	1166.216	1521.144	1338.518	11770.516	0.778	0.862	0.665	0.734	0.608	0.793	0.698	-0.361	-0.214	-0.588	-0.446	-0.717	-0.334	-0.518
"CG17982-RA  FEA=BDGP  GEN=CG17982  DB_XREF=CG17982 FBgn0030006  SEG=chrX:-7881561,7882467  MAP=7D15-7D15  LEN=906  DEF=(CG17982 gene symbol:CG17982 FBgn0030006 )"	1628706_at	286.964	223.792	273.4	230.286	335.543	202.77	249.866	254.312	2056.933	0.78	0.953	0.802	1.169	0.707	0.871	0.886	-0.359	-0.07	-0.317	0.226	-0.501	-0.2	-0.174
"CG17329-RA  FEA=BDGP  SEG=chr2L:+16269367,16270040"	1636996_at	104.742	81.726	118.666	74.988	99.741	65.35	66.814	96.134	708.16	0.78	1.133	0.716	0.952	0.624	0.638	0.918	-0.358	0.18	-0.482	-0.071	-0.681	-0.649	-0.124
"CG7013-RA  FEA=BDGP  SEG=chr3R:+12175152,12176544"	1639410_at	6515.853	5089.3	6787.225	4812.089	5720.946	4118.264	5717.754	5764.473	44525.905	0.781	1.042	0.739	0.878	0.632	0.878	0.885	-0.356	0.059	-0.437	-0.188	-0.662	-0.189	-0.177
"CG5663-RA  FEA=BDGP  SEG=chr3R:-8237545,8239479"	1640743_at	512.059	399.988	544.368	420.655	543.278	359.375	465.171	400.688	3645.583	0.781	1.063	0.821	1.061	0.702	0.908	0.783	-0.356	0.088	-0.284	0.085	-0.511	-0.139	-0.354
"CG3978-RB  FEA=BDGP  GEN=pnr  DB_XREF=CG3978 FBgn0003117  SEG=chr3R:+11851836,11866656  MAP=89B2-89B3  LEN=2942  DEF=(CG3978 gene symbol:pnr FBgn0003117 (GO:0007507 heart development) (GO:0045892 negative regulation of transcription, DNA-dependent) (GO:0045893 positive regulation of transcription, DNA-dependent) (GO:0007179 TGFbeta receptor signaling pathway) (GO:0007391 dorsal closure) (GO:0007389 pattern specification) (GO:0030154 cell differentiation) (GO:0003700 transcription factor) (GO:0007350 blastoderm segmentation) (GO:0042440 pigment metabolism) (GO:0005634 nucleus))"	1634370_a_at	641.294	501.142	509.162	390.276	339.814	429.53	552.195	402.374	3765.788	0.781	0.794	0.609	0.53	0.67	0.861	0.627	-0.356	-0.333	-0.716	-0.916	-0.578	-0.216	-0.672
"CG5133-RA  FEA=BDGP  GEN=Doc1  DB_XREF=CG5133 FBgn0028789  SEG=chr3L:+9000086,9003754  MAP=66F2-66F2  LEN=1526  DEF=(CG5133 gene symbol:Doc1 FBgn0028789 (GO:0003700 transcription factor) (GO:0005634 nucleus))"	1631218_at	345.918	270.373	388.406	237.606	314.804	269.801	285.687	224.284	2336.879	0.782	1.123	0.687	0.91	0.78	0.826	0.648	-0.355	0.167	-0.542	-0.136	-0.359	-0.276	-0.625
"CG33198-RA  FEA=BDGP  GEN=CG33198  DB_XREF=CG33198 FBgn0053198  SEG=chr2R:+13341259,13341887  MAP=55C2-55C2  LEN=482  DEF=(CG33198 gene symbol:CG33198 FBgn0053198 )"	1637469_at	635.084	496.627	593.598	472.482	479.869	502.272	445.456	472.315	4097.703	0.782	0.935	0.744	0.756	0.791	0.701	0.744	-0.355	-0.097	-0.427	-0.404	-0.338	-0.512	-0.427
"CG6957-RA  FEA=BDGP  GEN=Oscillin  DB_XREF=CG6957 FBgn0031717  SEG=chr2L:+5539417,5541829  MAP=25E6-25E6  LEN=1216  DEF=(CG6957 gene symbol:Oscillin FBgn0031717 (GO:0004342 glucosamine-6-phosphate deaminase))"	1628828_s_at	1057.338	826.915	702.651	763.852	1699.818	1263.642	843.76	884.129	8042.105	0.782	0.665	0.722	1.608	1.195	0.798	0.836	-0.355	-0.59	-0.469	0.685	0.257	-0.326	-0.258
"CG9266-RB  FEA=BDGP  GEN=CG9266  DB_XREF=CG9266 FBgn0032909  SEG=chr2L:-20935260,20938685  MAP=38F6-39A1  LEN=2385  DEF=(CG9266 gene symbol:CG9266 FLAGGED_PROBLEMATIC FBgn0032909 )"	1626120_at	337.831	264.311	425.221	233.112	314.386	249.246	273.765	238.624	2336.497	0.782	1.259	0.69	0.931	0.738	0.81	0.706	-0.354	0.332	-0.535	-0.104	-0.439	-0.303	-0.502
"CG12082-RA  FEA=BDGP  GEN=CG12082  DB_XREF=CG12082 FBgn0035402  SEG=chr3L:-3126033,3128987  MAP=63B6-63B7  LEN=2779  DEF=(CG12082 gene symbol:CG12082 FBgn0035402 (GO:0004843 ubiquitin-specific protease) (GO:0008581 ubiquitin isopeptidase T))"	1630178_at	1026.262	802.981	982.716	836.369	696.288	887.045	827.908	1067.175	7126.744	0.782	0.958	0.815	0.678	0.864	0.807	1.04	-0.354	-0.063	-0.295	-0.56	-0.21	-0.31	0.056
"CG10583-RA  FEA=BDGP  GEN=Sse  DB_XREF=CG10583 FBgn0035627  SEG=chr3L:-5619001,5621549  MAP=64E1-64E1  LEN=2177  DEF=(CG10583 gene symbol:Sse FBgn0035627 (GO:0016359 mitotic sister chromatid separation))"	1640859_at	310.123	242.669	368.406	246.061	323.394	283.18	226.117	283.699	2283.65	0.782	1.188	0.793	1.043	0.913	0.729	0.915	-0.354	0.248	-0.334	0.06	-0.131	-0.456	-0.128
"CG6204-RA  FEA=BDGP  GEN=CG6204  DB_XREF=CG6204 FBgn0039165  SEG=chr3R:+20010244,20013266  MAP=95F1-95F1  LEN=2783  DEF=(CG6204 gene symbol:CG6204 FBgn0039165 )"	1634117_at	211.327	165.394	177.815	219.472	232.281	238.345	168.265	181.493	1594.391	0.783	0.841	1.039	1.099	1.128	0.796	0.859	-0.354	-0.249	0.055	0.136	0.174	-0.329	-0.22
"CG14570-RA  FEA=BDGP  GEN=CG14570  DB_XREF=CG14570 FBgn0037122  SEG=chr3L:-21646947,21647727  MAP=78E5-78E5  LEN=780  DEF=(CG14570 gene symbol:CG14570 FBgn0037122 )"	1640593_at	51.889	40.611	55.371	82.289	192.102	49.836	54.417	70.495	597.009	0.783	1.067	1.586	3.702	0.96	1.049	1.359	-0.354	0.094	0.665	1.888	-0.058	0.069	0.442
"CG8034-RA  FEA=BDGP  GEN=CG8034  DB_XREF=CG8034 FBgn0031011  SEG=chrX:-19013479,19015788  MAP=18B9-18B9  LEN=2080  DEF=(CG8034 gene symbol:CG8034 FBgn0031011 )"	1624273_at	363.945	285.087	432.882	262.576	305.066	297.463	281.064	237.559	2465.641	0.783	1.189	0.721	0.838	0.817	0.772	0.653	-0.352	0.25	-0.471	-0.255	-0.291	-0.373	-0.615
"CG3221-RA  FEA=BDGP  GEN=CG3221  DB_XREF=CG3221 FBgn0034569  SEG=chr2R:-16035819,16037806  MAP=57B5-57B7  LEN=1741  DEF=(CG3221 gene symbol:CG3221 FBgn0034569 )"	1630533_at	282.169	221.226	309.243	217.396	203.025	203.071	157.638	221.713	1815.48	0.784	1.096	0.77	0.72	0.72	0.559	0.786	-0.351	0.132	-0.376	-0.475	-0.475	-0.84	-0.348
"CG31634-RA  FEA=BDGP  GEN=CG31634  DB_XREF=CG31634 FBgn0051634  SEG=chr2L:-6617343,6624620  MAP=26F1-26F3  LEN=2425  DEF=(CG31634 gene symbol:CG31634 synonyms:(CG11332 CG13767 CG18784) FBgn0051634 (GO:0015132 prostaglandin transporter))"	1638360_at	376.986	295.569	347.015	335.1	339.439	322.75	298.398	315.97	2631.229	0.784	0.92	0.889	0.9	0.856	0.792	0.838	-0.351	-0.12	-0.17	-0.151	-0.224	-0.337	-0.255
"CG5724-RA  FEA=BDGP  GEN=CG5724  DB_XREF=CG5724 FBgn0038082  SEG=chr3R:+8565402,8567061  MAP=87C8-87C8  LEN=1593  DEF=(CG5724 gene symbol:CG5724 FBgn0038082 )"	1638903_at	47.301	37.087	107.911	25.875	199.649	52.119	30.304	80.727	580.974	0.784	2.281	0.547	4.221	1.102	0.641	1.707	-0.351	1.19	-0.87	2.078	0.14	-0.642	0.771
"CG6791-RA  FEA=BDGP  GEN=CG6791  DB_XREF=CG6791 FBgn0037918  SEG=chr3R:-7411093,7415882  MAP=86E15-86E16  LEN=3766  DEF=(CG6791 gene symbol:CG6791 FBgn0037918 )"	1639787_at	761.944	597.708	899.467	720.069	535.265	595.594	529.541	465.38	5104.967	0.784	1.18	0.945	0.702	0.782	0.695	0.611	-0.35	0.239	-0.082	-0.509	-0.355	-0.525	-0.711
"CG3940-RA  FEA=BDGP  GEN=CG3940  DB_XREF=CG3940 FBgn0037788  SEG=chr3R:+5938285,5945160  MAP=85F12-85F12  LEN=1406  DEF=(CG3940 gene symbol:CG3940 FBgn0037788 (GO:0004089 carbonate dehydratase))"	1627647_at	260.837	204.748	395.301	195.519	751.815	478.654	302.301	200.079	2789.255	0.785	1.516	0.75	2.882	1.835	1.159	0.767	-0.349	0.6	-0.416	1.527	0.876	0.213	-0.383
"CG11718-RA  FEA=BDGP  GEN=CG11718  DB_XREF=CG11718 FBgn0037585  SEG=chr3R:-4190827,4195657  MAP=84F15-84F15  LEN=2460  DEF=(CG11718 gene symbol:CG11718 FBgn0037585 )"	1626627_at	58.77	46.141	53.028	87.856	49.333	42.256	71.878	97.999	507.262	0.785	0.902	1.495	0.839	0.719	1.223	1.668	-0.349	-0.148	0.58	-0.253	-0.476	0.29	0.738
"CG4559-RA  FEA=BDGP  GEN=Idgf3  DB_XREF=CG4559 FBgn0020414  SEG=chr2L:+16429154,16431260  MAP=36A1-36A1  LEN=1772  DEF=(CG4559 gene symbol:Idgf3 FBgn0020414 (GO:0008084 imaginal disc growth factor) (GO:0005576 extracellular) (GO:0004568 chitinase))"	1623643_s_at	696.686	547.27	749.688	813.45	2005.905	1218.501	838.27	818.863	7688.634	0.786	1.076	1.168	2.879	1.749	1.203	1.175	-0.348	0.106	0.224	1.526	0.807	0.267	0.233
"CG17265-RA  FEA=BDGP  GEN=CG17265  DB_XREF=CG17265 FBgn0031488  SEG=chr2L:+3006069,3008638  MAP=23C5-23C5  LEN=2432  DEF=(CG17265 gene symbol:CG17265 FBgn0031488 )"	1623810_at	545.202	428.367	512.583	332.149	350.643	241.069	433.862	378.793	3222.666	0.786	0.94	0.609	0.643	0.442	0.796	0.695	-0.348	-0.089	-0.715	-0.637	-1.177	-0.33	-0.525
"CG1129-RB  FEA=BDGP  GEN=CG1129  DB_XREF=CG1129 FBgn0037279  SEG=chr3R:+639056,641750  MAP=82D6-82D7  LEN=1857  DEF=(CG1129 gene symbol:CG1129 FBgn0037279 (GO:0004475 mannose-1-phosphate guanylyltransferase))"	1638295_s_at	1375.445	1080.939	1410.586	1111.706	1540.122	1058.374	1104.36	1177.789	9859.321	0.786	1.026	0.808	1.12	0.769	0.803	0.856	-0.348	0.036	-0.307	0.163	-0.378	-0.317	-0.224
"CG18087-RA  FEA=BDGP  GEN=Sgs7  DB_XREF=CG18087 FBgn0003377  SEG=chr3L:+11467392,11467779  MAP=68C11-68C11  LEN=321  DEF=(CG18087 gene symbol:Sgs7 FBgn0003377 (GO:0005576 extracellular) (GO:0007594 puparial adhesion) (GO:0008141 puparial glue (sensu Diptera)))"	1631053_at	57.213	44.978	40.06	72.173	50.391	98.609	71.58	67.346	502.35	0.786	0.7	1.261	0.881	1.724	1.251	1.177	-0.347	-0.514	0.335	-0.183	0.785	0.323	0.235
"CG8704-RA  FEA=BDGP  GEN=dpn  DB_XREF=CG8704 FBgn0010109  SEG=chr2R:-3289717,3293074  MAP=44C2-44C2  LEN=2033  DEF=(CG8704 gene symbol:dpn FBgn0010109 (GO:0003702 RNA polymerase II transcription factor) (GO:0007540 sex determination, establishment of X:A ratio) (GO:0008344 adult locomotory behavior) (GO:0003704 specific RNA polymerase II transcription factor) (GO:0008345 larval locomotory behavior) (GO:0016481 negative regulation of transcription) (GO:0007549 dosage compensation) (GO:0005634 nucleus) (GO:0003700 transcription factor) (GO:0007530 sex determination))"	1639433_at	1255.437	987.252	1507.698	1022.666	922.34	726.747	1089.119	1005.382	8516.64	0.786	1.201	0.815	0.735	0.579	0.868	0.801	-0.347	0.264	-0.296	-0.445	-0.789	-0.205	-0.32
"CG6993-RA  FEA=BDGP  GEN=ss  DB_XREF=CG6993 FBgn0003513  SEG=chr3R:-12200167,12229423  MAP=89B22-89C2  LEN=5190  DEF=(CG6993 gene symbol:ss FBgn0003513 (GO:0003677 DNA binding) (GO:0006366 transcription from Pol II promoter) (GO:0003700 transcription factor) (GO:0005634 nucleus))"	1625198_at	374.598	294.594	333.284	291.86	227.659	149.865	299.559	300.821	2272.238	0.786	0.89	0.779	0.608	0.4	0.8	0.803	-0.347	-0.169	-0.36	-0.718	-1.322	-0.323	-0.316
"CG8337-RA  FEA=BDGP  GEN=malpha  DB_XREF=CG8337 FBgn0002732  SEG=chr3R:+21826049,21826466  MAP=96F10-96F10  LEN=417  DEF=(CG8337 gene symbol:malpha FBgn0002732 (GO:0001708 cell fate specification) (GO:0007219 N receptor signaling pathway) (GO:0007423 sensory organ development))"	1629601_at	1758.621	1383.274	2052.395	1698.51	1911.302	1564.026	1649.051	1636.817	13653.995	0.787	1.167	0.966	1.087	0.889	0.938	0.931	-0.346	0.223	-0.05	0.12	-0.169	-0.093	-0.104
"S.C2L002612  FEA=fgenesh  SEG=chr2L:-20979011,20989601"	1635795_at	428.686	337.258	473.333	311.893	532.273	380.933	404.14	347.474	3215.99	0.787	1.104	0.728	1.242	0.889	0.943	0.811	-0.346	0.143	-0.459	0.312	-0.17	-0.085	-0.303
"CG12919-RA  FEA=BDGP  GEN=eiger  DB_XREF=CG12919 FBgn0033483  SEG=chr2R:+5143247,5144794  MAP=46E3-46E3  LEN=1201  DEF=(CG12919 gene symbol:eiger FBgn0033483 (GO:0005164 tumor necrosis factor receptor ligand) (GO:0006915 apoptosis) (GO:0007254 JNK cascade))"	1639671_at	674.191	530.919	664.096	553.4	516.342	517.965	511.666	659.291	4627.87	0.787	0.985	0.821	0.766	0.768	0.759	0.978	-0.345	-0.022	-0.285	-0.385	-0.38	-0.398	-0.032
"CG13964-RA  FEA=BDGP  GEN=CG13964  DB_XREF=CG13964 FBgn0032831  SEG=chr2L:+19923441,19924848  MAP=38A8-38A8  LEN=1407  DEF=(CG13964 gene symbol:CG13964 FBgn0032831 )"	1624867_at	98	77.216	118.196	55.289	93.07	44.711	89.374	45.401	621.256	0.788	1.206	0.564	0.95	0.456	0.912	0.463	-0.344	0.27	-0.826	-0.074	-1.132	-0.133	-1.11
"CG10364-RA  FEA=BDGP  GEN=msb1l  DB_XREF=CG10364 FBgn0027949  SEG=chr2L:+19555787,19557214  MAP=37F2-37F2  LEN=1362  DEF=(CG10364 gene symbol:msb1l FBgn0027949 )"	1631344_at	3250.917	2561.609	4085.025	2556.246	2670.385	2529.066	2422.955	2315.558	22391.761	0.788	1.257	0.786	0.821	0.778	0.745	0.712	-0.344	0.329	-0.347	-0.284	-0.362	-0.424	-0.489
"CG10581-RA  FEA=BDGP  GEN=CG10581  DB_XREF=CG10581 FBgn0037046  SEG=chr3L:-20950835,20951359  MAP=78A5-78A5  LEN=524  DEF=(CG10581 gene symbol:CG10581 FBgn0037046 )"	1640845_at	390.361	307.719	381.467	335.056	352.604	284.046	368.451	357.952	2777.655	0.788	0.977	0.858	0.903	0.728	0.944	0.917	-0.343	-0.033	-0.22	-0.147	-0.459	-0.083	-0.125
"CG9668-RA  FEA=BDGP  GEN=Rh4  DB_XREF=CG9668 FBgn0003250  SEG=chr3L:-16801400,16811904  MAP=73D2-73D3  LEN=1862  DEF=(CG9668 gene symbol:Rh4 FBgn0003250 (GO:0007186 G-protein coupled receptor protein signaling pathway) (GO:0016021 integral to membrane) (GO:0016016 short-wave-sensitive opsin) (GO:0015053 opsin) (GO:0015064 UV-sensitive opsin) (GO:0009589 perception of UV) (GO:0007602 phototransduction) (GO:0004930 G-protein coupled receptor))"	1626251_at	113.757	89.706	147.801	96.531	105.439	65.73	75.652	75.593	770.21	0.789	1.299	0.849	0.927	0.578	0.665	0.665	-0.343	0.378	-0.237	-0.11	-0.791	-0.589	-0.59
"CG3068-RA  FEA=BDGP  GEN=aur  DB_XREF=CG3068 FBgn0000147  SEG=chr3R:+7788869,7790568  MAP=87A3-87A3  LEN=1573  DEF=(CG3068 gene symbol:aur FBgn0000147 (GO:0004672 protein kinase) (GO:0004674 protein serinethreonine kinase) (GO:0007098 centrosome cycle) (GO:0006468 protein amino acid phosphorylation) (GO:0045167 asymmetric protein localization involved in cell fate commitment) (GO:0007100 centrosome separation))"	1627325_at	397.832	313.781	474.82	350.754	364.968	329.113	345.963	319.723	2896.956	0.789	1.194	0.882	0.917	0.827	0.87	0.804	-0.342	0.255	-0.182	-0.124	-0.274	-0.202	-0.315
"CG1893-RA  FEA=BDGP  GEN=CG1893  DB_XREF=CG1893 FBgn0035390  SEG=chr3L:-3024733,3027439  MAP=63A3-63A3  LEN=1592  DEF=(CG1893 gene symbol:CG1893 FBgn0035390 )"	1632985_at	1330.474	1049.564	1181.924	1052.694	1267.047	1199.811	1028.835	1067.968	9178.317	0.789	0.888	0.791	0.952	0.902	0.773	0.803	-0.342	-0.171	-0.338	-0.07	-0.149	-0.371	-0.317
"CG4345-RA  FEA=BDGP  GEN=grim  DB_XREF=CG4345 FBgn0015946  SEG=chr3L:-18251597,18253293  MAP=75C4-75C4  LEN=1696  DEF=(CG4345 gene symbol:grim FBgn0015946 (GO:0016506 apoptosis activator) (GO:0005737 cytoplasm) (GO:0005739 mitochondrion) (GO:0006915 apoptosis) (GO:0008632 apoptotic program) (GO:0006917 induction of apoptosis) (GO:0008627 induction of apoptosis by ionic changes) (GO:0012501 programmed cell death) (GO:0045476 nurse cell apoptosis))"	1633724_at	296.248	233.941	313.293	460.929	313.488	147.558	181.384	176.998	2123.838	0.79	1.058	1.556	1.058	0.498	0.612	0.597	-0.341	0.081	0.638	0.082	-1.006	-0.708	-0.743
"CG18528-RA  FEA=BDGP  GEN=CG18528  DB_XREF=CG18528 FBgn0039189  SEG=chr3R:-20174471,20176505  MAP=95F15-95F15  LEN=1664  DEF=(CG18528 gene symbol:CG18528 FBgn0039189 )"	1636997_at	579.502	458.112	622.356	464.596	809.281	575.144	463.575	460.232	4432.797	0.791	1.074	0.802	1.397	0.992	0.8	0.794	-0.339	0.103	-0.319	0.482	-0.011	-0.322	-0.332
"CG5287-RA  FEA=BDGP  GEN=CG5287  DB_XREF=CG5287 FBgn0032477  SEG=chr2L:+13168114,13172368  MAP=34A8-34A8  LEN=1562  DEF=(CG5287 gene symbol:CG5287 FBgn0032477 (GO:0003975 UDP-N-acetylglucosamine-dolichyl-phosphate N-acetylglucosamine-1-phosphate transferase))"	1638344_at	483.674	382.487	497.26	421.136	447.076	366.533	335.463	445.171	3378.801	0.791	1.028	0.871	0.924	0.758	0.694	0.92	-0.339	0.04	-0.2	-0.114	-0.4	-0.528	-0.12
"CG31038-RB  FEA=BDGP  GEN=CG31038  DB_XREF=CG31038 FBgn0051038  SEG=chr3R:+25692170,25713899  MAP=99C5-99C6  LEN=3492  DEF=(CG31038 gene symbol:CG31038 synonyms:(CG15512 CG7854) FLAGGED_PROBLEMATIC FBgn0051038 )"	1632360_s_at	79.344	62.805	67.596	64.677	94.398	57.415	76.136	59.036	561.407	0.792	0.852	0.815	1.19	0.724	0.96	0.744	-0.337	-0.231	-0.295	0.251	-0.467	-0.06	-0.427
"CG5303-RA  FEA=BDGP  SEG=chr2R:+17165651,17168119"	1639029_at	695.164	550.297	845.842	576.068	468.34	502.574	594.781	602.695	4835.762	0.792	1.217	0.829	0.674	0.723	0.856	0.867	-0.337	0.283	-0.271	-0.57	-0.468	-0.225	-0.206
"CG13599-RA  FEA=BDGP  GEN=CG13599  DB_XREF=CG13599 FBgn0039128  SEG=chr3R:+19748021,19749040  MAP=95C13-95C13  LEN=958  DEF=(CG13599 gene symbol:CG13599 FBgn0039128 )"	1634621_at	341.433	270.354	390.5	301.73	320.174	305.77	219.365	297.567	2446.892	0.792	1.144	0.884	0.938	0.896	0.642	0.872	-0.337	0.194	-0.178	-0.093	-0.159	-0.638	-0.198
"CG1957-RA  FEA=BDGP  SEG=chr3R:+24849690,24852152"	1622930_a_at	520.032	411.81	465.747	492.082	513.812	472.818	378.973	496.144	3751.42	0.792	0.896	0.946	0.988	0.909	0.729	0.954	-0.337	-0.159	-0.08	-0.017	-0.137	-0.457	-0.068
"CG31672-RA  FEA=BDGP  SEG=chr2L:+2047189,2049719"	1633843_at	198.107	156.886	249.779	176.33	119.828	148.903	158.952	145.276	1354.063	0.792	1.261	0.89	0.605	0.752	0.802	0.733	-0.337	0.334	-0.168	-0.725	-0.412	-0.318	-0.447
"CG11502-RC  FEA=BDGP  GEN=svp  DB_XREF=CG11502 FBgn0003651  SEG=chr3R:+8084489,8128528  MAP=87B4-87B5  LEN=2866  DEF=(CG11502 gene symbol:svp synonyms:(CG18158) FBgn0003651 (GO:0007507 heart development) (GO:0005737 cytoplasm) (GO:0007462 R1R6 cell fate commitment) (GO:0007456 eye morphogenesis (sensu Drosophila)) (GO:0004872 receptor) (GO:0007464 R3R4 cell fate commitment) (GO:0007465 R7 cell fate commitment) (GO:0007459 photoreceptor commitment (sensu Drosophila)) (GO:0004879 ligand-dependent nuclear receptor) (GO:0003700 transcription factor) (GO:0007510 cardioblast cell fate determination) (GO:0007503 fat body development) (GO:0005634 nucleus))"	1628779_a_at	400.263	317.005	414.907	309.311	296.665	218.473	351.519	227.349	2535.492	0.792	1.037	0.773	0.741	0.546	0.878	0.568	-0.336	0.052	-0.372	-0.432	-0.873	-0.187	-0.816
"CG14523-RA  FEA=BDGP  GEN=CG14523  DB_XREF=CG14523 FBgn0039612  SEG=chr3R:-24693101,24695329  MAP=98F1-98F1  LEN=2228  DEF=(CG14523 gene symbol:CG14523 FBgn0039612 (GO:0004222 metalloendopeptidase))"	1641192_at	187.223	148.343	132.987	233.125	367.647	276.232	226.065	189.018	1760.641	0.792	0.71	1.245	1.964	1.475	1.207	1.01	-0.336	-0.493	0.316	0.974	0.561	0.272	0.014
"CG5359-RA  FEA=BDGP  GEN=CG5359  DB_XREF=CG5359 FBgn0037773  SEG=chr3R:-5825508,5827015  MAP=85F5-85F5  LEN=1245  DEF=(CG5359 gene symbol:CG5359 FBgn0037773 )"	1634434_at	463.981	367.871	497.433	364.658	385.718	344.49	338.153	431.511	3193.815	0.793	1.072	0.786	0.831	0.742	0.729	0.93	-0.335	0.1	-0.348	-0.267	-0.43	-0.456	-0.105
"CG10917-RA  FEA=BDGP  GEN=fj  DB_XREF=CG10917 FBgn0000658  SEG=chr2R:+13296496,13300048  MAP=55C1-55C1  LEN=3552  DEF=(CG10917 gene symbol:fj FBgn0000658 (GO:0007444 imaginal disc development) (GO:0007267 cell-cell signaling) (GO:0007446 imaginal disc growth) (GO:0016348 leg joint morphogenesis (sensu Holometabola)) (GO:0007449 proximaldistal pattern formation, imaginal disc) (GO:0007474 wing vein specification) (GO:0005886 plasma membrane) (GO:0016021 integral to membrane))"	1636091_at	890.458	706.138	978.481	601.696	694.825	618.408	745.706	607.072	5842.784	0.793	1.099	0.676	0.78	0.694	0.837	0.682	-0.335	0.136	-0.566	-0.358	-0.526	-0.256	-0.553
"CG13912-RA  FEA=BDGP  GEN=CG13912  DB_XREF=CG13912 FBgn0035186  SEG=chr3L:+1170218,1170989  MAP=61F3-61F3  LEN=704  DEF=(CG13912 gene symbol:CG13912 FBgn0035186 )"	1623126_at	297.048	235.731	311.36	279.515	411.005	439.665	291.461	230.099	2495.884	0.794	1.048	0.941	1.384	1.48	0.981	0.775	-0.334	0.068	-0.088	0.468	0.566	-0.027	-0.368
"CG18336-RA  FEA=BDGP  GEN=CG18336  DB_XREF=CG18336 FBgn0040763  SEG=chr2R:-6358376,6359126  MAP=47E4-47E4  LEN=689  DEF=(CG18336 gene symbol:CG18336 synonyms:(CG13212) FBgn0040763 )"	1634692_at	83.165	65.999	124.337	69.863	146.565	83.359	115.921	88.093	777.302	0.794	1.495	0.84	1.762	1.002	1.394	1.059	-0.334	0.58	-0.251	0.817	0.003	0.479	0.083
"CG5013-RA  FEA=BDGP  GEN=CG5013  DB_XREF=CG5013 FBgn0038396  SEG=chr3R:+11875410,11876435  MAP=89B3-89B3  LEN=974  DEF=(CG5013 gene symbol:CG5013 FBgn0038396 )"	1626514_at	394.945	313.448	363.76	377.095	379.146	384.465	299.838	368.939	2881.636	0.794	0.921	0.955	0.96	0.973	0.759	0.934	-0.333	-0.119	-0.067	-0.059	-0.039	-0.397	-0.098
"CG18549-RA  FEA=BDGP  GEN=CG18549  DB_XREF=CG18549 FBgn0038053  SEG=chr3R:+8275036,8282103  MAP=87B11-87B11  LEN=2011  DEF=(CG18549 gene symbol:CG18549 FBgn0038053 )"	1625324_at	1053.748	836.433	945.925	796.093	964.012	861.111	896.019	898.37	7251.713	0.794	0.898	0.755	0.915	0.817	0.85	0.853	-0.333	-0.156	-0.405	-0.128	-0.291	-0.234	-0.23
"CG31022-RA  FEA=BDGP  GEN=PH4alphaEFB  DB_XREF=CG31022 FBgn0039776  SEG=chr3R:+26281139,26300887  MAP=99F6-99F6  LEN=2246  DEF=(CG31022 gene symbol:PH4alphaEFB synonyms:(CG12088 CG1473) FBgn0039776 (GO:0004656 procollagen-proline,2-oxoglutarate-4-dioxygenase) (GO:0018401 peptidyl-proline hydroxylation to 4-hydroxy-L-proline) (GO:0016222 procollagen-proline, 2-oxoglutarate-4-dioxygenase complex))"	1628705_at	2365.379	1879.536	2176.986	1717.875	2169.328	1571.79	2146.724	1539.274	15566.891	0.795	0.92	0.726	0.917	0.664	0.908	0.651	-0.332	-0.12	-0.461	-0.125	-0.59	-0.14	-0.62
"CG3168-RC  FEA=BDGP  GEN=CG3168  DB_XREF=CG3168 FBgn0029896  SEG=chrX:-6461927,6480362  MAP=6C9-6C10  LEN=2533  DEF=(CG3168 gene symbol:CG3168 FBgn0029896 )"	1641320_s_at	321.84	255.763	350.391	312.227	439.351	254.521	353.424	303.824	2591.34	0.795	1.089	0.97	1.365	0.791	1.098	0.944	-0.332	0.123	-0.044	0.449	-0.339	0.135	-0.083
"CG10091-RA  FEA=BDGP  GEN=GstD9  DB_XREF=CG10091 FBgn0038020  SEG=chr3R:-8191920,8193305  MAP=87B8-87B8  LEN=758  DEF=(CG10091 gene symbol:GstD9 FBgn0038020 (GO:0004364 glutathione transferase))"	1636174_at	151.996	120.851	151.377	145.752	361.645	192.35	94.332	125.461	1343.764	0.795	0.996	0.959	2.379	1.265	0.621	0.825	-0.331	-0.006	-0.061	1.251	0.34	-0.688	-0.277
"CG30476-RA  FEA=BDGP  GEN=CG30476  DB_XREF=CG30476 FBgn0050476  SEG=chr2R:+9816251,9817005  MAP=51C1-51C2  LEN=551  DEF=(CG30476 gene symbol:CG30476 FBgn0050476 )"	1636929_at	354.595	282.007	304.439	280.704	370.179	330.033	283.216	303.119	2508.291	0.795	0.859	0.792	1.044	0.931	0.799	0.855	-0.33	-0.22	-0.337	0.062	-0.104	-0.324	-0.226
"CG1086-RA  FEA=BDGP  GEN=Glut1  DB_XREF=CG1086 FBgn0025593  SEG=chr3L:+894702,963228  MAP=61D4-61E1  LEN=2903  DEF=(CG1086 gene symbol:Glut1 FBgn0025593 (GO:0005355 glucose transporter))"	1628757_at	109.295	86.957	85.567	90.679	182.494	76.92	130.961	82.346	845.22	0.796	0.783	0.83	1.67	0.704	1.198	0.753	-0.33	-0.353	-0.269	0.74	-0.507	0.261	-0.408
"CG13917-RA  FEA=BDGP  GEN=CG13917  DB_XREF=CG13917 FBgn0035237  SEG=chr3L:+1573890,1580504  MAP=62A7-62A7  LEN=6482  DEF=(CG13917 gene symbol:CG13917 FBgn0035237 )"	1627984_at	390.975	311.091	306.12	247.244	323.744	281.502	294.627	236.304	2391.607	0.796	0.783	0.632	0.828	0.72	0.754	0.604	-0.33	-0.353	-0.661	-0.272	-0.474	-0.408	-0.726
"CG7435-RA  FEA=BDGP  GEN=Arf84F  DB_XREF=CG7435 FBgn0004908  SEG=chr3R:+4166836,4167623  MAP=84F13-84F13  LEN=670  DEF=(CG7435 gene symbol:Arf84F FBgn0004908 (GO:0006471 protein amino acid ADP-ribosylation) (GO:0007269 neurotransmitter secretion) (GO:0016197 endosome transport) (GO:0008099 synaptic vesicle endocytosis) (GO:0005525 GTP binding) (GO:0003926 ARF small monomeric GTPase))"	1641687_at	657.522	523.239	609.414	564.694	588.546	545.137	587.711	620.201	4696.464	0.796	0.927	0.859	0.895	0.829	0.894	0.943	-0.33	-0.11	-0.22	-0.16	-0.27	-0.162	-0.084
"CG13425-RB  FEA=BDGP  GEN=bl  DB_XREF=CG13425 FBgn0015907  SEG=chr2R:+15651216,15670566  MAP=57A6-57A7  LEN=2129  DEF=(CG13425 gene symbol:bl FBgn0015907 (GO:0005717 chromatin) (GO:0016607 nuclear speck) (GO:0003723 RNA binding) (GO:0030529 ribonucleoprotein complex) (GO:0005634 nucleus))"	1624355_at	4646.671	3698.172	5012.358	3505.576	3009.107	3247.122	3986.662	3999.474	31105.141	0.796	1.079	0.754	0.648	0.699	0.858	0.861	-0.329	0.109	-0.407	-0.627	-0.517	-0.221	-0.216
"CG4190-RA  FEA=BDGP  GEN=Hsp67Bc  DB_XREF=CG4190 FBgn0001229  SEG=chr3L:-9330427,9331027  MAP=67B1-67B1  LEN=600  DEF=(CG4190 gene symbol:Hsp67Bc FBgn0001229 (GO:0003773 heat shock protein) (GO:0009408 response to heat))"	1638484_at	1340.768	1068.384	1141.184	1155.05	3145.205	1248.808	1350.888	987.481	11437.767	0.797	0.851	0.861	2.346	0.931	1.008	0.737	-0.328	-0.233	-0.215	1.23	-0.103	0.011	-0.441
"CG13365-RA  FEA=BDGP  GEN=CG13365  DB_XREF=CG13365 FBgn0029529  SEG=chrX:-378151,378645  MAP=1B12-1B12  LEN=494  DEF=(CG13365 gene symbol:CG13365 FBgn0029529 )"	1640958_at	727.723	579.966	534.377	745.459	785.937	865.483	589.277	746.49	5574.713	0.797	0.734	1.024	1.08	1.189	0.81	1.026	-0.327	-0.446	0.035	0.111	0.25	-0.304	0.037
"CG10621-RA  FEA=BDGP  GEN=CG10621  DB_XREF=CG10621 FBgn0032726  SEG=chr2L:-18930288,18932504  MAP=37B7-37B7  LEN=1292  DEF=(CG10621 gene symbol:CG10621 FBgn0032726 (GO:0016205 selenocysteine methyltransferase))"	1626086_at	3650.966	2910.661	3848.792	3822.182	6190.521	6007.306	3504.736	4515.854	34451.018	0.797	1.054	1.047	1.696	1.645	0.96	1.237	-0.327	0.076	0.066	0.762	0.718	-0.059	0.307
"CG31937-RA  FEA=BDGP  GEN=CG31937  DB_XREF=CG31937 FBgn0051937  SEG=chr2L:+1731610,1732737  MAP=22B1-22B1  LEN=1127  DEF=(CG31937 gene symbol:CG31937 FBgn0051937 )"	1623020_at	463.985	369.966	414.367	404.876	590.947	414.991	450.114	365.522	3474.768	0.797	0.893	0.873	1.274	0.894	0.97	0.788	-0.327	-0.163	-0.197	0.349	-0.161	-0.044	-0.344
"CG5206-RA  FEA=BDGP  GEN=bon  DB_XREF=CG5206 FBgn0023097  SEG=chr3R:+16418901,16438281  MAP=92F2-92F3  LEN=5789  DEF=(CG5206 gene symbol:bon synonyms:(CG15687) FBgn0023097 (GO:0003713 transcription co-activator) (GO:0007422 peripheral nervous system development) (GO:0005634 nucleus))"	1626239_at	1874.171	1494.478	2201.79	1516.473	1482.576	1492.044	1577.307	1458.807	13097.646	0.797	1.175	0.809	0.791	0.796	0.842	0.778	-0.327	0.232	-0.306	-0.338	-0.329	-0.249	-0.361
"CG15601-RA  FEA=BDGP  GEN=CG15601  DB_XREF=CG15601 FBgn0030673  SEG=chrX:+15442137,15443023  MAP=13E8-13E8  LEN=834  DEF=(CG15601 gene symbol:CG15601 FBgn0030673 )"	1629501_at	287.353	229.156	261.252	212.854	257.595	250.368	220.006	282.637	2001.221	0.797	0.909	0.741	0.896	0.871	0.766	0.984	-0.326	-0.137	-0.433	-0.158	-0.199	-0.385	-0.024
"CG11397-RA  FEA=BDGP  GEN=glu  DB_XREF=CG11397 FBgn0015391  SEG=chr2L:-16711700,16716456  MAP=36A12-36A13  LEN=4505  DEF=(CG11397 gene symbol:glu FBgn0015391 (GO:0005717 chromatin) (GO:0000166 nucleotide binding) (GO:0005737 cytoplasm) (GO:0005634 nucleus) (GO:0007076 mitotic chromosome condensation) (GO:0005708 mitotic chromosome) (GO:0003677 DNA binding) (GO:0005676 condensin complex) (GO:0000070 mitotic chromosome segregation) (GO:0007422 peripheral nervous system development) (GO:0007067 mitosis))"	1635123_at	817.842	652.682	1066.453	791.268	879.287	704.187	621.433	887.597	6420.75	0.798	1.304	0.968	1.075	0.861	0.76	1.085	-0.325	0.383	-0.048	0.105	-0.216	-0.396	0.118
"CG4206-RA  FEA=BDGP  GEN=Mcm3  DB_XREF=CG4206 FBgn0024332  SEG=chrX:+5064499,5067342  MAP=4F5-4F5  LEN=2706  DEF=(CG4206 gene symbol:Mcm3 FBgn0024332 (GO:0005656 pre-replicative complex) (GO:0003682 chromatin binding) (GO:0006267 pre-replicative complex formation and maintenance))"	1635234_at	1397.05	1115.308	1736.59	1052.96	1055.426	981.326	1224.256	1196.979	9759.895	0.798	1.243	0.754	0.755	0.702	0.876	0.857	-0.325	0.314	-0.408	-0.405	-0.51	-0.19	-0.223
"CG10488-RA  FEA=BDGP  GEN=eyg  DB_XREF=CG10488 FBgn0000625  SEG=chr3L:-12420578,12425568  MAP=69C2-69C2  LEN=2653  DEF=(CG10488 gene symbol:eyg FBgn0000625 (GO:0007435 salivary gland morphogenesis) (GO:0003700 transcription factor) (GO:0003704 specific RNA polymerase II transcription factor) (GO:0005634 nucleus))"	1632742_at	152.912	122.105	123.426	107.966	160.831	101.254	125.373	103.762	997.63	0.799	0.807	0.706	1.052	0.662	0.82	0.679	-0.325	-0.309	-0.502	0.073	-0.595	-0.286	-0.559
"CG11906-RA  FEA=BDGP  GEN=CG11906  DB_XREF=CG11906 FBgn0034425  SEG=chr2R:-14345137,14347691  MAP=56C6-56C6  LEN=2299  DEF=(CG11906 gene symbol:CG11906 FBgn0034425 )"	1623847_at	705.437	563.414	733.178	595.567	554.743	607.682	525.418	585.206	4870.645	0.799	1.039	0.844	0.786	0.861	0.745	0.83	-0.324	0.056	-0.244	-0.347	-0.215	-0.425	-0.27
"CG8486-RA  FEA=BDGP  GEN=CG8486  DB_XREF=CG8486 FBgn0031993  SEG=chr2L:+8165300,8181841  MAP=28F1-28F1  LEN=8797  DEF=(CG8486 gene symbol:CG8486 FBgn0031993 )"	1629396_a_at	1256.757	1003.992	1733.334	904.201	930.706	733.134	1134.584	768.369	8465.078	0.799	1.379	0.719	0.741	0.583	0.903	0.611	-0.324	0.464	-0.475	-0.433	-0.778	-0.148	-0.71
"CG12847-RA  FEA=BDGP  GEN=Tsp42Ec  DB_XREF=CG12847 FBgn0033124  SEG=chr2R:+2067348,2069524  MAP=42E5-42E5  LEN=1020  DEF=(CG12847 gene symbol:Tsp42Ec FBgn0033124 (GO:0016021 integral to membrane))"	1630051_at	76.237	60.922	95.816	67.209	112.825	47.021	59.221	77.739	596.989	0.799	1.257	0.882	1.48	0.617	0.777	1.02	-0.324	0.33	-0.182	0.566	-0.697	-0.364	0.028
"CG11999-RA  FEA=BDGP  GEN=CG11999  DB_XREF=CG11999 FBgn0037312  SEG=chr3R:-1179435,1180466  MAP=82F10-82F11  LEN=904  DEF=(CG11999 gene symbol:CG11999 FBgn0037312 )"	1623356_at	1583.821	1265.72	1586.867	1246.256	1245.014	1081.092	1215.955	1407.23	10631.954	0.799	1.002	0.787	0.786	0.683	0.768	0.889	-0.323	0.003	-0.346	-0.347	-0.551	-0.381	-0.171
"CG31886-RA  FEA=BDGP  GEN=CG31886  DB_XREF=CG31886 FBgn0051886  SEG=chr2L:-8945711,8950337  MAP=29F5-29F5  LEN=2695  DEF=(CG31886 gene symbol:CG31886 FBgn0051886 )"	1631610_at	547.061	437.249	727.809	433.07	1147.115	428.008	525.653	393.618	4639.582	0.799	1.33	0.792	2.097	0.782	0.961	0.72	-0.323	0.412	-0.337	1.068	-0.354	-0.058	-0.475
"CG6903-RA  FEA=BDGP  GEN=CG6903  DB_XREF=CG6903 FBgn0029737  SEG=chrX:+4659343,4662262  MAP=4D6-4D6  LEN=2313  DEF=(CG6903 gene symbol:CG6903 FBgn0029737 )"	1633005_at	197.995	158.297	170.277	150.125	230.824	143.677	172.594	165.782	1389.571	0.8	0.86	0.758	1.166	0.726	0.872	0.837	-0.323	-0.218	-0.399	0.221	-0.463	-0.198	-0.256
"CG13907-RA  FEA=BDGP  GEN=CG13907  DB_XREF=CG13907 FBgn0035173  SEG=chr3L:-857909,862502  MAP=61D2-61D3  LEN=4593  DEF=(CG13907 gene symbol:CG13907 FBgn0035173 (GO:0015355 monocarboxylate porter))"	1630968_at	1075.247	860.007	1136.57	825.542	1309.49	717.869	897.097	672.341	7494.162	0.8	1.057	0.768	1.218	0.668	0.834	0.625	-0.322	0.08	-0.381	0.284	-0.583	-0.261	-0.677
"CG12936-RA  FEA=BDGP  GEN=CG12936  DB_XREF=CG12936 FBgn0033549  SEG=chr2R:+5875822,5876953  MAP=47C1-47C1  LEN=1131  DEF=(CG12936 gene symbol:CG12936 FBgn0033549 )"	1625919_at	158.278	126.701	217.816	147.601	97.442	151.866	124.065	151.784	1175.553	0.8	1.376	0.933	0.616	0.959	0.784	0.959	-0.321	0.461	-0.101	-0.7	-0.06	-0.351	-0.06
"CG8237-RA  FEA=BDGP  GEN=CG8237  DB_XREF=CG8237 FBgn0033350  SEG=chr2R:+3986435,3987637  MAP=44F8-44F8  LEN=1202  DEF=(CG8237 gene symbol:CG8237 FBgn0033350 )"	1635281_at	874.454	700.116	881.675	733.53	812.863	708.819	651.996	781.582	6145.034	0.801	1.008	0.839	0.93	0.811	0.746	0.894	-0.321	0.012	-0.254	-0.105	-0.303	-0.424	-0.162
"CG17264-RA  FEA=BDGP  GEN=CG17264  DB_XREF=CG17264 FBgn0031490  SEG=chr2L:+3011076,3014075  MAP=23C5-23C5  LEN=2736  DEF=(CG17264 gene symbol:CG17264 FBgn0031490 )"	1628315_at	92.554	74.148	78.367	60.44	74.642	69.711	75.762	79.62	605.244	0.801	0.847	0.653	0.806	0.753	0.819	0.86	-0.32	-0.24	-0.615	-0.31	-0.409	-0.289	-0.217
"CG30193-RA  FEA=BDGP  GEN=CG30193  DB_XREF=CG30193 FBgn0050193  SEG=chr2R:+17968657,17973299  MAP=59B6-59B6  LEN=1456  DEF=(CG30193 gene symbol:CG30193 synonyms:(CG9848) FBgn0050193 )"	1632278_s_at	723.775	580.113	796.608	595.02	529.051	543.988	591.464	595.543	4955.562	0.802	1.101	0.822	0.731	0.752	0.817	0.823	-0.319	0.138	-0.283	-0.452	-0.412	-0.291	-0.281
"CG4058-RB  FEA=BDGP  GEN=CG4058  DB_XREF=CG4058 FBgn0038818  SEG=chr3R:-16478305,16485345  MAP=92F4-92F5  LEN=3331  DEF=(CG4058 gene symbol:CG4058 FBgn0038818 (GO:0004222 metalloendopeptidase) (GO:0016511 endothelin-converting enzyme))"	1628288_s_at	115.052	92.247	58.341	92.378	50.301	64.653	114.084	122.699	709.756	0.802	0.507	0.803	0.437	0.562	0.992	1.066	-0.319	-0.98	-0.317	-1.194	-0.831	-0.012	0.093
"CG9444-RA  FEA=BDGP  GEN=CG9444  DB_XREF=CG9444 FBgn0037730  SEG=chr3R:-5507259,5509761  MAP=85E4-85E4  LEN=1714  DEF=(CG9444 gene symbol:CG9444 FBgn0037730 (GO:0005427 proton-dependent oligopeptide transporter))"	1640310_at	304.578	244.223	297.771	237.449	600.876	541.249	272.434	267.268	2765.846	0.802	0.978	0.78	1.973	1.777	0.894	0.878	-0.319	-0.033	-0.359	0.98	0.829	-0.161	-0.189
"CG18316-RA  FEA=BDGP  GEN=CG18316  DB_XREF=CG18316 FBgn0033261  SEG=chr2R:+3167172,3168120  MAP=44B1-44B1  LEN=948  DEF=(CG18316 gene symbol:CG18316 FBgn0033261 )"	1627116_at	1189.504	954.014	1147.523	1036.52	922.681	1098.213	942.846	1094.368	8385.668	0.802	0.965	0.871	0.776	0.923	0.793	0.92	-0.318	-0.052	-0.199	-0.366	-0.115	-0.335	-0.12
"CG6137-RA  FEA=BDGP  GEN=aub  DB_XREF=CG6137 FBgn0000146  SEG=chr2L:-10990224,10993898  MAP=32C5-32C5  LEN=2841  DEF=(CG6137 gene symbol:aub FBgn0000146 (GO:0006446 regulation of translational initiation) (GO:0007282 cystoblast cell division) (GO:0005737 cytoplasm) (GO:0046011 regulation of oskar mRNA translation) (GO:0017145 stem cell renewal) (GO:0018994 polar granule) (GO:0007292 oogenesis) (GO:0007279 pole cell formation))"	1631626_at	429.485	344.461	492.403	421.933	390.448	351.046	395.218	407.248	3232.243	0.802	1.146	0.982	0.909	0.817	0.92	0.948	-0.318	0.197	-0.026	-0.137	-0.291	-0.12	-0.077
"CG2185-RA  FEA=BDGP  GEN=CG2185  DB_XREF=CG2185 FBgn0037358  SEG=chr3R:-1478551,1480610  MAP=83B8-83B8  LEN=1158  DEF=(CG2185 gene symbol:CG2185 FBgn0037358 (GO:0005509 calcium ion binding))"	1632462_at	1167.463	936.441	1252.82	897.385	1059.756	855.25	892.455	940.342	8001.912	0.802	1.073	0.769	0.908	0.733	0.764	0.805	-0.318	0.102	-0.38	-0.14	-0.449	-0.388	-0.312
"CG6027-RA  FEA=BDGP  GEN=cdi  DB_XREF=CG6027 FBgn0004876  SEG=chr3R:-14870620,14920093  MAP=91E4-91F1  LEN=6561  DEF=(CG6027 gene symbol:cdi FBgn0004876 (GO:0004672 protein kinase) (GO:0004674 protein serinethreonine kinase) (GO:0006468 protein amino acid phosphorylation))"	1629473_at	1227.378	984.801	1438.511	1052.406	789.482	792.903	1097.957	1234.341	8617.78	0.802	1.172	0.857	0.643	0.646	0.895	1.006	-0.318	0.229	-0.222	-0.637	-0.63	-0.161	0.008
"CG1616-RA  FEA=BDGP  GEN=dpa  DB_XREF=CG1616 FBgn0015929  SEG=chr2R:-2557601,2560775  MAP=43D1-43D3  LEN=2801  DEF=(CG1616 gene symbol:dpa FBgn0015929 (GO:0042023 DNA endoreduplication) (GO:0003677 DNA binding) (GO:0005656 pre-replicative complex) (GO:0007052 mitotic spindle assembly) (GO:0006260 DNA replication) (GO:0003682 chromatin binding) (GO:0005634 nucleus) (GO:0006267 pre-replicative complex formation and maintenance))"	1629737_at	1469.028	1179.002	1631.79	1115.403	1037.988	1073.722	1215.107	1146.57	9868.609	0.803	1.111	0.759	0.707	0.731	0.827	0.78	-0.317	0.152	-0.397	-0.501	-0.452	-0.274	-0.358
"CG17530-RA  FEA=BDGP  GEN=CG17530  DB_XREF=CG17530 FBgn0034340  SEG=chr2R:+13469732,13470485  MAP=55C7-55C7  LEN=753  DEF=(CG17530 gene symbol:CG17530 FBgn0034340 (GO:0004364 glutathione transferase))"	1625744_at	3456.385	2775.262	4329.288	3013.682	6668.219	6977.271	3100.271	3437.075	33757.454	0.803	1.253	0.872	1.929	2.019	0.897	0.994	-0.317	0.325	-0.198	0.948	1.013	-0.157	-0.008
"CG1112-RA  FEA=BDGP  SEG=chr3R:-3345302,3349495"	1637255_a_at	301.02	241.784	246.115	277.426	506.4	372.702	175.028	250.43	2370.905	0.803	0.818	0.922	1.682	1.238	0.581	0.832	-0.316	-0.291	-0.118	0.75	0.308	-0.782	-0.265
"CG31194-RA  FEA=BDGP  GEN=CG31194  DB_XREF=CG31194 FBgn0051194  SEG=chr3R:-16636542,16640816  MAP=93A1-93A1  LEN=3258  DEF=(CG31194 gene symbol:CG31194 synonyms:(CG17269) FBgn0051194 )"	1640096_at	289.162	232.317	354	241.9	339.671	259.077	234.977	240.572	2191.677	0.803	1.224	0.837	1.175	0.896	0.813	0.832	-0.316	0.292	-0.257	0.232	-0.158	-0.299	-0.265
"CG6006-RA  FEA=BDGP  GEN=CG6006  DB_XREF=CG6006 FBgn0038403  SEG=chr3R:+11983900,11996550  MAP=89B9-89B11  LEN=2783  DEF=(CG6006 gene symbol:CG6006 FBgn0038403 (GO:0015226 carnitine transporter))"	1630563_at	60.848	48.888	103.607	56.92	180.873	45.188	85.236	52.828	634.388	0.803	1.703	0.935	2.973	0.743	1.401	0.868	-0.316	0.768	-0.096	1.572	-0.429	0.486	-0.204
"S.C3L002551  FEA=fgenesh  SEG=chr3L:-20196167,20198682"	1628045_s_at	74.231	59.651	56.299	67.287	69.641	46.394	64.272	51.674	489.45	0.804	0.758	0.906	0.938	0.625	0.866	0.696	-0.315	-0.399	-0.142	-0.092	-0.678	-0.208	-0.523
"CG4004-RB  FEA=BDGP  GEN=CG4004  DB_XREF=CG4004 FBgn0030418  SEG=chrX:+12476017,12478421  MAP=11B14-11B14  LEN=1403  DEF=(CG4004 gene symbol:CG4004 FBgn0030418 )"	1638751_a_at	451.282	362.759	325.875	348.808	370.606	360.097	320.309	370.539	2910.275	0.804	0.722	0.773	0.821	0.798	0.71	0.821	-0.315	-0.47	-0.372	-0.284	-0.326	-0.495	-0.284
"CG30344-RA  FEA=BDGP  GEN=CG30344  DB_XREF=CG30344 FBgn0050344  SEG=chr2R:+4205995,4209261  MAP=45A12-45A13  LEN=2160  DEF=(CG30344 gene symbol:CG30344 synonyms:(CG8054) FBgn0050344 )"	1631387_at	612.785	492.601	458.909	472.054	663.362	723.226	543.975	504.119	4471.032	0.804	0.749	0.77	1.083	1.18	0.888	0.823	-0.315	-0.417	-0.376	0.114	0.239	-0.172	-0.282
"CG15107-RA  FEA=BDGP  GEN=CG15107  DB_XREF=CG15107 FBgn0041702  SEG=chr2R:-14035028,14036158  MAP=56A2-56A2  LEN=1007  DEF=(CG15107 gene symbol:CG15107 FBgn0041702 )"	1638387_at	1343.624	1080.239	1548.328	1055.977	936.176	1008.364	1126.145	1177.152	9276.005	0.804	1.152	0.786	0.697	0.75	0.838	0.876	-0.315	0.205	-0.348	-0.521	-0.414	-0.255	-0.191
"CG11495-RA  FEA=BDGP  GEN=rasp  DB_XREF=CG11495 FBgn0024194  SEG=chr3L:+3142808,3144481  MAP=63B8-63B8  LEN=1673  DEF=(CG11495 gene symbol:rasp FBgn0024194 (GO:0008415 acyltransferase) (GO:0007367 segment polarity determination) (GO:0018318 protein amino acid palmitoylation) (GO:0005886 plasma membrane) (GO:0007224 smoothened receptor signaling pathway) (GO:0007225 patched receptor ligand processing))"	1630808_at	314.088	252.527	392.691	226.405	359.396	291.891	274.17	268.573	2379.741	0.804	1.25	0.721	1.144	0.929	0.873	0.855	-0.315	0.322	-0.472	0.194	-0.106	-0.196	-0.226
"CG10228-RA  FEA=BDGP  GEN=CG10228  DB_XREF=CG10228 FBgn0033975  SEG=chr2R:-9925107,9934794  MAP=51C5-51C7  LEN=6068  DEF=(CG10228 gene symbol:CG10228 FBgn0033975 (GO:0006379 mRNA cleavage) (GO:0005849 mRNA cleavage factor complex))"	1638931_at	599.096	481.914	611.803	544.744	533.12	559.892	498.781	600.011	4429.361	0.804	1.021	0.909	0.89	0.935	0.833	1.002	-0.314	0.03	-0.137	-0.168	-0.098	-0.264	0.002
"CG1840-RA  FEA=BDGP  GEN=CG1840  DB_XREF=CG1840 FBgn0030351  SEG=chrX:+11619015,11619847  MAP=10F4-10F4  LEN=716  DEF=(CG1840 gene symbol:CG1840 FBgn0030351 )"	1636902_at	570.118	458.72	576.782	450.669	697.363	328.581	439.742	506.794	4028.769	0.805	1.012	0.79	1.223	0.576	0.771	0.889	-0.314	0.017	-0.339	0.291	-0.795	-0.375	-0.17
"CG13794-RA  FEA=BDGP  GEN=CG13794  DB_XREF=CG13794 FBgn0031936  SEG=chr2L:-7712138,7714458  MAP=28C2-28C2  LEN=1572  DEF=(CG13794 gene symbol:CG13794 FBgn0031936 )"	1629637_at	260.05	209.379	382.287	149.56	652.362	274.753	405.32	156.711	2490.422	0.805	1.47	0.575	2.509	1.057	1.559	0.603	-0.313	0.556	-0.798	1.327	0.079	0.64	-0.731
"CG13478-RA  FEA=BDGP  GEN=Cyp314a1  DB_XREF=CG13478 FBgn0036432  SEG=chr3L:+14568709,14570725  MAP=70E4-70E4  LEN=1633  DEF=(CG13478 gene symbol:Cyp314a1 FBgn0036432 (GO:0005739 mitochondrion) (GO:0016020 membrane) (GO:0015034 cytochrome P450))"	1638040_at	96.96	78.088	81.636	77.964	157.298	91.054	89.396	82.261	754.656	0.805	0.842	0.804	1.622	0.939	0.922	0.848	-0.312	-0.248	-0.315	0.698	-0.091	-0.117	-0.237
"CG11788-RA  FEA=BDGP  GEN=CG11788  DB_XREF=CG11788 FBgn0034495  SEG=chr2R:+15338402,15339643  MAP=56F14-56F14  LEN=1182  DEF=(CG11788 gene symbol:CG11788 FBgn0034495 )"	1626286_at	122.328	98.521	131.705	124.918	129	123.182	93.155	131.282	954.091	0.805	1.077	1.021	1.055	1.007	0.762	1.073	-0.312	0.107	0.03	0.077	0.01	-0.393	0.102
"CG6913-RA  FEA=BDGP  GEN=Fer3  DB_XREF=CG6913 FBgn0037937  SEG=chr3R:-7519149,7520017  MAP=86F1-86F1  LEN=802  DEF=(CG6913 gene symbol:Fer3 FBgn0037937 (GO:0016481 negative regulation of transcription) (GO:0003700 transcription factor) (GO:0045449 regulation of transcription) (GO:0003714 transcription co-repressor) (GO:0005515 protein binding) (GO:0005634 nucleus))"	1633897_at	532.7	429.081	512.459	404.965	249.564	177.075	389.06	487.526	3182.43	0.805	0.962	0.76	0.468	0.332	0.73	0.915	-0.312	-0.056	-0.396	-1.094	-1.589	-0.453	-0.128
"CG10250-RA  FEA=BDGP  GEN=nau  DB_XREF=CG10250 FBgn0002922  SEG=chr3R:-19529190,19534736  MAP=95A10-95B1  LEN=1534  DEF=(CG10250 gene symbol:nau FBgn0002922 (GO:0003677 DNA binding) (GO:0007517 muscle development) (GO:0003700 transcription factor) (GO:0016202 regulation of myogenesis) (GO:0005634 nucleus))"	1627734_at	271.43	218.702	248.386	191.23	189.253	121.734	206.167	248.121	1695.022	0.806	0.915	0.705	0.697	0.448	0.76	0.914	-0.312	-0.128	-0.505	-0.52	-1.157	-0.397	-0.13
"CG12052-RM  FEA=BDGP  GEN=lola  DB_XREF=CG12052 FBgn0005630  SEG=chr2R:-5592636,5594990  MAP=47A11-47A13  LEN=1797  DEF=(CG12052 gene symbol:lola synonyms:(CG30014 CG18379 CG18378 CG18380 CG18381 CG18376 CG30013 CG30012) FBgn0005630 (GO:0003702 RNA polymerase II transcription factor) (GO:0003704 specific RNA polymerase II transcription factor) (GO:0007411 axon guidance) (GO:0005634 nucleus) (GO:0007409 axonogenesis))"	1634495_s_at	3297.574	2658.602	3269.307	2296.578	2275.326	2009.224	2362.213	2170.283	20339.106	0.806	0.991	0.696	0.69	0.609	0.716	0.658	-0.311	-0.012	-0.522	-0.535	-0.715	-0.481	-0.604
"CG4082-RA  FEA=BDGP  GEN=Mcm5  DB_XREF=CG4082 FBgn0017577  SEG=chr3R:+6614267,6616916  MAP=86C6-86C6  LEN=2474  DEF=(CG4082 gene symbol:Mcm5 FBgn0017577 (GO:0005656 pre-replicative complex) (GO:0003682 chromatin binding) (GO:0006267 pre-replicative complex formation and maintenance))"	1626647_at	1940.267	1564.847	2366.228	1583.3	1652.891	1507.255	1665.583	1712.653	13993.022	0.807	1.22	0.816	0.852	0.777	0.858	0.883	-0.31	0.286	-0.293	-0.231	-0.364	-0.22	-0.18
"CG3402-RA  FEA=BDGP  GEN=CG3402  DB_XREF=CG3402 FBgn0035148  SEG=chr3L:-632166,633463  MAP=61C8-61C8  LEN=992  DEF=(CG3402 gene symbol:CG3402 FBgn0035148 )"	1638846_at	842.744	680.078	922.164	779.309	708.744	734.729	684.54	737.068	6089.377	0.807	1.094	0.925	0.841	0.872	0.812	0.875	-0.309	0.13	-0.113	-0.25	-0.198	-0.3	-0.193
"CG12404-RA  FEA=BDGP  GEN=CG12404  DB_XREF=CG12404 FBgn0032465  SEG=chr2L:-12982617,12989501  MAP=34A4-34A4  LEN=1212  DEF=(CG12404 gene symbol:CG12404 FBgn0032465 (GO:0000139 Golgi membrane))"	1633389_at	963.079	777.612	875.594	762.367	879.413	685.181	698.33	831.804	6473.381	0.807	0.909	0.792	0.913	0.711	0.725	0.864	-0.309	-0.137	-0.337	-0.131	-0.491	-0.464	-0.211
"CG7952-RB  FEA=BDGP  GEN=gt  DB_XREF=CG7952 FBgn0001150  SEG=chrX:-2183878,2185735  MAP=3A3-3A3  LEN=1782  DEF=(CG7952 gene symbol:gt FBgn0001150 (GO:0007362 terminal region determination) (GO:0003677 DNA binding) (GO:0007354 zygotic determination of anteriorposterior axis, embryo) (GO:0008293 torso receptor signaling pathway) (GO:0016566 specific transcriptional repressor) (GO:0003704 specific RNA polymerase II transcription factor) (GO:0000122 negative regulation of transcription from Pol II promoter) (GO:0007431 salivary gland development) (GO:0005634 nucleus))"	1629953_at	300.04	242.268	433.886	185.601	148.903	107.897	275.894	270.421	1964.91	0.807	1.446	0.619	0.496	0.36	0.92	0.901	-0.309	0.532	-0.693	-1.011	-1.475	-0.121	-0.15
"CG3218-RA  FEA=BDGP  GEN=fs(1)K10  DB_XREF=CG3218 FBgn0000810  SEG=chrX:+1998875,2002818  MAP=2F1-2F2  LEN=3091  DEF=(CG3218 gene symbol:fs(1)K10 FBgn0000810 (GO:0003677 DNA binding) (GO:0007292 oogenesis) (GO:0005634 nucleus))"	1630806_at	1609.157	1299.779	1863.05	1369.57	1453.219	1200.266	1569.704	1279.462	11644.207	0.808	1.158	0.851	0.903	0.746	0.975	0.795	-0.308	0.211	-0.233	-0.147	-0.423	-0.036	-0.331
"CG9706-RA  FEA=BDGP  GEN=CG9706  DB_XREF=CG9706 FBgn0036662  SEG=chr3L:+16731926,16734131  MAP=73C4-73C4  LEN=1978  DEF=(CG9706 gene symbol:CG9706 FBgn0036662 (GO:0008521 acetyl-CoA transporter))"	1631245_s_at	543.035	438.973	467.889	470.382	539.287	484.744	405.883	497.786	3847.981	0.808	0.862	0.866	0.993	0.893	0.747	0.917	-0.307	-0.215	-0.207	-0.01	-0.164	-0.42	-0.126
"CG3956-RA  FEA=BDGP  GEN=sna  DB_XREF=CG3956 FBgn0003448  SEG=chr2L:-15454676,15456353  MAP=35D2-35D2  LEN=1677  DEF=(CG3956 gene symbol:sna FBgn0003448 (GO:0007370 ventral furrow formation) (GO:0007375 anterior midgut invagination) (GO:0003702 RNA polymerase II transcription factor) (GO:0003704 specific RNA polymerase II transcription factor) (GO:0009950 dorsalventral axis specification) (GO:0007500 mesoderm cell fate determination) (GO:0007501 mesoderm cell fate specification) (GO:0005634 nucleus) (GO:0007450 dorsalventral pattern formation, imaginal disc) (GO:0003677 DNA binding) (GO:0007369 gastrulation) (GO:0001710 mesoderm cell fate commitment) (GO:0016566 specific transcriptional repressor) (GO:0007498 mesoderm development) (GO:0000122 negative regulation of transcription from Pol II promoter))"	1636646_at	2115.875	1711.721	1992.683	1821.051	1674.374	1485.318	1695.729	2039.565	14536.316	0.809	0.942	0.861	0.791	0.702	0.801	0.964	-0.306	-0.087	-0.216	-0.338	-0.51	-0.319	-0.053
"CG5676-RA  FEA=BDGP  GEN=CG5676  DB_XREF=CG5676 FBgn0032200  SEG=chr2L:-10247012,10248293  MAP=31B4-31B4  LEN=768  DEF=(CG5676 gene symbol:CG5676 FBgn0032200 )"	1639256_at	1938.627	1568.797	2056.88	1492.418	1751.429	1608.736	1542.251	1809.717	13768.854	0.809	1.061	0.77	0.903	0.83	0.796	0.934	-0.305	0.085	-0.377	-0.147	-0.269	-0.33	-0.099
"CG10726-RA  FEA=BDGP  GEN=barr  DB_XREF=CG10726 FBgn0014127  SEG=chr2L:-20036240,20039052  MAP=38B1-38B2  LEN=2577  DEF=(CG10726 gene symbol:barr FBgn0014127 (GO:0007076 mitotic chromosome condensation) (GO:0005676 condensin complex) (GO:0000070 mitotic chromosome segregation) (GO:0007422 peripheral nervous system development) (GO:0007067 mitosis))"	1627999_s_at	1369.41	1108.478	1450.944	976.327	932.001	1009.726	1104.487	1091.955	9043.329	0.809	1.06	0.713	0.681	0.737	0.807	0.797	-0.305	0.083	-0.488	-0.555	-0.44	-0.31	-0.327
"CG6798-RA  FEA=BDGP  SEG=chr3R:-20325592,20331480"	1635349_a_at	165.072	133.634	160.472	134.388	222.748	118.133	150.194	155.857	1240.498	0.81	0.972	0.814	1.349	0.716	0.91	0.944	-0.305	-0.041	-0.297	0.432	-0.483	-0.136	-0.083
"CG16876-RA  FEA=BDGP  SEG=chr2L:+14029735,14031015"	1637366_at	2412.802	1953.934	2713.068	1785.273	3110.086	2175.411	2553.16	2155.09	18858.824	0.81	1.124	0.74	1.289	0.902	1.058	0.893	-0.304	0.169	-0.435	0.366	-0.149	0.082	-0.163
"CG10522-RA  FEA=BDGP  GEN=CG10522  DB_XREF=CG10522 FBgn0036295  SEG=chr3L:-12465536,12472336  MAP=69C4-69C4  LEN=6054  DEF=(CG10522 gene symbol:CG10522 FBgn0036295 (GO:0004674 protein serinethreonine kinase) (GO:0019992 diacylglycerol binding) (GO:0006468 protein amino acid phosphorylation))"	1637424_at	1825.742	1478.603	2021.191	1385.376	1190.868	1281.348	1513.519	1647.45	12344.098	0.81	1.107	0.759	0.652	0.702	0.829	0.902	-0.304	0.147	-0.398	-0.616	-0.511	-0.271	-0.148
"CG8902-RA  FEA=BDGP  GEN=CG8902  DB_XREF=CG8902 FBgn0031886  SEG=chr2L:-7056660,7058064  MAP=27D7-27D7  LEN=1287  DEF=(CG8902 gene symbol:CG8902 FBgn0031886 )"	1631363_at	749.834	607.32	846.718	635.4	601.04	565.072	588.895	735.24	5329.519	0.81	1.129	0.847	0.802	0.754	0.785	0.981	-0.304	0.175	-0.239	-0.319	-0.408	-0.349	-0.028
"CG8606-RA  FEA=BDGP  GEN=RhoGEF4  DB_XREF=CG8606 FBgn0035761  SEG=chr3L:-7280626,7282938  MAP=65F4-65F4  LEN=2131  DEF=(CG8606 gene symbol:RhoGEF4 FBgn0035761 (GO:0004871 signal transducer) (GO:0005089 Rho guanyl-nucleotide exchange factor))"	1624680_a_at	1372.241	1111.494	1674.433	1115.588	989.62	1195.428	1332.161	1186.842	9977.807	0.81	1.22	0.813	0.721	0.871	0.971	0.865	-0.304	0.287	-0.299	-0.472	-0.199	-0.043	-0.209
"CG8361-RA  FEA=BDGP  GEN=HLHm7  DB_XREF=CG8361 FBgn0002633  SEG=chr3R:+21852124,21852847  MAP=96F10-96F10  LEN=723  DEF=(CG8361 gene symbol:HLHm7 FBgn0002633 (GO:0007456 eye morphogenesis (sensu Drosophila)) (GO:0003700 transcription factor) (GO:0003704 specific RNA polymerase II transcription factor) (GO:0005634 nucleus))"	1625493_at	1715.608	1389.673	2120.565	1648.162	1432.147	1651.958	1708.639	1606.906	13273.657	0.81	1.236	0.961	0.835	0.963	0.996	0.937	-0.304	0.306	-0.058	-0.261	-0.055	-0.006	-0.094
"CG16890-RB  FEA=BDGP  SEG=chr2L:-13764998,13765609"	1630355_a_at	233.147	188.918	226.011	214.854	222.646	198.203	193.718	219.075	1696.573	0.81	0.969	0.922	0.955	0.85	0.831	0.94	-0.303	-0.045	-0.118	-0.066	-0.234	-0.267	-0.09
"CG12159-RA  FEA=BDGP  GEN=CG12159  DB_XREF=CG12159 FBgn0033232  SEG=chr2R:-2976233,2977364  MAP=43F1-43F1  LEN=752  DEF=(CG12159 gene symbol:CG12159 FBgn0033232 )"	1627505_at	349.809	283.552	370.774	296.309	424.439	350.083	410.073	269.82	2754.858	0.811	1.06	0.847	1.213	1.001	1.172	0.771	-0.303	0.084	-0.239	0.279	0.001	0.229	-0.375
"CG3090-RA  FEA=BDGP  GEN=Sox14  DB_XREF=CG3090 FBgn0005612  SEG=chr2R:+19022788,19028745  MAP=60A16-60A16  LEN=3159  DEF=(CG3090 gene symbol:Sox14 synonyms:(CG17263) FBgn0005612 (GO:0003700 transcription factor) (GO:0008301 DNA bending) (GO:0005634 nucleus))"	1638050_s_at	564.796	457.847	609.781	467.093	924.252	540.593	525.623	423.733	4513.718	0.811	1.08	0.827	1.636	0.957	0.931	0.75	-0.303	0.111	-0.274	0.711	-0.063	-0.104	-0.415
"CG3781-RA  FEA=BDGP  GEN=CG3781  DB_XREF=CG3781 FBgn0029853  SEG=chrX:+6001615,6002496  MAP=5E3-5E3  LEN=881  DEF=(CG3781 gene symbol:CG3781 FBgn0029853 )"	1636231_at	310.921	252.149	297.275	217.064	302.332	280.633	189.827	260.141	2110.342	0.811	0.956	0.698	0.972	0.903	0.611	0.837	-0.302	-0.065	-0.518	-0.04	-0.148	-0.712	-0.257
"CG10433-RA  FEA=BDGP  GEN=CG10433  DB_XREF=CG10433 FBgn0034638  SEG=chr2R:-16649218,16650504  MAP=57F3-57F3  LEN=949  DEF=(CG10433 gene symbol:CG10433 FBgn0034638 )"	1627489_a_at	533.445	432.625	365.989	337.161	762.125	466.254	349.093	351.206	3597.898	0.811	0.686	0.632	1.429	0.874	0.654	0.658	-0.302	-0.544	-0.662	0.515	-0.194	-0.612	-0.603
"CG9323-RA  FEA=BDGP  GEN=CG9323  DB_XREF=CG9323 FBgn0032883  SEG=chr2L:-20724320,20727733  MAP=38E4-38E5  LEN=3131  DEF=(CG9323 gene symbol:CG9323 FBgn0032883 (GO:0004386 helicase) (GO:0004003 ATP dependent DNA helicase))"	1631051_at	285.166	231.335	268.969	246.136	305.8	265.099	252.622	253.735	2108.861	0.811	0.943	0.863	1.072	0.93	0.886	0.89	-0.302	-0.084	-0.212	0.101	-0.105	-0.175	-0.168
"CG33096-RB  FEA=BDGP  GEN=CG33096  DB_XREF=CG33096 FBgn0053096  SEG=chr3R:+20914052,20915744  MAP=96B21-96B21  LEN=1279  DEF=(CG33096 gene symbol:CG33096 synonyms:(CG11935) FBgn0053096 )"	1640060_at	460.074	373.626	427.217	443.632	540.919	466.836	332.033	310.171	3354.507	0.812	0.929	0.964	1.176	1.015	0.722	0.674	-0.3	-0.107	-0.053	0.234	0.021	-0.471	-0.569
"CG5341-RA  FEA=BDGP  GEN=sec6  DB_XREF=CG5341 FBgn0034367  SEG=chr2R:+13688986,13691464  MAP=55E2-55E3  LEN=2413  DEF=(CG5341 gene symbol:sec6 FBgn0034367 (GO:0016192 vesicle-mediated transport) (GO:0007269 neurotransmitter secretion) (GO:0016080 synaptic vesicle targeting) (GO:0016081 synaptic vesicle docking) (GO:0000145 exocyst))"	1638795_at	489.889	397.971	472.872	452.113	508.749	424.043	439.341	504.524	3689.502	0.812	0.965	0.923	1.038	0.866	0.897	1.03	-0.3	-0.051	-0.116	0.054	-0.208	-0.157	0.042
"CG14713-RA  FEA=BDGP  GEN=CG14713  DB_XREF=CG14713 FBgn0037928  SEG=chr3R:+7493344,7496725  MAP=86E18-86E18  LEN=3381  DEF=(CG14713 gene symbol:CG14713 synonyms:(CG18479) FBgn0037928 )"	1633732_at	184.919	150.223	171.924	141.011	236.752	115.773	173.644	161.155	1335.401	0.812	0.93	0.763	1.28	0.626	0.939	0.871	-0.3	-0.105	-0.391	0.356	-0.676	-0.091	-0.198
"HDC10707  FEA=HDP  SEG=chr3L:-17594492,17595319"	1639896_at	54.377	44.237	79.468	35.927	148.878	54.111	47.231	36.985	501.214	0.814	1.461	0.661	2.738	0.995	0.869	0.68	-0.298	0.547	-0.598	1.453	-0.007	-0.203	-0.556
"CG13211-RB  FEA=BDGP  GEN=CG13211  DB_XREF=CG13211 FBgn0033613  SEG=chr2R:-6359272,6360083  MAP=47E4-47E4  LEN=739  DEF=(CG13211 gene symbol:CG13211 FBgn0033613 )"	1638448_at	322.339	262.34	247.875	265.593	247.406	256.3	238.729	301.554	2142.136	0.814	0.769	0.824	0.768	0.795	0.741	0.936	-0.297	-0.379	-0.279	-0.382	-0.331	-0.433	-0.096
"CG31915-RA  FEA=BDGP  GEN=CG31915  DB_XREF=CG31915 FBgn0051915  SEG=chr2L:+5520301,5522883  MAP=25E5-25E5  LEN=2509  DEF=(CG31915 gene symbol:CG31915 synonyms:(CG6922) FBgn0051915 )"	1627512_at	2204.219	1794.973	2086.302	1698.36	1833.493	1103.933	2063.387	2074.123	14858.79	0.814	0.947	0.771	0.832	0.501	0.936	0.941	-0.296	-0.079	-0.376	-0.266	-0.998	-0.095	-0.088
"CG8398-RA  FEA=BDGP  GEN=CG8398  DB_XREF=CG8398 FBgn0035708  SEG=chr3L:+6568853,6577711  MAP=65C1-65C1  LEN=1947  DEF=(CG8398 gene symbol:CG8398 FBgn0035708 )"	1624347_s_at	80.876	65.864	67.152	57.529	352.255	99.114	65.056	68.169	856.016	0.814	0.83	0.711	4.355	1.226	0.804	0.843	-0.296	-0.268	-0.491	2.123	0.293	-0.314	-0.247
"CG30131-RA  FEA=BDGP  GEN=CG30131  DB_XREF=CG30131 FBgn0050131  SEG=chr2R:+14526167,14529489  MAP=56D10-56D10  LEN=1501  DEF=(CG30131 gene symbol:CG30131 FBgn0050131 )"	1627121_s_at	95.111	77.466	90.323	89.669	77.051	80.161	89.462	72.671	671.912	0.814	0.95	0.943	0.81	0.843	0.941	0.764	-0.296	-0.075	-0.085	-0.304	-0.247	-0.088	-0.388
"CG8979-RC  FEA=BDGP  GEN=CG8979  DB_XREF=CG8979 FBgn0033669  SEG=chr2R:-7032048,7033511  MAP=48D5-48D5  LEN=1179  DEF=(CG8979 gene symbol:CG8979 FBgn0033669 (GO:0008539 proteasome inhibitor))"	1626981_s_at	698.135	568.862	671.856	656.901	666.117	614.584	610.539	651.83	5138.823	0.815	0.962	0.941	0.954	0.88	0.875	0.934	-0.295	-0.055	-0.088	-0.068	-0.184	-0.193	-0.099
"CG5585-RA  FEA=BDGP  GEN=CG5585  DB_XREF=CG5585 FBgn0036973  SEG=chr3L:-20264268,20266477  MAP=77B4-77B4  LEN=1855  DEF=(CG5585 gene symbol:CG5585 FBgn0036973 )"	1627743_at	305.32	248.801	265.349	256.731	354.481	267.245	208.959	241.957	2148.844	0.815	0.869	0.841	1.161	0.875	0.684	0.792	-0.295	-0.202	-0.25	0.215	-0.192	-0.547	-0.336
"CG13484-RA  FEA=BDGP  GEN=CG13484  DB_XREF=CG13484 FBgn0036406  SEG=chr3L:-14001420,14001876  MAP=70D1-70D1  LEN=456  DEF=(CG13484 gene symbol:CG13484 FBgn0036406 )"	1632847_at	259.449	211.439	246.447	242.143	206.879	232.182	177.375	238.593	1814.507	0.815	0.95	0.933	0.797	0.895	0.684	0.92	-0.295	-0.074	-0.1	-0.327	-0.16	-0.549	-0.121
"CG13011-RA  FEA=BDGP  GEN=CG13011  DB_XREF=CG13011 FBgn0030771  SEG=chrX:+16410334,16411082  MAP=15A1-15A1  LEN=531  DEF=(CG13011 gene symbol:CG13011 FBgn0030771 )"	1627808_at	700.46	571.098	850.368	524.064	731.076	789.433	580.919	633.959	5381.376	0.815	1.214	0.748	1.044	1.127	0.829	0.905	-0.295	0.28	-0.419	0.062	0.173	-0.27	-0.144
"CG7439-RB  FEA=BDGP  GEN=AGO2  DB_XREF=CG7439 FBgn0046812  SEG=chr3L:+15502995,15509925  MAP=71E1-71E1  LEN=4050  DEF=(CG7439 gene symbol:AGO2 synonyms:(CG13452) FBgn0046812 (GO:0003743 translation initiation factor))"	1636068_a_at	2755.323	2249.207	2981.689	2301.219	2981.512	2488.036	2606.381	2494.825	20858.193	0.816	1.082	0.835	1.082	0.903	0.946	0.905	-0.293	0.114	-0.26	0.114	-0.147	-0.08	-0.143
"CG9523-RA  FEA=BDGP  GEN=CG9523  DB_XREF=CG9523 FBgn0031812  SEG=chr2L:+6416551,6418588  MAP=26D1-26D1  LEN=1919  DEF=(CG9523 gene symbol:CG9523 FBgn0031812 )"	1632928_at	355.571	290.474	311.055	220.009	318.189	249.724	226.983	313.168	2285.173	0.817	0.875	0.619	0.895	0.702	0.638	0.881	-0.292	-0.193	-0.693	-0.16	-0.51	-0.648	-0.183
"CG16965-RA  FEA=BDGP  GEN=CG16965  DB_XREF=CG16965 FBgn0032387  SEG=chr2L:+11970873,11973121  MAP=33B5-33B5  LEN=2073  DEF=(CG16965 gene symbol:CG16965 FBgn0032387 (GO:0004555 alpha,alpha-trehalase))"	1635812_at	495.516	404.99	633.501	316.854	1080.424	731.107	634.161	375.119	4671.672	0.817	1.278	0.639	2.18	1.475	1.28	0.757	-0.291	0.354	-0.645	1.125	0.561	0.356	-0.402
"CG5933-RA  FEA=BDGP  GEN=CG5933  DB_XREF=CG5933 FBgn0039139  SEG=chr3R:+19848570,19850532  MAP=95D8-95D8  LEN=1832  DEF=(CG5933 gene symbol:CG5933 FBgn0039139 (GO:0016422 mRNA (2-O-methyladenosine-N6-)-methyltransferase))"	1624263_at	329.311	269.156	305.958	267.417	264.544	336.213	254.04	357.583	2384.222	0.817	0.929	0.812	0.803	1.021	0.771	1.086	-0.291	-0.106	-0.3	-0.316	0.03	-0.374	0.119
"CG6234-RA  FEA=BDGP  GEN=CG6234  DB_XREF=CG6234 FBgn0038071  SEG=chr3R:+8473800,8478654  MAP=87C3-87C3  LEN=2465  DEF=(CG6234 gene symbol:CG6234 FBgn0038071 )"	1640342_at	3448.224	2818.996	3207.63	2705.83	3049.1	3292.489	3126.121	2821.579	24469.969	0.818	0.93	0.785	0.884	0.955	0.907	0.818	-0.291	-0.104	-0.35	-0.177	-0.067	-0.141	-0.289
"CG9135-RA  FEA=BDGP  GEN=CG9135  DB_XREF=CG9135 FBgn0031769  SEG=chr2L:+6043043,6045713  MAP=26B5-26B5  LEN=1858  DEF=(CG9135 gene symbol:CG9135 FBgn0031769 (GO:0005085 guanyl-nucleotide exchange factor))"	1626682_s_at	3484.377	2848.999	3572.701	2879.957	2318.12	2427.573	2648.061	2646.618	22826.407	0.818	1.025	0.827	0.665	0.697	0.76	0.76	-0.29	0.036	-0.275	-0.588	-0.521	-0.396	-0.397
"CG7747-RA  FEA=BDGP  GEN=CG7747  DB_XREF=CG7747 FBgn0034109  SEG=chr2R:-11355984,11357851  MAP=53A5-53A5  LEN=1696  DEF=(CG7747 gene symbol:CG7747 FBgn0034109 (GO:0042027 cyclophilin-type peptidy-prolyl cis-trans isomerase))"	1631622_at	576.849	471.698	545.391	527.548	407.216	400.656	507.328	539.422	3976.106	0.818	0.945	0.915	0.706	0.695	0.879	0.935	-0.29	-0.081	-0.129	-0.502	-0.526	-0.185	-0.097
"CG12953-RA  FEA=BDGP  GEN=CG12953  DB_XREF=CG12953 FBgn0033997  SEG=chr2R:+10268720,10269537  MAP=51E5-51E5  LEN=630  DEF=(CG12953 gene symbol:CG12953 FBgn0033997 )"	1624814_at	87.779	71.841	97.509	92.74	191.769	67.735	61.407	86.993	757.773	0.818	1.111	1.057	2.185	0.772	0.7	0.991	-0.289	0.152	0.079	1.127	-0.374	-0.515	-0.013
"CG7185-RA  FEA=BDGP  GEN=CG7185  DB_XREF=CG7185 FBgn0035872  SEG=chr3L:-8269196,8274197  MAP=66C5-66C6  LEN=2853  DEF=(CG7185 gene symbol:CG7185 FBgn0035872 (GO:0006379 mRNA cleavage) (GO:0005849 mRNA cleavage factor complex) (GO:0003723 RNA binding))"	1635863_at	3339.545	2733.622	3003.967	2855.156	2824.052	3106.044	2638.144	3117.11	23617.641	0.819	0.9	0.855	0.846	0.93	0.79	0.933	-0.289	-0.153	-0.226	-0.242	-0.105	-0.34	-0.099
"CG11132-RA  FEA=BDGP  GEN=CG11132  DB_XREF=CG11132 FBgn0034537  SEG=chr2R:+15707749,15709583  MAP=57A9-57A9  LEN=1588  DEF=(CG11132 gene symbol:CG11132 FBgn0034537 )"	1638500_at	1255.01	1028.278	1182.947	1061.169	1340.731	1249.52	924.005	1234.079	9275.74	0.819	0.943	0.846	1.068	0.996	0.736	0.983	-0.287	-0.085	-0.242	0.095	-0.006	-0.442	-0.024
"CG33067-RC  FEA=BDGP  GEN=CG33067  DB_XREF=CG33067 FBgn0053067  SEG=chrX:-16867908,16873955  MAP=15E5-15E5  LEN=4130  DEF=(CG33067 gene symbol:CG33067 FBgn0053067 )"	1626387_s_at	159.125	130.444	202.373	130.792	187.037	113.007	156.799	121.672	1201.249	0.82	1.272	0.822	1.175	0.71	0.985	0.765	-0.287	0.347	-0.283	0.233	-0.494	-0.021	-0.387
"CG5602-RA  FEA=BDGP  GEN=CG5602  DB_XREF=CG5602 FBgn0034922  SEG=chr2R:+18934105,18936745  MAP=60A8-60A8  LEN=2360  DEF=(CG5602 gene symbol:CG5602 FBgn0034922 (GO:0003910 DNA ligase (ATP)))"	1630390_at	529.512	434.237	700.189	459.925	493.587	456.076	473.135	552.138	4098.801	0.82	1.322	0.869	0.932	0.861	0.894	1.043	-0.286	0.403	-0.203	-0.101	-0.215	-0.162	0.06
"CG17334-RA  FEA=BDGP  SEG=chr3L:+5613990,5616692"	1631236_at	1087.967	892.388	1069.384	813.575	632.064	866.389	844.962	854.984	7061.713	0.82	0.983	0.748	0.581	0.796	0.777	0.786	-0.286	-0.025	-0.419	-0.783	-0.329	-0.365	-0.348
"CG6829-RB  FEA=BDGP  GEN=Ark  DB_XREF=CG6829 FBgn0024252  SEG=chr2R:+12083789,12090429  MAP=53E7-53E10  LEN=4791  DEF=(CG6829 gene symbol:Ark FBgn0024252 (GO:0006915 apoptosis) (GO:0006917 induction of apoptosis) (GO:0008635 caspase activation via cytochrome c) (GO:0006919 caspase activation) (GO:0008656 caspase activator) (GO:0006974 response to DNA damage))"	1638709_at	645.231	529.471	508.82	539.153	768.954	585.632	559.199	580.461	4716.921	0.821	0.789	0.836	1.192	0.908	0.867	0.9	-0.285	-0.343	-0.259	0.253	-0.14	-0.206	-0.153
"CG3036-RA  FEA=BDGP  GEN=CG3036  DB_XREF=CG3036 FBgn0031645  SEG=chr2L:+4884683,4896458  MAP=25B1-25B2  LEN=2728  DEF=(CG3036 gene symbol:CG3036 FBgn0031645 (GO:0005436 sodium:phosphate symporter) (GO:0006817 phosphate transport) (GO:0016021 integral to membrane))"	1632317_at	1020.187	837.354	1470.184	764.192	772.924	802.644	993.431	781.874	7442.789	0.821	1.441	0.749	0.758	0.787	0.974	0.766	-0.285	0.527	-0.417	-0.4	-0.346	-0.038	-0.384
"CG8114-RA  FEA=BDGP  GEN=pbl  DB_XREF=CG8114 FBgn0003041  SEG=chr3L:-7855642,7871480  MAP=66A18-66A19  LEN=3665  DEF=(CG8114 gene symbol:pbl FBgn0003041 (GO:0016288 cytokinesis) (GO:0045573 cytokinesis, contractile ring assembly) (GO:0005085 guanyl-nucleotide exchange factor) (GO:0005089 Rho guanyl-nucleotide exchange factor) (GO:0007422 peripheral nervous system development) (GO:0005634 nucleus))"	1623785_a_at	1253.964	1029.787	1626.343	984.541	1030.534	968.957	1108.52	1202.856	9205.502	0.821	1.297	0.785	0.822	0.773	0.884	0.959	-0.284	0.375	-0.349	-0.283	-0.372	-0.178	-0.06
"CG9170-RA  FEA=BDGP  GEN=CG9170  DB_XREF=CG9170 FBgn0030716  SEG=chrX:-15709215,15713956  MAP=14A4-14A5  LEN=4162  DEF=(CG9170 gene symbol:CG9170 FBgn0030716 )"	1641400_at	391.877	321.83	429.9	357.387	360.157	289.252	336.678	426.543	2913.624	0.821	1.097	0.912	0.919	0.738	0.859	1.088	-0.284	0.134	-0.133	-0.122	-0.438	-0.219	0.122
"CG5745-RA  FEA=BDGP  GEN=CG5745  DB_XREF=CG5745 FBgn0038855  SEG=chr3R:+16927952,16930852  MAP=93B12-93B12  LEN=1801  DEF=(CG5745 gene symbol:CG5745 FBgn0038855 (GO:0005096 GTPase activator))"	1631130_at	772.084	634.165	743.315	653.977	689.124	565.468	632.334	647.366	5337.834	0.821	0.963	0.847	0.893	0.732	0.819	0.838	-0.284	-0.055	-0.24	-0.164	-0.449	-0.288	-0.254
"CG3178-RA  FEA=BDGP  GEN=Rrp1  DB_XREF=CG3178 FBgn0004584  SEG=chr2L:-2962341,2965245  MAP=23C3-23C3  LEN=2638  DEF=(CG3178 gene symbol:Rrp1 FBgn0004584 (GO:0003906 DNA-(apurinic or apyrimidinic site) lyase) (GO:0005634 nucleus) (GO:0008311 double-stranded DNA specific 3-5 exodeoxyribonuclease) (GO:0006281 DNA repair))"	1625109_at	2910.236	2390.599	3260.054	2222.132	2100.935	2272.534	2595.29	2593.266	20345.045	0.821	1.12	0.764	0.722	0.781	0.892	0.891	-0.284	0.164	-0.389	-0.47	-0.357	-0.165	-0.166
"CG6693-RA  FEA=BDGP  GEN=CG6693  DB_XREF=CG6693 FBgn0037878  SEG=chr3R:-7046000,7047379  MAP=86D9-86D9  LEN=1379  DEF=(CG6693 gene symbol:CG6693 FBgn0037878 )"	1624858_at	1414.413	1162.153	1553.051	1179.68	1277.623	1127.197	1130.267	1292.739	10137.122	0.822	1.098	0.834	0.903	0.797	0.799	0.914	-0.283	0.135	-0.262	-0.147	-0.327	-0.324	-0.13
"CG15011-RA  FEA=BDGP  GEN=CG15011  DB_XREF=CG15011 FBgn0035518  SEG=chr3L:-4236616,4239778  MAP=64A12-64A12  LEN=2631  DEF=(CG15011 gene symbol:CG15011 FBgn0035518 (GO:0003700 transcription factor) (GO:0005634 nucleus))"	1625770_at	246.437	202.516	249.512	221.724	314.272	247.278	215.991	259.809	1957.539	0.822	1.012	0.9	1.275	1.003	0.876	1.054	-0.283	0.018	-0.152	0.351	0.005	-0.19	0.076
"S.C2R000135  FEA=fgenesh  SEG=chr2R:-1766235,1766733"	1628622_s_at	155.923	128.181	159.448	113.464	157.879	107.873	109.896	90.531	1023.196	0.822	1.023	0.728	1.013	0.692	0.705	0.581	-0.283	0.032	-0.459	0.018	-0.531	-0.505	-0.784
"CG13626-RA  FEA=BDGP  GEN=Syx18  DB_XREF=CG13626 FBgn0039212  SEG=chr3R:-20440172,20441959  MAP=96A12-96A13  LEN=1468  DEF=(CG13626 gene symbol:Syx18 FBgn0039212 (GO:0016192 vesicle-mediated transport) (GO:0005484 SNAP receptor) (GO:0005486 t-SNARE) (GO:0007269 neurotransmitter secretion) (GO:0005886 plasma membrane) (GO:0016083 synaptic vesicle fusion))"	1626506_at	946.091	778.34	999.369	713.746	806.731	660.222	620.05	702.308	6226.858	0.823	1.056	0.754	0.853	0.698	0.655	0.742	-0.282	0.079	-0.407	-0.23	-0.519	-0.61	-0.43
"CG18476-RA  FEA=BDGP  GEN=CG18476  DB_XREF=CG18476 FBgn0037931  SEG=chr3R:-7500648,7503853  MAP=86E18-86E18  LEN=2954  DEF=(CG18476 gene symbol:CG18476 synonyms:(CG17822) FBgn0037931 )"	1635319_at	101.408	83.445	87.003	67.392	91.522	96.525	86.154	102.926	716.376	0.823	0.858	0.665	0.903	0.952	0.85	1.015	-0.281	-0.221	-0.59	-0.148	-0.071	-0.235	0.021
"CG3394-RA  FEA=BDGP  GEN=CG3394  DB_XREF=CG3394 FBgn0034999  SEG=chr2R:+19337665,19341691  MAP=60C6-60C6  LEN=2319  DEF=(CG3394 gene symbol:CG3394 FBgn0034999 (GO:0005324 long-chain fatty acid transporter))"	1625795_a_at	226.033	185.994	165.762	195.186	484.683	255.483	207.191	206.329	1926.66	0.823	0.733	0.864	2.144	1.13	0.917	0.913	-0.281	-0.447	-0.212	1.101	0.177	-0.126	-0.132
"CG4854-RA  FEA=BDGP  GEN=CG4854  DB_XREF=CG4854 FBgn0038766  SEG=chr3R:+15853794,15855307  MAP=92C1-92C1  LEN=1229  DEF=(CG4854 gene symbol:CG4854 FBgn0038766 )"	1632327_at	138.767	114.214	143.69	151.936	79.576	132.977	123.473	137.157	1021.791	0.823	1.035	1.095	0.573	0.958	0.89	0.988	-0.281	0.05	0.131	-0.802	-0.061	-0.168	-0.017
"CG9740-RA  FEA=BDGP  GEN=CG9740  DB_XREF=CG9740 FBgn0037669  SEG=chr3R:-5083464,5084198  MAP=85D4-85D6  LEN=667  DEF=(CG9740 gene symbol:CG9740 FBgn0037669 )"	1639645_at	1550.231	1276	1675.152	1246.206	1116.648	1319.711	1263.143	1323.627	10770.72	0.823	1.081	0.804	0.72	0.851	0.815	0.854	-0.281	0.112	-0.315	-0.473	-0.232	-0.295	-0.228
"CG8595-RA  FEA=BDGP  SEG=chr2R:+14890617,14894958"	1639160_at	629.089	517.947	519.801	469.616	570.395	359.98	458.563	438.883	3964.274	0.823	0.826	0.747	0.907	0.572	0.729	0.698	-0.28	-0.275	-0.422	-0.141	-0.805	-0.456	-0.519
"CG9797-RA  FEA=BDGP  GEN=CG9797  DB_XREF=CG9797 FBgn0037621  SEG=chr3R:-4555526,4557431  MAP=85A9-85A9  LEN=1515  DEF=(CG9797 gene symbol:CG9797 FBgn0037621 )"	1639354_at	1462.255	1204.03	1486.646	1269.586	1188.441	1192.983	1229.715	1437.865	10471.521	0.823	1.017	0.868	0.813	0.816	0.841	0.983	-0.28	0.024	-0.204	-0.299	-0.294	-0.25	-0.024
"CG16896-RA  FEA=BDGP  GEN=CG16896  DB_XREF=CG16896 FBgn0035073  SEG=chr2R:-19914975,19918467  MAP=60E4-60E4  LEN=3308  DEF=(CG16896 gene symbol:CG16896 FBgn0035073 )"	1638352_at	618.337	509.406	636.809	444.032	410.719	387.353	440.774	577.534	4024.964	0.824	1.03	0.718	0.664	0.626	0.713	0.934	-0.28	0.042	-0.478	-0.59	-0.675	-0.488	-0.098
"CG13728-RA  FEA=BDGP  GEN=CG13728  DB_XREF=CG13728 FBgn0036716  SEG=chr3L:-17328902,17331564  MAP=74A6-74A6  LEN=2463  DEF=(CG13728 gene symbol:CG13728 FBgn0036716 )"	1630069_at	88.394	72.836	74.615	78.604	95.617	62.753	78.603	79.304	630.726	0.824	0.844	0.889	1.082	0.71	0.889	0.897	-0.279	-0.244	-0.169	0.113	-0.494	-0.169	-0.157
"CG10882-RA  FEA=BDGP  GEN=CG10882  DB_XREF=CG10882 FBgn0031408  SEG=chr2L:-2224343,2229393  MAP=22D5-22D5  LEN=4138  DEF=(CG10882 gene symbol:CG10882 FBgn0031408 (GO:0004252 serine-type endopeptidase))"	1628938_at	1337.288	1102.304	1483.001	1140.801	1420.062	996.262	1312.851	1160.687	9953.255	0.824	1.109	0.853	1.062	0.745	0.982	0.868	-0.279	0.149	-0.229	0.087	-0.425	-0.027	-0.204
"S.C2R000679  FEA=fgenesh  SEG=chr2R:+5139644,5142265"	1629442_at	265.033	218.483	299.664	238.154	247.813	194.432	230.085	250.98	1944.644	0.824	1.131	0.899	0.935	0.734	0.868	0.947	-0.279	0.177	-0.154	-0.097	-0.447	-0.204	-0.079
"CG2064-RA  FEA=BDGP  GEN=CG2064  DB_XREF=CG2064 FBgn0033205  SEG=chr2R:+2726732,2728248  MAP=43E9-43E9  LEN=1210  DEF=(CG2064 gene symbol:CG2064 FBgn0033205 )"	1634019_at	965.012	795.544	936.241	775.067	1647.943	1167.653	873.489	952.237	8113.186	0.824	0.97	0.803	1.708	1.21	0.905	0.987	-0.279	-0.044	-0.316	0.772	0.275	-0.144	-0.019
"CG10908-RA  FEA=BDGP  GEN=CG10908  DB_XREF=CG10908 FBgn0031376  SEG=chr2L:+1975809,1977087  MAP=22B8-22B8  LEN=1064  DEF=(CG10908 gene symbol:CG10908 FBgn0031376 )"	1624372_at	2435.02	2008.01	2297.58	1768.724	1930.181	1512.896	1697.565	2041.646	15691.622	0.825	0.944	0.726	0.793	0.621	0.697	0.838	-0.278	-0.084	-0.461	-0.335	-0.687	-0.52	-0.254
"CG7762-RA  FEA=BDGP  GEN=Rpn1  DB_XREF=CG7762 FBgn0028695  SEG=chr3L:+19833593,19836703  MAP=76D4-76D4  LEN=3041  DEF=(CG7762 gene symbol:Rpn1 FBgn0028695 (GO:0008540 19S proteasome regulatory particle, base subcomplex) (GO:0005838 19S proteasome regulatory particle) (GO:0006508 proteolysis and peptidolysis) (GO:0004299 proteasome endopeptidase))"	1637349_at	1296.875	1070.18	1338.957	1218.424	1300.374	1206.852	1165.204	1347.962	9944.828	0.825	1.032	0.94	1.003	0.931	0.898	1.039	-0.277	0.046	-0.09	0.004	-0.104	-0.154	0.056
"CG1433-RA  FEA=BDGP  GEN=Atu  DB_XREF=CG1433 FBgn0019637  SEG=chr3R:+1439082,1441661  MAP=83B6-83B6  LEN=2348  DEF=(CG1433 gene symbol:Atu FBgn0019637 )"	1630079_at	638.345	526.932	603.917	538.259	627.191	527.155	450.076	565.808	4477.683	0.825	0.946	0.843	0.983	0.826	0.705	0.886	-0.277	-0.08	-0.246	-0.025	-0.276	-0.504	-0.174
"CG7833-RA  FEA=BDGP  GEN=Orc5  DB_XREF=CG7833 FBgn0015271  SEG=chr2L:+13812007,13813624  MAP=34D6-34D6  LEN=1564  DEF=(CG7833 gene symbol:Orc5 FBgn0015271 (GO:0005664 origin recognition complex) (GO:0007052 mitotic spindle assembly) (GO:0006270 DNA replication initiation) (GO:0007076 mitotic chromosome condensation) (GO:0003677 DNA binding) (GO:0006260 DNA replication) (GO:0006261 DNA dependent DNA replication) (GO:0016440 transcriptional gene silencing))"	1633660_at	429.871	355.201	576.75	405.436	455.358	406.346	417.384	418.675	3465.021	0.826	1.342	0.943	1.059	0.945	0.971	0.974	-0.275	0.424	-0.084	0.083	-0.081	-0.043	-0.038
"CG1265-RB  FEA=BDGP  GEN=CG1265  DB_XREF=CG1265 FBgn0035517  SEG=chr3L:+4235399,4236681  MAP=64A12-64A12  LEN=832  DEF=(CG1265 gene symbol:CG1265 FBgn0035517 )"	1636198_at	673.792	556.776	719.672	574.936	665.869	833.12	600.901	575.467	5200.534	0.826	1.068	0.853	0.988	1.236	0.892	0.854	-0.275	0.095	-0.229	-0.017	0.306	-0.165	-0.228
"CG3157-RA  FEA=BDGP  GEN=gammaTub23C  DB_XREF=CG3157 FBgn0004176  SEG=chr2L:+2965460,2967431  MAP=23C3-23C4  LEN=1853  DEF=(CG3157 gene symbol:gammaTub23C FBgn0004176 (GO:0007017 microtubule-based process) (GO:0005815 microtubule organizing center) (GO:0008275 gamma-tubulin small complex) (GO:0005200 structural constituent of cytoskeleton) (GO:0005874 microtubule) (GO:0045298 tubulin) (GO:0019001 guanyl nucleotide binding))"	1626125_at	708.409	585.429	763.38	650.427	683.652	691.891	576.473	674.98	5334.642	0.826	1.078	0.918	0.965	0.977	0.814	0.953	-0.275	0.108	-0.123	-0.051	-0.034	-0.297	-0.07
"CG3399-RC  FEA=BDGP  GEN=capu  DB_XREF=CG3399 FBgn0000256  SEG=chr2L:-3865226,3895429  MAP=24C8-24C9  LEN=3723  DEF=(CG3399 gene symbol:capu synonyms:(CG15420) FBgn0000256 (GO:0003779 actin binding) (GO:0007304 eggshell formation) (GO:0007315 pole plasm assembly) (GO:0007316 pole plasm RNA localization))"	1637398_a_at	294.162	243.276	309.094	239.779	277.763	281.79	276.85	230.853	2153.568	0.827	1.051	0.815	0.944	0.958	0.941	0.785	-0.274	0.071	-0.295	-0.083	-0.062	-0.088	-0.35
"CG10874-RB  FEA=BDGP  GEN=CG10874  DB_XREF=CG10874 FBgn0031395  SEG=chr2L:-2183273,2184939  MAP=22D1-22D3  LEN=549  DEF=(CG10874 gene symbol:CG10874 FBgn0031395 )"	1638122_a_at	177.862	147.146	169.935	178.792	246.985	144.123	180.731	169.66	1415.233	0.827	0.955	1.005	1.389	0.81	1.016	0.954	-0.274	-0.066	0.008	0.474	-0.303	0.023	-0.068
"CG31721-RA  FEA=BDGP  GEN=CG31721  DB_XREF=CG31721 FBgn0051721  SEG=chr2L:+10537289,10619783  MAP=31F5-32A1  LEN=2991  DEF=(CG31721 gene symbol:CG31721 synonyms:(CG13145 CG6256) FBgn0051721 )"	1625935_at	1239.569	1026.924	1147.361	927.865	825.245	626.265	1182.591	955.662	7931.481	0.828	0.926	0.749	0.666	0.505	0.954	0.771	-0.272	-0.112	-0.418	-0.587	-0.985	-0.068	-0.375
"CG5121-RA  FEA=BDGP  GEN=Med23  DB_XREF=CG5121 FBgn0039337  SEG=chr3R:+21292089,21292832  MAP=96E1-96E1  LEN=743  DEF=(CG5121 gene symbol:Med23 FBgn0039337 (GO:0006357 regulation of transcription from Pol II promoter) (GO:0016455 RNA polymerase II transcription mediator) (GO:0000119 mediator complex))"	1635821_at	273.4	226.51	236.737	256.095	221.92	256.826	210.152	262.849	1944.489	0.828	0.866	0.937	0.812	0.939	0.769	0.961	-0.271	-0.208	-0.094	-0.301	-0.09	-0.38	-0.057
"CG3415-RA  FEA=BDGP  GEN=CG3415  DB_XREF=CG3415 FBgn0030731  SEG=chrX:+16001992,16004844  MAP=14B3-14B3  LEN=2212  DEF=(CG3415 gene symbol:CG3415 FBgn0030731 (GO:0004303 estradiol 17 beta-dehydrogenase))"	1638695_at	516.155	427.724	508.448	401.216	502	502.41	444.782	430.493	3733.227	0.829	0.985	0.777	0.973	0.973	0.862	0.834	-0.271	-0.022	-0.363	-0.04	-0.039	-0.215	-0.262
"CG5436-RA  FEA=BDGP  GEN=Hsp68  DB_XREF=CG5436 FBgn0001230  SEG=chr3R:-19871458,19873686  MAP=95D11-95D11  LEN=2228  DEF=(CG5436 gene symbol:Hsp68 FBgn0001230 (GO:0003773 heat shock protein) (GO:0009408 response to heat))"	1638872_at	114.087	94.555	96.842	78.349	68.82	73.395	88.306	88.998	703.353	0.829	0.849	0.687	0.603	0.643	0.774	0.78	-0.271	-0.236	-0.542	-0.729	-0.636	-0.37	-0.358
"CG8300-RA  FEA=BDGP  GEN=CG8300  DB_XREF=CG8300 FBgn0029937  SEG=chrX:+6845275,6846721  MAP=6F5-6F5  LEN=1045  DEF=(CG8300 gene symbol:CG8300 FBgn0029937 )"	1635581_at	255.117	211.574	263.011	205.521	314.423	204.072	271.466	250.298	1975.481	0.829	1.031	0.806	1.232	0.8	1.064	0.981	-0.27	0.044	-0.312	0.302	-0.322	0.09	-0.028
"CG4860-RA  FEA=BDGP  GEN=CG4860  DB_XREF=CG4860 FBgn0037999  SEG=chr3R:-8045617,8047204  MAP=87B2-87B2  LEN=1396  DEF=(CG4860 gene symbol:CG4860 FBgn0037999 (GO:0003995 acyl-CoA dehydrogenase))"	1634241_at	71.353	59.19	63.986	62.806	112.803	65.394	65.426	69.222	570.18	0.83	0.897	0.88	1.581	0.916	0.917	0.97	-0.27	-0.157	-0.184	0.661	-0.126	-0.125	-0.044
"CG31292-RA  FEA=BDGP  GEN=CG31292  DB_XREF=CG31292 FBgn0051292  SEG=chr3R:+11731986,11732490  MAP=89A8-89A8  LEN=445  DEF=(CG31292 gene symbol:CG31292 FLAGGED_PROBLEMATIC FBgn0051292 )"	1632213_s_at	710.341	589.435	506.035	576.908	827.877	684.845	664.476	605.144	5165.062	0.83	0.712	0.812	1.165	0.964	0.935	0.852	-0.269	-0.489	-0.3	0.221	-0.053	-0.096	-0.231
"CG18292-RA  FEA=BDGP  GEN=CG18292  DB_XREF=CG18292 FBgn0030269  SEG=chrX:+10879820,10881632  MAP=10A6-10A7  LEN=1812  DEF=(CG18292 gene symbol:CG18292 FLAGGED_PROBLEMATIC FBgn0030269 )"	1627421_at	1805.458	1498.566	1456.016	1497.728	1392.527	1606.149	1301.719	1562.448	12120.612	0.83	0.806	0.83	0.771	0.89	0.721	0.865	-0.269	-0.31	-0.27	-0.375	-0.169	-0.472	-0.209
"CG17549-RB  FEA=BDGP  GEN=CG17549  DB_XREF=CG17549 FBgn0032774  SEG=chr2L:-19365132,19368153  MAP=37D4-37D4  LEN=1079  DEF=(CG17549 gene symbol:CG17549 FBgn0032774 )"	1634507_s_at	360.659	299.474	288.472	323.384	487.833	235.893	400.909	394.791	2791.415	0.83	0.8	0.897	1.353	0.654	1.112	1.095	-0.268	-0.322	-0.157	0.436	-0.613	0.153	0.13
"CG4181-RA  FEA=BDGP  GEN=GstD2  DB_XREF=CG4181 FBgn0010038  SEG=chr3R:+8197738,8198386  MAP=87B8-87B8  LEN=648  DEF=(CG4181 gene symbol:GstD2 FBgn0010038 (GO:0006803 glutathione conjugation reaction) (GO:0004602 glutathione peroxidase) (GO:0004364 glutathione transferase))"	1630258_at	296.857	246.511	596.594	682.462	1766.54	1093.891	469.009	479.125	5630.991	0.83	2.01	2.299	5.951	3.685	1.58	1.614	-0.268	1.007	1.201	2.573	1.882	0.66	0.691
"CG10479-RA  FEA=BDGP  GEN=CG10479  DB_XREF=CG10479 FBgn0035656  SEG=chr3L:-5926848,5935313  MAP=65A1-65A2  LEN=1675  DEF=(CG10479 gene symbol:CG10479 FBgn0035656 )"	1640221_at	2171.927	1803.917	2106.63	1955.753	2503.265	2293.269	1875.916	2323.68	17034.356	0.831	0.97	0.9	1.153	1.056	0.864	1.07	-0.268	-0.044	-0.151	0.205	0.078	-0.211	0.097
"CG17081-RA  FEA=BDGP  GEN=CG17081  DB_XREF=CG17081 FBgn0036480  SEG=chr3L:+15065617,15076904  MAP=71B5-71B5  LEN=3421  DEF=(CG17081 gene symbol:CG17081 FBgn0036480 )"	1623375_at	340.679	283.108	371.744	266.735	264.41	246.489	223.307	289.464	2285.936	0.831	1.091	0.783	0.776	0.724	0.655	0.85	-0.267	0.126	-0.353	-0.366	-0.467	-0.609	-0.235
"CG32629-RA  FEA=BDGP  GEN=CG32629  DB_XREF=CG32629 FBgn0052629  SEG=chrX:+13294482,13306760  MAP=12A4-12A6  LEN=710  DEF=(CG32629 gene symbol:CG32629 FBgn0052629 )"	1624851_at	199.146	165.553	177.786	179.988	192.039	165.859	173.612	148.802	1402.785	0.831	0.893	0.904	0.964	0.833	0.872	0.747	-0.267	-0.164	-0.146	-0.052	-0.264	-0.198	-0.42
"CG7449-RA  FEA=BDGP  GEN=hbs  DB_XREF=CG7449 FBgn0029082  SEG=chr2R:+10075123,10105121  MAP=51D8-51D8  LEN=4717  DEF=(CG7449 gene symbol:hbs FBgn0029082 (GO:0005886 plasma membrane) (GO:0016202 regulation of myogenesis) (GO:0007520 myoblast fusion))"	1637539_a_at	995.959	828.003	1070.626	802.639	853.661	941.672	921.696	753.57	7167.827	0.831	1.075	0.806	0.857	0.945	0.925	0.757	-0.266	0.104	-0.311	-0.222	-0.081	-0.112	-0.402
"CG10623-RA  FEA=BDGP  GEN=CG10623  DB_XREF=CG10623 FBgn0032727  SEG=chr2L:-18933563,18935246  MAP=37B7-37B7  LEN=1577  DEF=(CG10623 gene symbol:CG10623 FBgn0032727 (GO:0016205 selenocysteine methyltransferase))"	1637826_at	303.792	252.597	343.194	198.845	866.556	462.7	195.408	168.528	2791.619	0.831	1.13	0.655	2.852	1.523	0.643	0.555	-0.266	0.176	-0.611	1.512	0.607	-0.637	-0.85
"CG4922-RA  FEA=BDGP  GEN=sala  DB_XREF=CG4922 FBgn0003313  SEG=chr2L:+11475059,11475826  MAP=32F2-32F2  LEN=697  DEF=(CG4922 gene symbol:sala FBgn0003313 )"	1638000_at	8870.489	7375.751	9435.846	7357.979	7536.472	7195.398	9937.117	7149.778	64858.83	0.831	1.064	0.829	0.85	0.811	1.12	0.806	-0.266	0.089	-0.27	-0.235	-0.302	0.164	-0.311
"CG13333-RA  FEA=BDGP  GEN=CG13333  DB_XREF=CG13333 FBgn0033855  SEG=chr2R:+8620606,8622061  MAP=50B1-50B1  LEN=1455  DEF=(CG13333 gene symbol:CG13333 FBgn0033855 )"	1639427_at	2990.443	2487.843	3064.834	2255.437	2089.334	2819.264	2287.093	2358.624	20352.872	0.832	1.025	0.754	0.699	0.943	0.765	0.789	-0.265	0.035	-0.407	-0.517	-0.085	-0.387	-0.342
"CG7780-RA  FEA=BDGP  GEN=DNaseII  DB_XREF=CG7780 FBgn0000477  SEG=chr3R:+13845113,13846898  MAP=90D6-90D6  LEN=1226  DEF=(CG7780 gene symbol:DNaseII FBgn0000477 (GO:0004531 deoxyribonuclease II))"	1640898_at	473.513	393.99	402.571	315.588	321.873	409.304	326.371	333.078	2976.288	0.832	0.85	0.666	0.68	0.864	0.689	0.703	-0.265	-0.234	-0.585	-0.557	-0.21	-0.537	-0.508
"CG30291-RA  FEA=BDGP  GEN=CG30291  DB_XREF=CG30291 FBgn0050291  SEG=chr2R:-16051298,16053117  MAP=57B8-57B9  LEN=1652  DEF=(CG30291 gene symbol:CG30291 synonyms:(CG3282) FBgn0050291 )"	1639747_at	634.495	528.597	664.614	475.19	698.458	600.239	628.602	520.302	4750.497	0.833	1.047	0.749	1.101	0.946	0.991	0.82	-0.263	0.067	-0.417	0.139	-0.08	-0.013	-0.286
"CG6356-RA  FEA=BDGP  GEN=CG6356  DB_XREF=CG6356 FBgn0039178  SEG=chr3R:+20100512,20104596  MAP=95F9-95F9  LEN=2308  DEF=(CG6356 gene symbol:CG6356 FBgn0039178 (GO:0008513 organic cation porter))"	1624448_at	396.923	330.881	415.571	315.991	351.203	377.986	353.408	352.627	2894.59	0.834	1.047	0.796	0.885	0.952	0.89	0.888	-0.263	0.066	-0.329	-0.177	-0.071	-0.168	-0.171
"CG6999-RA  FEA=BDGP  GEN=CG6999  DB_XREF=CG6999 FBgn0030085  SEG=chrX:+8827454,8828229  MAP=8C8-8C8  LEN=702  DEF=(CG6999 gene symbol:CG6999 FBgn0030085 )"	1641232_s_at	126.249	105.277	122.916	81.544	153.155	103.594	74.926	73.674	841.334	0.834	0.974	0.646	1.213	0.821	0.593	0.584	-0.262	-0.039	-0.631	0.279	-0.285	-0.753	-0.777
"CG6546-RA  FEA=BDGP  GEN=CG6546  DB_XREF=CG6546 FBgn0034216  SEG=chr2R:-12493073,12494660  MAP=54B13-54B13  LEN=1449  DEF=(CG6546 gene symbol:CG6546 FBgn0034216 (GO:0005200 structural constituent of cytoskeleton) (GO:0007010 cytoskeleton organization and biogenesis) (GO:0005884 actin filament))"	1623387_at	1360.807	1134.927	1555.903	1201.362	1154.375	1271.578	1132.429	1490.723	10302.103	0.834	1.143	0.883	0.848	0.934	0.832	1.095	-0.262	0.193	-0.18	-0.237	-0.098	-0.265	0.132
"CG11451-RA  FEA=BDGP  GEN=CG11451  DB_XREF=CG11451 FBgn0037025  SEG=chr3L:+20718559,20724875  MAP=77E6-77E8  LEN=6067  DEF=(CG11451 gene symbol:CG11451 FBgn0037025 )"	1628318_at	1372.835	1145.084	1617.891	1066.586	970.798	953.211	1052.467	1188.753	9367.625	0.834	1.179	0.777	0.707	0.694	0.767	0.866	-0.262	0.237	-0.364	-0.5	-0.526	-0.383	-0.208
"CG32534-RA  FEA=BDGP  GEN=CG32534  DB_XREF=CG32534 FBgn0052534  SEG=chrX:+19257800,19258292  MAP=18C8-18C8  LEN=492  DEF=(CG32534 gene symbol:CG32534 FLAGGED_PROBLEMATIC FBgn0052534 )"	1623360_at	103.759	86.564	106.65	66.371	79.59	68.413	81.303	56.137	648.787	0.834	1.028	0.64	0.767	0.659	0.784	0.541	-0.261	0.04	-0.645	-0.383	-0.601	-0.352	-0.886
"CG32335-RA  FEA=BDGP  SEG=chr3L:-1182499,1183712"	1625657_at	191.085	159.418	229.433	188.719	266.46	177.939	207.742	161.567	1582.364	0.834	1.201	0.988	1.394	0.931	1.087	0.846	-0.261	0.264	-0.018	0.48	-0.103	0.121	-0.242
"CG7650-RA  FEA=BDGP  GEN=CG7650  DB_XREF=CG7650 FBgn0036519  SEG=chr3L:-15558332,15559267  MAP=71E2-71E2  LEN=935  DEF=(CG7650 gene symbol:CG7650 FBgn0036519 (GO:0007602 phototransduction))"	1633616_at	172.995	144.432	181.324	184.94	115.358	136.023	134.597	161.701	1231.37	0.835	1.048	1.069	0.667	0.786	0.778	0.935	-0.26	0.068	0.096	-0.585	-0.347	-0.362	-0.097
"CG13894-RA  FEA=BDGP  GEN=CG13894  DB_XREF=CG13894 FBgn0035157  SEG=chr3L:-673716,679772  MAP=61C8-61C8  LEN=2187  DEF=(CG13894 gene symbol:CG13894 FBgn0035157 )"	1633656_at	555.507	463.899	613.215	493.823	419.92	358.359	387.956	529.003	3821.681	0.835	1.104	0.889	0.756	0.645	0.698	0.952	-0.26	0.143	-0.17	-0.404	-0.632	-0.518	-0.071
"CG5187-RA  FEA=BDGP  GEN=Doc2  DB_XREF=CG5187 FBgn0035956  SEG=chr3L:-8971394,8977950  MAP=66F1-66F1  LEN=1940  DEF=(CG5187 gene symbol:Doc2 FBgn0035956 (GO:0003700 transcription factor) (GO:0005634 nucleus))"	1628125_at	138.261	115.468	149.74	90.779	139.207	80.163	130.736	99.544	943.899	0.835	1.083	0.657	1.007	0.58	0.946	0.72	-0.26	0.115	-0.607	0.01	-0.786	-0.081	-0.474
"CG9175-RA  FEA=BDGP  GEN=CG9175  DB_XREF=CG9175 FBgn0031779  SEG=chr2L:-6088909,6091179  MAP=26B9-26B9  LEN=2079  DEF=(CG9175 gene symbol:CG9175 FBgn0031779 (GO:0005634 nucleus) (GO:0003677 DNA binding))"	1628795_s_at	1137.063	950.108	1228.779	1027.537	999.687	724.041	1012.626	1141.746	8221.586	0.836	1.081	0.904	0.879	0.637	0.891	1.004	-0.259	0.112	-0.146	-0.186	-0.651	-0.167	0.006
"CG32280-RA  FEA=BDGP  GEN=CG32280  DB_XREF=CG32280 FBgn0052280  SEG=chr3L:+3145810,3149709  MAP=63B8-63B8  LEN=1110  DEF=(CG32280 gene symbol:CG32280 FBgn0052280 )"	1627930_s_at	2001.243	1673.462	2066.727	1653.486	1887.188	1622.962	2063.14	1980.635	14948.844	0.836	1.033	0.826	0.943	0.811	1.031	0.99	-0.258	0.046	-0.275	-0.085	-0.302	0.044	-0.015
"HDC19639  FEA=HDP  SEG=chrX:+18724149,18725680"	1623116_at	224.333	187.701	177.203	186.027	195.904	168.101	193.171	159.267	1491.708	0.837	0.79	0.829	0.873	0.749	0.861	0.71	-0.257	-0.34	-0.27	-0.195	-0.416	-0.216	-0.494
"CG12286-RA  FEA=BDGP  GEN=kar  DB_XREF=CG12286 FBgn0001296  SEG=chr3R:-8507921,8515108  MAP=87C5-87C5  LEN=2181  DEF=(CG12286 gene symbol:kar FBgn0001296 (GO:0006727 ommochrome biosynthesis) (GO:0005886 plasma membrane) (GO:0008028 monocarboxylic acid transporter))"	1624873_at	1001.555	838.009	1089.666	952.668	2063.937	1510.998	885.235	960.572	9302.64	0.837	1.088	0.951	2.061	1.509	0.884	0.959	-0.257	0.122	-0.072	1.043	0.593	-0.178	-0.06
"CG9025-RA  FEA=BDGP  GEN=CG9025  DB_XREF=CG9025 FBgn0034542  SEG=chr2R:-15726185,15730997  MAP=57A9-57A9  LEN=2658  DEF=(CG9025 gene symbol:CG9025 FBgn0034542 )"	1638186_a_at	734.301	614.432	988.996	601.19	593.179	567.858	727.542	606.712	5434.21	0.837	1.347	0.819	0.808	0.773	0.991	0.826	-0.257	0.43	-0.289	-0.308	-0.371	-0.013	-0.275
"S.C3L001530  FEA=fgenesh  SEG=chr3L:-11792794,11794240"	1630700_at	65.713	55.026	81.596	68.879	272.871	88.222	91.865	83.763	807.934	0.837	1.242	1.048	4.152	1.343	1.398	1.275	-0.256	0.312	0.068	2.054	0.425	0.483	0.35
"CG7250-RA  FEA=BDGP  SEG=chr3L:+15285578,15291090"	1624790_at	899.807	753.913	949.295	699.514	442.317	450.063	718.607	706.852	5620.367	0.838	1.055	0.777	0.492	0.5	0.799	0.786	-0.255	0.077	-0.363	-1.025	-0.999	-0.324	-0.348
"CG7524-RB  FEA=BDGP  GEN=Src64B  DB_XREF=CG7524 FBgn0003501  SEG=chr3L:-4572454,4604137  MAP=64B12-64B13  LEN=2848  DEF=(CG7524 gene symbol:Src64B FBgn0003501 (GO:0008335 ring canal stabilization) (GO:0006468 protein amino acid phosphorylation) (GO:0007391 dorsal closure) (GO:0007301 ring canal formation) (GO:0004713 protein tyrosine kinase) (GO:0007254 JNK cascade))"	1641253_at	1141.494	956.544	1089.896	852.98	1006.295	781.691	901.704	902.908	7633.512	0.838	0.955	0.747	0.882	0.685	0.79	0.791	-0.255	-0.067	-0.42	-0.182	-0.546	-0.34	-0.338
"CG3388-RA  FEA=BDGP  GEN=gsb  DB_XREF=CG3388 FBgn0001148  SEG=chr2R:+20105717,20108032  MAP=60F2-60F2  LEN=1284  DEF=(CG3388 gene symbol:gsb FBgn0001148 (GO:0007367 segment polarity determination) (GO:0003704 specific RNA polymerase II transcription factor) (GO:0005634 nucleus))"	1637639_at	261.792	219.456	285.654	160.79	154.819	145.528	207.585	178.532	1614.156	0.838	1.091	0.614	0.591	0.556	0.793	0.682	-0.254	0.126	-0.703	-0.758	-0.847	-0.335	-0.552
"CG10498-RA  FEA=BDGP  GEN=cdc2c  DB_XREF=CG10498 FBgn0004107  SEG=chr3R:+16561358,16563071  MAP=92F10-92F10  LEN=1145  DEF=(CG10498 gene symbol:cdc2c FBgn0004107 (GO:0000082 G1S transition of mitotic cell cycle) (GO:0000074 regulation of cell cycle) (GO:0004674 protein serinethreonine kinase) (GO:0000086 G2M transition of mitotic cell cycle) (GO:0004693 cyclin-dependent protein kinase) (GO:0006468 protein amino acid phosphorylation))"	1640394_s_at	673.953	564.97	737.763	536.239	584.102	600.075	539.554	631.19	4867.846	0.838	1.095	0.796	0.867	0.89	0.801	0.937	-0.254	0.131	-0.33	-0.206	-0.168	-0.321	-0.095
"CG15739-RA  FEA=BDGP  GEN=CG15739  DB_XREF=CG15739 FBgn0030347  SEG=chrX:+11604100,11606011  MAP=10F2-10F2  LEN=1412  DEF=(CG15739 gene symbol:CG15739 FBgn0030347 (GO:0003869 4-nitrophenylphosphatase))"	1640950_at	322.787	270.724	337.278	319.38	522.474	317.392	325.363	311.813	2727.213	0.839	1.045	0.989	1.619	0.983	1.008	0.966	-0.254	0.063	-0.015	0.695	-0.024	0.011	-0.05
"CG7809-RA  FEA=BDGP  GEN=CG7809  DB_XREF=CG7809 FBgn0036919  SEG=chr3L:+19843598,19845417  MAP=76D5-76D5  LEN=1383  DEF=(CG7809 gene symbol:CG7809 FBgn0036919 (GO:0000139 Golgi membrane))"	1628710_at	1390.567	1166.495	1244.053	1176.139	1612.241	1195.312	1159.861	1208.105	10152.772	0.839	0.895	0.846	1.159	0.86	0.834	0.869	-0.253	-0.161	-0.242	0.213	-0.218	-0.262	-0.203
"CG8089-RA  FEA=BDGP  GEN=CG8089  DB_XREF=CG8089 FBgn0033993  SEG=chr2R:-10209605,10211480  MAP=51E2-51E2  LEN=1875  DEF=(CG8089 gene symbol:CG8089 FBgn0033993 )"	1631190_at	141.406	118.63	144.405	102.981	160.623	83.843	120.264	91.448	963.599	0.839	1.021	0.728	1.136	0.593	0.85	0.647	-0.253	0.03	-0.457	0.184	-0.754	-0.234	-0.629
"CG7380-RA  FEA=BDGP  GEN=CG7380  DB_XREF=CG7380 FBgn0031977  SEG=chr2L:+8021694,8022417  MAP=28D8-28D8  LEN=641  DEF=(CG7380 gene symbol:CG7380 FBgn0031977 (GO:0000004 biological process unknown) (GO:0005634 nucleus) (GO:0003677 DNA binding))"	1628610_at	3314.31	2780.633	3790.848	2617.746	2384.704	2687.46	2798.28	3165.802	23539.782	0.839	1.144	0.79	0.72	0.811	0.844	0.955	-0.253	0.194	-0.34	-0.475	-0.302	-0.244	-0.066
"CG1406-RA  FEA=BDGP  GEN=U2A  DB_XREF=CG1406 FBgn0033210  SEG=chr2R:-2736261,2737253  MAP=43E9-43E9  LEN=992  DEF=(CG1406 gene symbol:U2A FBgn0033210 (GO:0008248 pre-mRNA splicing factor) (GO:0030532 small nuclear ribonucleoprotein complex) (GO:0003723 RNA binding) (GO:0005686 snRNP U2) (GO:0006371 mRNA splicing))"	1631575_at	553.857	464.711	543.592	480.538	562.093	567.854	446.162	595.089	4213.896	0.839	0.981	0.868	1.015	1.025	0.806	1.074	-0.253	-0.027	-0.205	0.021	0.036	-0.312	0.104
"CG8856-RA  FEA=BDGP  SEG=chr2R:-7273566,7275938"	1626027_at	205.464	172.475	302.85	94.232	197.194	228.041	127.159	127.423	1454.839	0.839	1.474	0.459	0.96	1.11	0.619	0.62	-0.252	0.56	-1.125	-0.059	0.15	-0.692	-0.689
"CG31671-RA  FEA=BDGP  GEN=CG31671  DB_XREF=CG31671 FBgn0051671  SEG=chr2L:-2129916,2137742  MAP=22D1-22D1  LEN=5389  DEF=(CG31671 gene symbol:CG31671 FBgn0051671 )"	1637329_a_at	687.759	577.366	625.11	607.806	625.015	688.048	554.552	641.461	5007.116	0.839	0.909	0.884	0.909	1	0.806	0.933	-0.252	-0.138	-0.178	-0.138	0.001	-0.311	-0.101
"CG4677-RA  FEA=BDGP  GEN=lmd  DB_XREF=CG4677 FBgn0039039  SEG=chr3R:-18837599,18843091  MAP=94D9-94D10  LEN=3019  DEF=(CG4677 gene symbol:lmd FBgn0039039 (GO:0007525 somatic muscle development) (GO:0007517 muscle development) (GO:0003700 transcription factor) (GO:0005634 nucleus))"	1635295_a_at	1382.34	1161.524	1727.357	945.695	1234.321	1379.052	1250.878	1092.126	10173.292	0.84	1.25	0.684	0.893	0.998	0.905	0.79	-0.251	0.321	-0.548	-0.163	-0.003	-0.144	-0.34
"CG12052-RA  FEA=BDGP  GEN=lola  DB_XREF=CG12052 FBgn0005630  SEG=chr2R:-5584129,5602290  MAP=47A11-47A13  LEN=3032  DEF=(CG12052 gene symbol:lola synonyms:(CG30014 CG18379 CG18378 CG18380 CG18381 CG18376 CG30013 CG30012) FBgn0005630 (GO:0003702 RNA polymerase II transcription factor) (GO:0003704 specific RNA polymerase II transcription factor) (GO:0007411 axon guidance) (GO:0005634 nucleus) (GO:0007409 axonogenesis))"	1641609_at	2602.599	2187.305	2867.959	2006.625	1923.673	1472.599	2513.918	2153.832	17728.509	0.84	1.102	0.771	0.739	0.566	0.966	0.828	-0.251	0.14	-0.375	-0.436	-0.822	-0.05	-0.273
"CG1429-RE  FEA=BDGP  GEN=Mef2  DB_XREF=CG1429 FBgn0011656  SEG=chr2R:-4979766,5019441  MAP=46C4-46C7  LEN=1897  DEF=(CG1429 gene symbol:Mef2 FBgn0011656 (GO:0007498 mesoderm development) (GO:0007507 heart development) (GO:0006366 transcription from Pol II promoter) (GO:0016202 regulation of myogenesis) (GO:0016455 RNA polymerase II transcription mediator) (GO:0000119 mediator complex) (GO:0005634 nucleus) (GO:0006355 regulation of transcription, DNA-dependent) (GO:0003700 transcription factor))"	1626900_a_at	363.657	305.699	308.92	229.656	214.154	163.169	252.445	173.643	2011.342	0.841	0.849	0.632	0.589	0.449	0.694	0.477	-0.25	-0.235	-0.663	-0.764	-1.156	-0.527	-1.066
"CG13623-RA  FEA=BDGP  GEN=CG13623  DB_XREF=CG13623 FBgn0039205  SEG=chr3R:-20346153,20346937  MAP=96A6-96A6  LEN=723  DEF=(CG13623 gene symbol:CG13623 FBgn0039205 )"	1638216_at	261.359	219.706	259.994	246.797	308.096	245.976	228.741	253.47	2024.138	0.841	0.995	0.944	1.179	0.941	0.875	0.97	-0.25	-0.008	-0.083	0.237	-0.088	-0.192	-0.044
"CG15504-RA  FEA=BDGP  GEN=dmrt99B  DB_XREF=CG15504 FBgn0039683  SEG=chr3R:+25507894,25511512  MAP=99B8-99B8  LEN=1533  DEF=(CG15504 gene symbol:dmrt99B FBgn0039683 (GO:0003700 transcription factor) (GO:0005634 nucleus))"	1627471_at	70.961	59.662	61.659	73.23	101.245	29.973	60.698	62.481	519.908	0.841	0.869	1.032	1.427	0.422	0.855	0.88	-0.25	-0.203	0.045	0.513	-1.243	-0.225	-0.184
"CG1765-RA  FEA=BDGP  GEN=EcR  DB_XREF=CG1765 FBgn0000546  SEG=chr2R:-1229647,1307549  MAP=42A9-42A13  LEN=4744  DEF=(CG1765 gene symbol:EcR FBgn0000546 (GO:0003701 RNA polymerase I transcription factor) (GO:0003677 DNA binding) (GO:0007561 imaginal disc eversion) (GO:0016322 neuronal remodeling) (GO:0004884 ecdysteroid hormone receptor) (GO:0004879 ligand-dependent nuclear receptor) (GO:0005634 nucleus))"	1632796_s_at	510.684	429.374	545.616	339.517	288.808	206.331	345.199	278.676	2944.206	0.841	1.068	0.665	0.566	0.404	0.676	0.546	-0.25	0.095	-0.589	-0.822	-1.307	-0.565	-0.874
"CG3766-RA  FEA=BDGP  GEN=scat  DB_XREF=CG3766 FBgn0011232  SEG=chr2L:+9423641,9427576  MAP=30B5-30B5  LEN=3556  DEF=(CG3766 gene symbol:scat FBgn0011232 )"	1627832_at	550.401	462.785	533.342	513.248	529.072	490.769	433.765	565.288	4078.669	0.841	0.969	0.932	0.961	0.892	0.788	1.027	-0.25	-0.045	-0.101	-0.057	-0.165	-0.344	0.039
"CG9025-RC  FEA=BDGP  GEN=CG9025  DB_XREF=CG9025 FBgn0034542  SEG=chr2R:-15730396,15731023  MAP=57A9-57A9  LEN=627  DEF=(CG9025 gene symbol:CG9025 FBgn0034542 )"	1634638_at	229.113	192.648	270.701	162.622	167.409	133.119	196.49	125.145	1477.248	0.841	1.182	0.71	0.731	0.581	0.858	0.546	-0.25	0.241	-0.495	-0.453	-0.783	-0.222	-0.872
"CG15101-RA  FEA=BDGP  GEN=Jheh1  DB_XREF=CG15101 FBgn0010053  SEG=chr2R:-13917141,13918829  MAP=55F7-55F8  LEN=1520  DEF=(CG15101 gene symbol:Jheh1 FBgn0010053 (GO:0006719 juvenile hormone catabolism) (GO:0008096 juvenile hormone epoxide hydrolase) (GO:0004301 epoxide hydrolase))"	1626414_at	968.26	814.2	1138.664	979.151	1421.009	1827.456	1139.377	932.819	9220.936	0.841	1.176	1.011	1.468	1.887	1.177	0.963	-0.25	0.234	0.016	0.553	0.916	0.235	-0.054
"CG13902-RA  FEA=BDGP  GEN=CG13902  DB_XREF=CG13902 FBgn0035166  SEG=chr3L:-820608,821990  MAP=61D2-61D2  LEN=1310  DEF=(CG13902 gene symbol:CG13902 FBgn0035166 )"	1632198_at	180.323	151.637	161.175	150.538	181.994	162.325	131.745	135.273	1255.011	0.841	0.894	0.835	1.009	0.9	0.731	0.75	-0.25	-0.162	-0.26	0.013	-0.152	-0.453	-0.415
"CG6138-RA  FEA=BDGP  GEN=CG6138  DB_XREF=CG6138 FBgn0032268  SEG=chr2L:+10559698,10560422  MAP=31F5-32A1  LEN=724  DEF=(CG6138 gene symbol:CG6138 FBgn0032268 )"	1634190_a_at	66.5	55.937	87.897	51.488	109.52	26.234	74.558	51.744	523.879	0.841	1.322	0.774	1.647	0.395	1.121	0.778	-0.25	0.402	-0.369	0.72	-1.342	0.165	-0.362
"CG12868-RA  FEA=BDGP  GEN=CG12868  DB_XREF=CG12868 FBgn0033945  SEG=chr2R:-9668361,9668853  MAP=51B6-51B6  LEN=492  DEF=(CG12868 gene symbol:CG12868 FBgn0033945 )"	1635030_at	228.677	192.375	158.339	185.785	707.414	186.429	208.664	209.199	2076.881	0.841	0.692	0.812	3.094	0.815	0.912	0.915	-0.249	-0.53	-0.3	1.629	-0.295	-0.132	-0.128
"HDC12867  FEA=HDP  SEG=chr3R:-6376158,6380012"	1628183_at	128.083	107.88	114.744	123.644	69.25	88.784	95.286	96.75	824.421	0.842	0.896	0.965	0.541	0.693	0.744	0.755	-0.248	-0.159	-0.051	-0.887	-0.529	-0.427	-0.405
"CG9634-RA  FEA=BDGP  SEG=chrX:-16458322,16482930"	1626271_at	569.412	479.612	685.771	500.993	509.24	485.762	531.492	499.561	4261.843	0.842	1.204	0.88	0.894	0.853	0.933	0.877	-0.248	0.268	-0.185	-0.161	-0.229	-0.099	-0.189
"CG13690-RA  FEA=BDGP  GEN=CG13690  DB_XREF=CG13690 FBgn0031252  SEG=chr2L:-420221,421265  MAP=21C4-21C4  LEN=1044  DEF=(CG13690 gene symbol:CG13690 FBgn0031252 (GO:0004524 ribonuclease H1))"	1633171_at	391.356	329.677	457.199	321.197	336.949	317.782	331.918	393.694	2879.77	0.842	1.168	0.821	0.861	0.812	0.848	1.006	-0.247	0.224	-0.285	-0.216	-0.3	-0.238	0.009
"CG15407-RB  FEA=BDGP  GEN=CG15407  DB_XREF=CG15407 FBgn0031521  SEG=chr2L:+3316811,3319202  MAP=23E4-23E4  LEN=1584  DEF=(CG15407 gene symbol:CG15407 FBgn0031521 (GO:0015145 monosaccharide transporter))"	1637123_a_at	51.192	43.151	67.868	52.13	172.249	63.731	65.387	42.388	558.097	0.843	1.326	1.018	3.365	1.245	1.277	0.828	-0.247	0.407	0.026	1.75	0.316	0.353	-0.272
"CG8016-RA  FEA=BDGP  GEN=rad201  DB_XREF=CG8016 FBgn0003194  SEG=chr2R:-4227530,4228265  MAP=45B1-45B1  LEN=677  DEF=(CG8016 gene symbol:rad201 FBgn0003194 (GO:0006281 DNA repair))"	1632496_at	249.515	210.512	213.169	225.169	302.615	213.48	213.186	218.228	1845.874	0.844	0.854	0.902	1.213	0.856	0.854	0.875	-0.245	-0.227	-0.148	0.278	-0.225	-0.227	-0.193
"CG8717-RA  FEA=BDGP  GEN=slv  DB_XREF=CG8717 FBgn0025469  SEG=chr2R:-3141303,3143117  MAP=44A4-44A4  LEN=1243  DEF=(CG8717 gene symbol:slv FBgn0025469 )"	1637508_at	674.311	569.038	637.319	544.417	727.062	636.104	572.878	552.704	4913.832	0.844	0.945	0.807	1.078	0.943	0.85	0.82	-0.245	-0.081	-0.309	0.109	-0.084	-0.235	-0.287
"CG14569-RA  FEA=BDGP  GEN=CG14569  DB_XREF=CG14569 FBgn0037123  SEG=chr3L:-21648001,21648825  MAP=78E5-78E5  LEN=824  DEF=(CG14569 gene symbol:CG14569 FBgn0037123 )"	1633562_at	28.704	24.229	22.051	122.224	66.22	16.042	15.209	213.624	508.302	0.844	0.768	4.258	2.307	0.559	0.53	7.442	-0.245	-0.38	2.09	1.206	-0.839	-0.916	2.896
"CG10267-RA  FEA=BDGP  GEN=CG10267  DB_XREF=CG10267 FBgn0037446  SEG=chr3R:+2282876,2284546  MAP=83E8-83E8  LEN=1450  DEF=(CG10267 gene symbol:CG10267 FBgn0037446 )"	1635205_at	1472.975	1243.555	1487.431	1361.475	1194.014	1453.239	1165.447	1342.407	10720.543	0.844	1.01	0.924	0.811	0.987	0.791	0.911	-0.244	0.014	-0.114	-0.303	-0.019	-0.338	-0.134
"CG14353-RA  FEA=BDGP  GEN=CG14353  DB_XREF=CG14353 FBgn0036771  SEG=chr3L:+17857132,17858316  MAP=75A9-75A9  LEN=1128  DEF=(CG14353 gene symbol:CG14353 FBgn0036771 )"	1629820_at	207.91	175.536	187.73	207.838	190.897	191.163	192.081	211.823	1564.978	0.844	0.903	1	0.918	0.919	0.924	1.019	-0.244	-0.147	0	-0.123	-0.121	-0.114	0.027
"CG7818-RA  FEA=BDGP  GEN=CG7818  DB_XREF=CG7818 FBgn0032016  SEG=chr2L:+8300670,8302194  MAP=29A3-29A3  LEN=1396  DEF=(CG7818 gene symbol:CG7818 FBgn0032016 (GO:0003700 transcription factor) (GO:0005634 nucleus) (GO:0016422 mRNA (2-O-methyladenosine-N6-)-methyltransferase))"	1638765_at	815.021	688.61	663.534	655.839	607.287	767.43	684.343	722.445	5604.508	0.845	0.814	0.805	0.745	0.942	0.84	0.886	-0.243	-0.297	-0.313	-0.424	-0.087	-0.252	-0.174
"CG5753-RA  FEA=BDGP  GEN=stau  DB_XREF=CG5753 FBgn0003520  SEG=chr2R:-13181629,13189566  MAP=55B5-55B7  LEN=5293  DEF=(CG5753 gene symbol:stau FBgn0003520 (GO:0045034 neuroblast cell division) (GO:0005938 cell cortex) (GO:0045450 pole plasm bicoid mRNA localization) (GO:0005875 microtubule associated complex) (GO:0019094 pole plasm-mRNA localization) (GO:0008298 mRNA localization, intracellular) (GO:0045179 apical cortex) (GO:0007017 microtubule-based process) (GO:0003730 mRNA binding, 3 prime UTR) (GO:0006403 RNA localization) (GO:0008017 microtubule binding) (GO:0003725 double-stranded RNA binding) (GO:0007315 pole plasm assembly) (GO:0007316 pole plasm RNA localization) (GO:0007317 regulation of pole plasm oskar mRNA localization) (GO:0007318 pole plasm protein localization) (GO:0046011 regulation of oskar mRNA translation))"	1633016_a_at	2614.187	2208.96	3000.168	2642.68	2095.478	2100.052	2610.009	2776.816	20048.35	0.845	1.148	1.011	0.802	0.803	0.998	1.062	-0.243	0.199	0.016	-0.319	-0.316	-0.002	0.087
"CG8781-RA  FEA=BDGP  GEN=tsu  DB_XREF=CG8781 FBgn0033378  SEG=chr2R:+4171547,4172329  MAP=45A7-45A7  LEN=693  DEF=(CG8781 gene symbol:tsu FBgn0033378 (GO:0005737 cytoplasm) (GO:0007310 oocyte dorsalventral axis determination) (GO:0003723 RNA binding) (GO:0007312 oocyte nucleus migration) (GO:0007314 oocyte anteriorposterior axis determination) (GO:0007317 regulation of pole plasm oskar mRNA localization) (GO:0005634 nucleus) (GO:0000226 microtubule cytoskeleton organization and biogenesis))"	1623902_at	3891.648	3290.273	3739.539	3544.03	3655.312	4100.969	2942.786	3977.423	29141.98	0.845	0.961	0.911	0.939	1.054	0.756	1.022	-0.242	-0.058	-0.135	-0.09	0.076	-0.403	0.031
"CG32211-RA  FEA=BDGP  GEN=Taf6  DB_XREF=CG32211 FBgn0010417  SEG=chr3L:+19549043,19551343  MAP=76B9-76B9  LEN=2061  DEF=(CG32211 gene symbol:Taf6 synonyms:(CG9348) FBgn0010417 (GO:0006367 transcription initiation from Pol II promoter) (GO:0005669 transcription factor TFIID complex) (GO:0016251 general RNA polymerase II transcription factor) (GO:0005634 nucleus) (GO:0006355 regulation of transcription, DNA-dependent))"	1626563_at	1640.54	1387.05	1557.094	1424.777	1186.521	1328.371	1288.988	1479.228	11292.57	0.845	0.949	0.868	0.723	0.81	0.786	0.902	-0.242	-0.075	-0.203	-0.467	-0.305	-0.348	-0.149
"CG7538-RA  FEA=BDGP  GEN=Mcm2  DB_XREF=CG7538 FBgn0014861  SEG=chr3R:+4090579,4093668  MAP=84F6-84F6  LEN=3032  DEF=(CG7538 gene symbol:Mcm2 FBgn0014861 (GO:0003677 DNA binding) (GO:0005656 pre-replicative complex) (GO:0008283 cell proliferation) (GO:0006260 DNA replication) (GO:0003682 chromatin binding) (GO:0005634 nucleus) (GO:0006267 pre-replicative complex formation and maintenance))"	1632669_at	2362.212	1997.219	3061.411	1961.211	1828.261	1861.186	2007.772	2124.174	17203.448	0.845	1.296	0.83	0.774	0.788	0.85	0.899	-0.242	0.374	-0.268	-0.37	-0.344	-0.235	-0.153
"CG9776-RA  FEA=BDGP  SEG=chr3R:-153525,159726"	1629148_a_at	1227.676	1038.035	1193.736	1167.282	953.976	1138.368	910.734	1234.886	8864.693	0.846	0.972	0.951	0.777	0.927	0.742	1.006	-0.242	-0.04	-0.073	-0.364	-0.109	-0.431	0.008
"CG11504-RB  FEA=BDGP  GEN=CG11504  DB_XREF=CG11504 FBgn0039733  SEG=chr3R:+25812884,25814851  MAP=99D1-99D1  LEN=1967  DEF=(CG11504 gene symbol:CG11504 FBgn0039733 )"	1628869_s_at	775.253	656.082	745.99	695.272	656.948	659.953	645.507	739.248	5574.253	0.846	0.962	0.897	0.847	0.851	0.833	0.954	-0.241	-0.056	-0.157	-0.239	-0.232	-0.264	-0.069
"CG14548-RA  FEA=BDGP  GEN=HLHmbeta  DB_XREF=CG14548 FBgn0002733  SEG=chr3R:-21820012,21821110  MAP=96F9-96F9  LEN=1098  DEF=(CG14548 gene symbol:HLHmbeta FBgn0002733 (GO:0003677 DNA binding) (GO:0007456 eye morphogenesis (sensu Drosophila)) (GO:0016481 negative regulation of transcription) (GO:0016566 specific transcriptional repressor) (GO:0007399 neurogenesis) (GO:0003700 transcription factor) (GO:0007219 N receptor signaling pathway) (GO:0005634 nucleus))"	1639900_at	1058.172	895.546	961.743	1143.198	1032.984	1039.954	946.437	1329.187	8407.221	0.846	0.909	1.08	0.976	0.983	0.894	1.256	-0.241	-0.138	0.112	-0.035	-0.025	-0.161	0.329
"CT23539  FEA=sim4  SEG=chr3R:+13838894,13839203"	1624608_s_at	1294.709	1095.854	964.019	1086.605	812.246	651.828	1152.4	1114.928	8172.589	0.846	0.745	0.839	0.627	0.503	0.89	0.861	-0.241	-0.425	-0.253	-0.673	-0.99	-0.168	-0.216
"CG10108-RA  FEA=BDGP  GEN=phyl  DB_XREF=CG10108 FBgn0013725  SEG=chr2R:-9491061,9496061  MAP=51A2-51A2  LEN=1837  DEF=(CG10108 gene symbol:phyl FBgn0013725 (GO:0016360 determination of sensory organ precursor cell fate) (GO:0007265 RAS protein signal transduction) (GO:0007462 R1R6 cell fate commitment) (GO:0045467 R7 development) (GO:0007465 R7 cell fate commitment) (GO:0008052 sensory organ determination) (GO:0007422 peripheral nervous system development) (GO:0005634 nucleus))"	1624262_at	1297.909	1098.699	1386.531	1037.853	708.668	699.126	954.326	1132.001	8315.113	0.847	1.068	0.8	0.546	0.539	0.735	0.872	-0.24	0.095	-0.323	-0.873	-0.893	-0.444	-0.197
"CG33093-RA  FEA=BDGP  GEN=CG33093  DB_XREF=CG33093 FBgn0053093  SEG=chr3R:-18347244,18347937  MAP=94B2-94B2  LEN=636  DEF=(CG33093 gene symbol:CG33093 synonyms:(CG5340) FBgn0053093 )"	1623000_at	148.76	126.011	136.177	80.726	399.42	166.364	104.892	109.889	1272.239	0.847	0.915	0.543	2.685	1.118	0.705	0.739	-0.239	-0.127	-0.882	1.425	0.161	-0.504	-0.437
"CG31152-RA  FEA=BDGP  GEN=CG31152  DB_XREF=CG31152 FBgn0051152  SEG=chr3R:-18565391,18566939  MAP=94C4-94C4  LEN=1498  DEF=(CG31152 gene symbol:CG31152 synonyms:(CG17138) FBgn0051152 )"	1625599_at	238.895	202.364	223.183	237.605	277.322	228.312	180.321	218.669	1806.671	0.847	0.934	0.995	1.161	0.956	0.755	0.915	-0.239	-0.098	-0.008	0.215	-0.065	-0.406	-0.128
"CG5235-RA  FEA=BDGP  GEN=CG5235  DB_XREF=CG5235 FBgn0036565  SEG=chr3L:-16036507,16039266  MAP=72D4-72D5  LEN=2704  DEF=(CG5235 gene symbol:CG5235 FBgn0036565 (GO:0004500 dopamine-beta-monooxygenase))"	1625310_at	525.87	445.9	645.319	429.635	336.204	390.835	390.118	365.83	3529.711	0.848	1.227	0.817	0.639	0.743	0.742	0.696	-0.238	0.295	-0.292	-0.645	-0.428	-0.431	-0.524
"CG6521-RA  FEA=BDGP  GEN=Stam  DB_XREF=CG6521 FBgn0027363  SEG=chr2L:+10850936,10854424  MAP=32B1-32B1  LEN=2871  DEF=(CG6521 gene symbol:Stam FBgn0027363 (GO:0007269 neurotransmitter secretion) (GO:0008268 receptor signaling protein tyrosine kinase signaling protein) (GO:0008269 JAK pathway signal transduction adaptor) (GO:0046425 regulation of JAK-STAT cascade) (GO:0007259 JAK-STAT cascade) (GO:0008099 synaptic vesicle endocytosis))"	1635260_at	1229.191	1042.594	1294.183	1184.762	1603.35	1155.762	1154.423	1061.02	9725.286	0.848	1.053	0.964	1.304	0.94	0.939	0.863	-0.238	0.074	-0.053	0.383	-0.089	-0.091	-0.212
"CG15602-RA  FEA=BDGP  GEN=CG15602  DB_XREF=CG15602 FBgn0030694  SEG=chrX:+15530860,15531910  MAP=13F1-13F1  LEN=927  DEF=(CG15602 gene symbol:CG15602 FBgn0030694 )"	1630115_at	488.802	414.649	551.501	452.955	552.597	382.403	474.427	466.434	3783.768	0.848	1.128	0.927	1.131	0.782	0.971	0.954	-0.237	0.174	-0.11	0.177	-0.354	-0.043	-0.068
"CG8610-RA  FEA=BDGP  GEN=Cdc27  DB_XREF=CG8610 FBgn0012058  SEG=chr3L:-7205284,7208868  MAP=65F2-65F2  LEN=3437  DEF=(CG8610 gene symbol:Cdc27 FBgn0012058 (GO:0007067 mitosis))"	1631430_at	533.37	452.457	514.405	424.938	508.469	425.899	427.584	450.896	3738.018	0.848	0.964	0.797	0.953	0.799	0.802	0.845	-0.237	-0.052	-0.328	-0.069	-0.325	-0.319	-0.242
"CG3797-RA  FEA=BDGP  GEN=CG3797  DB_XREF=CG3797 FBgn0036842  SEG=chr3L:-19008647,19011681  MAP=75F6-75F6  LEN=2771  DEF=(CG3797 gene symbol:CG3797 FBgn0036842 )"	1637453_at	1036.792	879.659	1174.452	994.808	986.714	923.149	873.767	1002.687	7872.028	0.848	1.133	0.96	0.952	0.89	0.843	0.967	-0.237	0.18	-0.06	-0.071	-0.167	-0.247	-0.048
"S.CX002307  FEA=fgenesh  SEG=chrX:+19935105,19936370"	1629557_at	43.457	36.893	62.413	64.74	83.73	55.009	50.706	60.834	457.782	0.849	1.436	1.49	1.927	1.266	1.167	1.4	-0.236	0.522	0.575	0.946	0.34	0.223	0.485
"CG6601-RA  FEA=BDGP  GEN=Rab6  DB_XREF=CG6601 FBgn0015797  SEG=chr2L:-12096150,12097995  MAP=33C4-33C4  LEN=1845  DEF=(CG6601 gene symbol:Rab6 FBgn0015797 (GO:0003928 RAB small monomeric GTPase))"	1629797_at	1357.335	1152.457	1070.044	1131.745	1293.835	1153.394	1173.219	1135.624	9467.653	0.849	0.788	0.834	0.953	0.85	0.864	0.837	-0.236	-0.343	-0.262	-0.069	-0.235	-0.21	-0.257
"CG9977-RA  FEA=BDGP  GEN=CG9977  DB_XREF=CG9977 FBgn0035371  SEG=chr3L:-2749976,2752952  MAP=62F3-62F3  LEN=2136  DEF=(CG9977 gene symbol:CG9977 FBgn0035371 (GO:0004013 adenosylhomocysteinase))"	1635976_at	576	489.077	570.167	506.432	656.29	486.281	557.414	477.803	4319.465	0.849	0.99	0.879	1.139	0.844	0.968	0.83	-0.236	-0.015	-0.186	0.188	-0.244	-0.047	-0.27
"S.C3R003628  FEA=fgenesh  SEG=chr3R:+27043784,27044212"	1637162_at	984.975	836.617	970.304	836.354	728.275	747.877	873.28	873.665	6851.346	0.849	0.985	0.849	0.739	0.759	0.887	0.887	-0.236	-0.022	-0.236	-0.436	-0.397	-0.174	-0.173
"CG14992-RA  FEA=BDGP  GEN=Ack  DB_XREF=CG14992 FBgn0028484  SEG=chr3L:+4088830,4094787  MAP=64A6-64A7  LEN=4378  DEF=(CG14992 gene symbol:Ack FBgn0028484 (GO:0042169 SH2-domain binding) (GO:0005737 cytoplasm) (GO:0006468 protein amino acid phosphorylation) (GO:0004713 protein tyrosine kinase) (GO:0004715 non-membrane spanning protein tyrosine kinase) (GO:0018108 peptidyl-tyrosine phosphorylation))"	1640661_at	465.231	395.227	439.817	343.987	353.521	354.736	383.629	423.212	3159.36	0.85	0.945	0.739	0.76	0.762	0.825	0.91	-0.235	-0.081	-0.436	-0.396	-0.391	-0.278	-0.137
"CG3911-RA  FEA=BDGP  GEN=CG3911  DB_XREF=CG3911 FBgn0035992  SEG=chr3L:-9396447,9399782  MAP=67B5-67B5  LEN=678  DEF=(CG3911 gene symbol:CG3911 FBgn0035992 )"	1629088_at	556.292	472.611	524.698	535.981	478.581	492.532	501.178	484.189	4046.063	0.85	0.943	0.963	0.86	0.885	0.901	0.87	-0.235	-0.084	-0.054	-0.217	-0.176	-0.151	-0.2
"CG5562-RA  FEA=BDGP  GEN=gbb  DB_XREF=CG5562 FBgn0024234  SEG=chr2R:+18895150,18896817  MAP=60A3-60A4  LEN=1667  DEF=(CG5562 gene symbol:gbb FBgn0024234 (GO:0007179 TGFbeta receptor signaling pathway) (GO:0004871 signal transducer) (GO:0005576 extracellular) (GO:0007391 dorsal closure) (GO:0007474 wing vein specification) (GO:0005160 transforming growth factor-beta receptor ligand) (GO:0008586 wing vein morphogenesis))"	1628658_at	1832.827	1557.284	1951.581	1547.193	1517.743	1805.949	1657.824	1654.142	13524.542	0.85	1.065	0.844	0.828	0.985	0.905	0.903	-0.235	0.091	-0.244	-0.272	-0.021	-0.145	-0.148
"CG10992-RA  FEA=BDGP  GEN=CG10992  DB_XREF=CG10992 FBgn0030521  SEG=chrX:-13510676,13512840  MAP=12C2-12C2  LEN=1434  DEF=(CG10992 gene symbol:CG10992 FBgn0030521 (GO:0004213 cathepsin B))"	1632152_at	3970.605	3374.52	3863.155	3571.859	4706.91	3649.969	3121.13	3019.917	29278.066	0.85	0.973	0.9	1.185	0.919	0.786	0.761	-0.235	-0.04	-0.153	0.245	-0.121	-0.347	-0.395
"CG10616-RA  FEA=BDGP  GEN=CG10616  DB_XREF=CG10616 FBgn0036286  SEG=chr3L:+12429307,12431826  MAP=69C2-69C2  LEN=1656  DEF=(CG10616 gene symbol:CG10616 FBgn0036286 )"	1632202_at	712.813	605.901	753.472	587.131	837.335	569.657	660.384	567.188	5293.881	0.85	1.057	0.824	1.175	0.799	0.926	0.796	-0.234	0.08	-0.28	0.232	-0.323	-0.11	-0.33
"CG2909-RA  FEA=BDGP  GEN=CG2909  DB_XREF=CG2909 FBgn0030189  SEG=chrX:+10066378,10068857  MAP=9B7-9B7  LEN=2014  DEF=(CG2909 gene symbol:CG2909 FBgn0030189 )"	1630975_at	248.925	211.619	262.99	219.967	231.158	186.838	206.417	197.75	1765.663	0.85	1.057	0.884	0.929	0.751	0.829	0.794	-0.234	0.079	-0.178	-0.107	-0.414	-0.27	-0.332
"CG10176-RA  FEA=BDGP  GEN=CG10176  DB_XREF=CG10176 FBgn0032682  SEG=chr2L:+18463569,18465793  MAP=36E5-36E6  LEN=1713  DEF=(CG10176 gene symbol:CG10176 FBgn0032682 )"	1636650_at	193.19	164.261	194.507	149.301	180.757	139.139	175.027	164.958	1361.141	0.85	1.007	0.773	0.936	0.72	0.906	0.854	-0.234	0.01	-0.372	-0.096	-0.473	-0.142	-0.228
"CG9191-RA  FEA=BDGP  GEN=Klp61F  DB_XREF=CG9191 FBgn0004378  SEG=chr3L:-1222196,1226568  MAP=61F4-61F4  LEN=3900  DEF=(CG9191 gene symbol:Klp61F FBgn0004378 (GO:0003774 motor) (GO:0005737 cytoplasm) (GO:0007018 microtubule-based movement) (GO:0005819 spindle) (GO:0007052 mitotic spindle assembly) (GO:0005871 kinesin complex) (GO:0005873 plus-end kinesin complex) (GO:0005875 microtubule associated complex) (GO:0007100 centrosome separation) (GO:0016326 kinesin motor) (GO:0008574 plus-end-directed kinesin ATPase))"	1624620_at	803.032	682.91	1064.52	662.17	648.923	648.759	675.623	793.79	5979.729	0.85	1.326	0.825	0.808	0.808	0.841	0.988	-0.234	0.407	-0.278	-0.307	-0.308	-0.249	-0.017
"CG3033-RA  FEA=BDGP  GEN=CG3033  DB_XREF=CG3033 FBgn0029818  SEG=chrX:-5611214,5613740  MAP=5C5-5C5  LEN=2397  DEF=(CG3033 gene symbol:CG3033 FBgn0029818 (GO:0016255 attachment of GPI anchor to protein) (GO:0005783 endoplasmic reticulum))"	1632828_at	1030.139	876.293	1057.612	996.017	876.084	1032.624	927.735	1086.544	7883.047	0.851	1.027	0.967	0.85	1.002	0.901	1.055	-0.233	0.038	-0.049	-0.234	0.003	-0.151	0.077
"CG8038-RA  FEA=BDGP  GEN=CG8038  DB_XREF=CG8038 FBgn0035831  SEG=chr3L:-7937335,7938136  MAP=66A21-66A22  LEN=801  DEF=(CG8038 gene symbol:CG8038 FBgn0035831 (GO:0005655 ribonuclease P complex) (GO:0004526 ribonuclease P))"	1635649_at	488.297	415.508	528.453	422.799	457.79	528.888	435.083	463.77	3740.589	0.851	1.082	0.866	0.938	1.083	0.891	0.95	-0.233	0.114	-0.208	-0.093	0.115	-0.166	-0.074
"CG4330-RA  FEA=BDGP  GEN=CG4330  DB_XREF=CG4330 FBgn0030452  SEG=chrX:+12862197,12865225  MAP=11E1-11E1  LEN=2068  DEF=(CG4330 gene symbol:CG4330 FBgn0030452 (GO:0005316 high affinity inorganic phosphate:sodium symporter))"	1636693_at	676.115	575.386	561.884	503.874	991.224	633.898	578.823	532.79	5053.994	0.851	0.831	0.745	1.466	0.938	0.856	0.788	-0.233	-0.267	-0.424	0.552	-0.093	-0.224	-0.344
"CG6126-RA  FEA=BDGP  GEN=CG6126  DB_XREF=CG6126 FBgn0038407  SEG=chr3R:-12023741,12028820  MAP=89B12-89B12  LEN=2121  DEF=(CG6126 gene symbol:CG6126 FBgn0038407 (GO:0015101 organic cation transporter))"	1634767_at	383.578	326.503	366.241	406.63	776.664	769.886	300.89	386.94	3717.331	0.851	0.955	1.06	2.025	2.007	0.784	1.009	-0.232	-0.067	0.084	1.018	1.005	-0.35	0.013
"CG5385-RA  FEA=BDGP  GEN=CG5385  DB_XREF=CG5385 FBgn0032215  SEG=chr2L:-10303577,10304478  MAP=31D4-31D4  LEN=787  DEF=(CG5385 gene symbol:CG5385 FBgn0032215 )"	1625571_at	1521.059	1294.732	1649.825	1310.827	1158.188	1103.446	1202.617	1449.841	10690.535	0.851	1.085	0.862	0.761	0.725	0.791	0.953	-0.232	0.117	-0.215	-0.393	-0.463	-0.339	-0.069
"CG11212-RA  FEA=BDGP  GEN=CG11212  DB_XREF=CG11212 FBgn0033068  SEG=chr2R:-1320439,1334472  MAP=42A14-42A14  LEN=4401  DEF=(CG11212 gene symbol:CG11212 FBgn0033068 (GO:0005886 plasma membrane))"	1636728_at	673.973	573.932	1189.472	337.913	946.551	521.901	727.163	477.188	5448.094	0.852	1.765	0.501	1.404	0.774	1.079	0.708	-0.232	0.82	-0.996	0.49	-0.369	0.11	-0.498
"CG4336-RA  FEA=BDGP  GEN=rux  DB_XREF=CG4336 FBgn0003302  SEG=chrX:-5776120,5777552  MAP=5D2-5D2  LEN=1342  DEF=(CG4336 gene symbol:rux FBgn0003302 (GO:0000074 regulation of cell cycle) (GO:0007088 regulation of mitosis) (GO:0000278 mitotic cell cycle) (GO:0005634 nucleus) (GO:0007456 eye morphogenesis (sensu Drosophila)) (GO:0040020 regulation of meiosis))"	1635811_at	687.313	585.307	842.31	658.353	590.369	583.586	571.842	729.674	5248.754	0.852	1.226	0.958	0.859	0.849	0.832	1.062	-0.232	0.293	-0.062	-0.219	-0.236	-0.265	0.086
"CG5093-RA  FEA=BDGP  GEN=Doc3  DB_XREF=CG5093 FBgn0035954  SEG=chr3L:+8963907,8965961  MAP=66F1-66F1  LEN=1671  DEF=(CG5093 gene symbol:Doc3 FBgn0035954 (GO:0003700 transcription factor) (GO:0005634 nucleus))"	1629459_at	178.35	152.001	250.107	124.439	241.448	150.694	201.721	151.729	1450.488	0.852	1.402	0.698	1.354	0.845	1.131	0.851	-0.231	0.488	-0.519	0.437	-0.243	0.178	-0.233
"CG5813-RA  FEA=BDGP  GEN=chif  DB_XREF=CG5813 FBgn0000307  SEG=chr2L:-16320511,16330684  MAP=35F12-35F12  LEN=6598  DEF=(CG5813 gene symbol:chif FBgn0000307 (GO:0007304 eggshell formation) (GO:0007306 insect chorion formation) (GO:0007307 chorion gene amplification) (GO:0006275 regulation of DNA replication))"	1640999_at	534.292	455.949	523.161	451.248	366.531	490.696	417.787	558.598	3798.263	0.853	0.979	0.845	0.686	0.918	0.782	1.045	-0.229	-0.03	-0.244	-0.544	-0.123	-0.355	0.064
"CG5836-RA  FEA=BDGP  GEN=SF1  DB_XREF=CG5836 FBgn0025571  SEG=chr3R:+13366159,13370888  MAP=90B4-90B4  LEN=2785  DEF=(CG5836 gene symbol:SF1 FBgn0025571 (GO:0008248 pre-mRNA splicing factor) (GO:0005681 spliceosome complex) (GO:0006371 mRNA splicing))"	1631141_at	1678.117	1432.449	1582.479	1373.658	1351.749	1423.874	1229.526	1344.947	11416.8	0.854	0.943	0.819	0.806	0.848	0.733	0.801	-0.228	-0.085	-0.289	-0.312	-0.237	-0.449	-0.319
"CG6223-RA  FEA=BDGP  GEN=betaCop  DB_XREF=CG6223 FBgn0008635  SEG=chrX:-18112505,18116154  MAP=17A9-17A9  LEN=3158  DEF=(CG6223 gene symbol:betaCop FBgn0008635 (GO:0030126 COPI vesicle coat) (GO:0005794 Golgi apparatus) (GO:0006890 retrograde (Golgi to ER) transport))"	1626340_at	2512.818	2145.029	2446.665	2280.304	2552.697	2106.493	2238.769	2404.225	18687	0.854	0.974	0.907	1.016	0.838	0.891	0.957	-0.228	-0.038	-0.14	0.023	-0.254	-0.167	-0.064
"CG5732-RA  FEA=BDGP  GEN=CG5732  DB_XREF=CG5732 FBgn0038934  SEG=chr3R:+18028509,18033382  MAP=94A3-94A3  LEN=4561  DEF=(CG5732 gene symbol:CG5732 FBgn0038934 (GO:0004652 polynucleotide adenylyltransferase))"	1623784_at	315.205	269.108	309.76	284.015	216.462	231.179	257.818	276.847	2160.394	0.854	0.983	0.901	0.687	0.733	0.818	0.878	-0.228	-0.025	-0.15	-0.542	-0.447	-0.29	-0.187
"CG4449-RA  FEA=BDGP  GEN=CG4449  DB_XREF=CG4449 FBgn0039065  SEG=chr3R:-19065821,19067856  MAP=94E8-94E9  LEN=1677  DEF=(CG4449 gene symbol:CG4449 FBgn0039065 )"	1623040_at	924.854	789.892	1061.755	765.541	716.591	725.651	792.436	905.557	6682.276	0.854	1.148	0.828	0.775	0.785	0.857	0.979	-0.228	0.199	-0.273	-0.368	-0.35	-0.223	-0.03
"CG9938-RA  FEA=BDGP  GEN=CG9938  DB_XREF=CG9938 FBgn0030500  SEG=chrX:-13340323,13342635  MAP=12A8-12A8  LEN=2120  DEF=(CG9938 gene symbol:CG9938 FBgn0030500 )"	1630409_at	579.136	494.883	672.247	448.874	399.879	393.219	484.641	505.208	3978.086	0.855	1.161	0.775	0.69	0.679	0.837	0.872	-0.227	0.215	-0.368	-0.534	-0.559	-0.257	-0.197
"CG3069-RA  FEA=BDGP  GEN=Taf10b  DB_XREF=CG3069 FBgn0026324  SEG=chr2L:-2759849,2760735  MAP=23A5-23A5  LEN=764  DEF=(CG3069 gene symbol:Taf10b FLAGGED_PROBLEMATIC FBgn0026324 (GO:0005669 transcription factor TFIID complex) (GO:0016251 general RNA polymerase II transcription factor) (GO:0006367 transcription initiation from Pol II promoter))"	1630803_at	609.926	521.233	566.844	538.371	596.572	623.353	529.543	576.579	4562.42	0.855	0.929	0.883	0.978	1.022	0.868	0.945	-0.227	-0.106	-0.18	-0.032	0.031	-0.204	-0.081
"CG4252-RA  FEA=BDGP  SEG=chrX:+16122780,16130588"	1635747_at	94.127	80.45	106.153	91.907	76.057	99.261	77.347	104.725	730.027	0.855	1.128	0.976	0.808	1.055	0.822	1.113	-0.227	0.173	-0.034	-0.308	0.077	-0.283	0.154
"CG31211-RA  FEA=BDGP  GEN=CG31211  DB_XREF=CG31211 FBgn0051211  SEG=chr3R:+7775419,7779898  MAP=87A2-87A2  LEN=2990  DEF=(CG31211 gene symbol:CG31211 synonyms:(CG18546 CG14732) FBgn0051211 )"	1625895_a_at	510.316	436.274	483.21	525.429	360.715	468.815	357.457	473.114	3615.329	0.855	0.947	1.03	0.707	0.919	0.7	0.927	-0.226	-0.079	0.042	-0.501	-0.122	-0.514	-0.109
"CG1104-RA  FEA=BDGP  GEN=CG1104  DB_XREF=CG1104 FBgn0037467  SEG=chr3R:-2897346,2900173  MAP=84B2-84B2  LEN=2572  DEF=(CG1104 gene symbol:CG1104 FBgn0037467 )"	1624502_a_at	844.468	722.128	757.436	786.278	756.124	899.164	664.809	777.286	6207.694	0.855	0.897	0.931	0.895	1.065	0.787	0.92	-0.226	-0.157	-0.103	-0.159	0.091	-0.345	-0.12
"CG10035-RA  FEA=BDGP  GEN=CG10035  DB_XREF=CG10035 FBgn0038028  SEG=chr3R:-8207391,8208431  MAP=87B9-87B9  LEN=971  DEF=(CG10035 gene symbol:CG10035 FBgn0038028 )"	1636782_at	372.064	318.225	591.089	149.672	459.143	207.105	203.092	332.162	2632.552	0.855	1.589	0.402	1.234	0.557	0.546	0.893	-0.226	0.668	-1.314	0.303	-0.845	-0.873	-0.164
"CG18606-RA  FEA=BDGP  GEN=CG18606  DB_XREF=CG18606 FBgn0034428  SEG=chr2R:+14351741,14352371  MAP=56C8-56C8  LEN=630  DEF=(CG18606 gene symbol:CG18606 FBgn0034428 )"	1639362_s_at	72.314	61.857	107.508	54.483	103.265	38.896	92.13	36.193	566.645	0.855	1.487	0.753	1.428	0.538	1.274	0.501	-0.225	0.572	-0.408	0.514	-0.895	0.349	-0.999
"CG8681-RA  FEA=BDGP  GEN=clumsy  DB_XREF=CG8681 FBgn0026255  SEG=chr2L:+21176263,21181562  MAP=39B2-39B3  LEN=3390  DEF=(CG8681 gene symbol:clumsy FBgn0026255 (GO:0015277 kainate selective glutamate receptor))"	1627435_at	71.627	61.275	76.383	49.421	43.367	31.895	68.231	56.098	458.298	0.855	1.066	0.69	0.605	0.445	0.953	0.783	-0.225	0.093	-0.535	-0.724	-1.167	-0.07	-0.353
"CG15432-RA  FEA=BDGP  GEN=CG15432  DB_XREF=CG15432 FBgn0031603  SEG=chr2L:+4435066,4435423  MAP=24F2-24F2  LEN=357  DEF=(CG15432 gene symbol:CG15432 FBgn0031603 )"	1628516_at	846.938	724.628	750.463	696.71	580.229	624.355	636.958	626.864	5487.147	0.856	0.886	0.823	0.685	0.737	0.752	0.74	-0.225	-0.174	-0.282	-0.546	-0.44	-0.411	-0.434
"CG5484-RA  FEA=BDGP  GEN=CG5484  DB_XREF=CG5484 FBgn0039450  SEG=chr3R:+22532934,22534894  MAP=97C5-97C5  LEN=1531  DEF=(CG5484 gene symbol:CG5484 FBgn0039450 )"	1638670_a_at	1320.635	1130.087	1403.318	1034.484	1238.815	1019.094	1174.945	1228.565	9549.944	0.856	1.063	0.783	0.938	0.772	0.89	0.93	-0.225	0.088	-0.352	-0.092	-0.374	-0.169	-0.104
"CG10221-RA  FEA=BDGP  SEG=chr3R:-19570999,19574517"	1632236_at	1050.516	899.307	1056.413	918.569	969.428	832.801	828.719	990.522	7546.275	0.856	1.006	0.874	0.923	0.793	0.789	0.943	-0.224	0.008	-0.194	-0.116	-0.335	-0.342	-0.085
"CG13329-RA  FEA=BDGP  GEN=cid  DB_XREF=CG13329 FBgn0040477  SEG=chr2R:+8550314,8551344  MAP=50A11-50A11  LEN=1030  DEF=(CG13329 gene symbol:cid FBgn0040477 (GO:0003677 DNA binding) (GO:0006333 chromatin assemblydisassembly) (GO:0005698 centromere))"	1625258_at	240.277	205.749	255.746	228.121	264.331	202.028	201.113	219.505	1816.87	0.856	1.064	0.949	1.1	0.841	0.837	0.914	-0.224	0.09	-0.075	0.138	-0.25	-0.257	-0.13
"CG14834-RA  FEA=BDGP  GEN=CG14834  DB_XREF=CG14834 FBgn0035768  SEG=chr3L:-7305223,7306652  MAP=65F5-65F5  LEN=1429  DEF=(CG14834 gene symbol:CG14834 FBgn0035768 )"	1636357_at	65.933	56.46	69.148	36.248	71.486	61.408	64.165	45.83	470.677	0.856	1.049	0.55	1.084	0.931	0.973	0.695	-0.224	0.069	-0.863	0.117	-0.103	-0.039	-0.525
"CG8432-RA  FEA=BDGP  GEN=Rep  DB_XREF=CG8432 FBgn0026378  SEG=chr2R:+14555810,14557845  MAP=56D13-56D13  LEN=1919  DEF=(CG8432 gene symbol:Rep FBgn0026378 (GO:0007269 neurotransmitter secretion) (GO:0005968 RAB-protein geranylgeranyltransferase complex) (GO:0008021 synaptic vesicle) (GO:0005084 RAB escort protein) (GO:0016083 synaptic vesicle fusion) (GO:0004663 RAB-protein geranylgeranyltransferase))"	1631388_at	334.672	286.593	294.39	347.414	370.273	411.827	275.914	348.675	2669.758	0.856	0.88	1.038	1.106	1.231	0.824	1.042	-0.224	-0.185	0.054	0.146	0.299	-0.279	0.059
"CG10060-RA  FEA=BDGP  SEG=chr3L:-6932272,6939582"	1627491_at	2944.316	2521.487	3085.445	2670.958	2769.507	2846.138	2459.92	2789.779	22087.551	0.856	1.048	0.907	0.941	0.967	0.835	0.948	-0.224	0.068	-0.141	-0.088	-0.049	-0.259	-0.078
"CG13008-RA  FEA=BDGP  GEN=CG13008  DB_XREF=CG13008 FBgn0030780  SEG=chrX:+16442322,16445398  MAP=15A3-15A3  LEN=3002  DEF=(CG13008 gene symbol:CG13008 FBgn0030780 )"	1627737_at	65.289	55.926	110.446	52.531	124.858	59.77	73.061	52.037	593.918	0.857	1.692	0.805	1.912	0.915	1.119	0.797	-0.223	0.758	-0.314	0.935	-0.127	0.162	-0.327
"CG15438-RA  FEA=BDGP  SEG=chr2L:-4439230,4441206"	1625271_at	614.133	526.073	581.559	535.519	601.517	477.048	532.691	582.655	4451.196	0.857	0.947	0.872	0.979	0.777	0.867	0.949	-0.223	-0.079	-0.198	-0.03	-0.364	-0.205	-0.076
"CG2358-RA  FEA=BDGP  SEG=chr3R:+2483604,2485166"	1634887_at	5085.898	4357.759	4854.829	4539.684	4605.194	4541.424	4527.449	5165.258	37677.495	0.857	0.955	0.893	0.905	0.893	0.89	1.016	-0.223	-0.067	-0.164	-0.143	-0.163	-0.168	0.022
"CG3886-RA  FEA=BDGP  GEN=Psc  DB_XREF=CG3886 FBgn0005624  SEG=chr2R:-8031023,8045703  MAP=49E6-49E6  LEN=6014  DEF=(CG3886 gene symbol:Psc FBgn0005624 (GO:0003677 DNA binding) (GO:0006340 negative regulation of transcription by homeotic gene (Polycomb group)) (GO:0005634 nucleus))"	1631095_at	997.6	855.131	1091.648	762.614	1286.456	1089.806	821.515	724.571	7629.34	0.857	1.094	0.764	1.29	1.092	0.823	0.726	-0.222	0.13	-0.388	0.367	0.128	-0.28	-0.461
"CG15440-RA  FEA=BDGP  GEN=CG15440  DB_XREF=CG15440 FBgn0031607  SEG=chr2L:-4445735,4447026  MAP=24F3-24F3  LEN=1230  DEF=(CG15440 gene symbol:CG15440 FBgn0031607 (GO:0008248 pre-mRNA splicing factor))"	1629144_at	496.531	425.648	467.164	430.592	414.867	501.774	389.941	444.45	3570.967	0.857	0.941	0.867	0.836	1.011	0.785	0.895	-0.222	-0.088	-0.206	-0.259	0.015	-0.349	-0.16
"CG5270-RB  FEA=BDGP  GEN=CG5270  DB_XREF=CG5270 FBgn0037897  SEG=chr3R:+7248134,7255709  MAP=86E7-86E7  LEN=7162  DEF=(CG5270 gene symbol:CG5270 FBgn0037897 )"	1640131_a_at	405.014	347.197	460.221	346.496	683.725	363.197	386.603	321.353	3313.807	0.857	1.136	0.856	1.688	0.897	0.955	0.793	-0.222	0.184	-0.225	0.755	-0.157	-0.067	-0.334
"CG11769-RA  FEA=BDGP  GEN=CG11769  DB_XREF=CG11769 FBgn0038441  SEG=chr3R:+12339189,12339936  MAP=89D2-89D2  LEN=747  DEF=(CG11769 gene symbol:CG11769 FBgn0038441 )"	1633321_at	120.012	102.887	76.163	75.257	78.816	54.834	96.098	78.024	682.09	0.857	0.635	0.627	0.657	0.457	0.801	0.65	-0.222	-0.656	-0.673	-0.607	-1.13	-0.321	-0.621
"CG9723-RA  FEA=BDGP  GEN=CG9723  DB_XREF=CG9723 FBgn0030768  SEG=chrX:-16384238,16386032  MAP=14F5-14F5  LEN=1727  DEF=(CG9723 gene symbol:CG9723 FBgn0030768 )"	1641424_at	1577.826	1352.722	1727.329	1457.562	1155.267	1429.252	1439.037	1583.397	11722.392	0.857	1.095	0.924	0.732	0.906	0.912	1.004	-0.222	0.131	-0.114	-0.45	-0.143	-0.133	0.005
"CG3767-RA  FEA=BDGP  SEG=chr2R:+11353049,11355055"	1632802_at	648.693	556.166	471.419	549.404	1680.057	845.577	548.626	683.587	5983.528	0.857	0.727	0.847	2.59	1.304	0.846	1.054	-0.222	-0.461	-0.24	1.373	0.382	-0.242	0.076
"CT34594  FEA=sim4  SEG=chrX:+1274074,1274538"	1625211_s_at	2217.394	1901.804	1965.137	2170.367	1954.187	2259.296	1947.032	2545.044	16960.26	0.858	0.886	0.979	0.881	1.019	0.878	1.148	-0.221	-0.174	-0.031	-0.182	0.027	-0.188	0.199
"CG17569-RA  FEA=BDGP  GEN=CG17569  DB_XREF=CG17569 FBgn0035416  SEG=chr3L:+3179649,3191976  MAP=63B11-63B13  LEN=4715  DEF=(CG17569 gene symbol:CG17569 FBgn0035416 )"	1625888_a_at	877.169	752.53	870.428	882.877	896.018	852.587	699.684	851.36	6682.653	0.858	0.992	1.007	1.021	0.972	0.798	0.971	-0.221	-0.011	0.009	0.031	-0.041	-0.326	-0.043
"CG3193-RA  FEA=BDGP  GEN=crn  DB_XREF=CG3193 FBgn0000377  SEG=chrX:-2004348,2006753  MAP=2F2-2F2  LEN=2347  DEF=(CG3193 gene symbol:crn FBgn0000377 (GO:0008248 pre-mRNA splicing factor) (GO:0005681 spliceosome complex) (GO:0042055 neuronal lineage restriction) (GO:0007405 neuroblast proliferation) (GO:0007422 peripheral nervous system development) (GO:0006371 mRNA splicing) (GO:0005634 nucleus) (GO:0007417 central nervous system development))"	1635659_at	992.18	851.217	1066.628	866.348	862.361	951.123	845.072	962.869	7397.799	0.858	1.075	0.873	0.869	0.959	0.852	0.97	-0.221	0.104	-0.196	-0.202	-0.061	-0.232	-0.043
"CG18801-RA  FEA=BDGP  GEN=Ku80  DB_XREF=CG18801 FBgn0041627  SEG=chr2L:-15746595,15749364  MAP=35D4-35D4  LEN=2543  DEF=(CG18801 gene symbol:Ku80 FBgn0041627 (GO:0004003 ATP dependent DNA helicase) (GO:0017116 single-stranded DNA dependent ATP dependent DNA helicase) (GO:0017117 single-stranded DNA dependent ATP dependent DNA helicase complex))"	1625759_at	104.825	89.952	130.966	104.683	111.532	88.044	74.393	76.015	780.41	0.858	1.249	0.999	1.064	0.84	0.71	0.725	-0.221	0.321	-0.002	0.089	-0.252	-0.495	-0.464
"CG3041-RA  FEA=BDGP  GEN=Orc2  DB_XREF=CG3041 FBgn0015270  SEG=chr3R:+9790657,9792822  MAP=88A3-88A3  LEN=1969  DEF=(CG3041 gene symbol:Orc2 FBgn0015270 (GO:0000067 DNA replication and chromosome cycle) (GO:0003677 DNA binding) (GO:0005664 origin recognition complex) (GO:0007052 mitotic spindle assembly) (GO:0006260 DNA replication) (GO:0006261 DNA dependent DNA replication) (GO:0006270 DNA replication initiation) (GO:0007307 chorion gene amplification) (GO:0007076 mitotic chromosome condensation) (GO:0016440 transcriptional gene silencing))"	1635760_at	300.393	257.773	372.887	275.036	281.725	282.727	277.277	335.462	2383.28	0.858	1.241	0.916	0.938	0.941	0.923	1.117	-0.221	0.312	-0.127	-0.093	-0.087	-0.116	0.159
"CG9554-RB  FEA=BDGP  GEN=eya  DB_XREF=CG9554 FBgn0000320  SEG=chr2L:-6519664,6539188  MAP=26E1-26E2  LEN=3314  DEF=(CG9554 gene symbol:eya FBgn0000320 (GO:0008406 gonad development) (GO:0005634 nucleus) (GO:0007455 eye-antennal disc metamorphosis) (GO:0007456 eye morphogenesis (sensu Drosophila)) (GO:0006350 transcription))"	1623206_a_at	837.202	718.438	757.561	635.327	589.13	675.561	575.282	497.445	5285.945	0.858	0.905	0.759	0.704	0.807	0.687	0.594	-0.221	-0.144	-0.398	-0.507	-0.309	-0.541	-0.751
"CG7359-RA  FEA=BDGP  SEG=chrX:+563508,565639"	1635709_at	2015.064	1729.311	2079.833	1687.355	1692.844	1225.437	1435.145	1751.65	13616.639	0.858	1.032	0.837	0.84	0.608	0.712	0.869	-0.221	0.046	-0.256	-0.251	-0.718	-0.49	-0.202
"CG4194-RA  FEA=BDGP  SEG=chrX:+1825378,1826464"	1628965_at	1423.398	1222.018	1339.581	1217.063	1812.302	1383.292	1242.394	1110.482	10750.531	0.859	0.941	0.855	1.273	0.972	0.873	0.78	-0.22	-0.088	-0.226	0.348	-0.041	-0.196	-0.358
"CG2525-RA  FEA=BDGP  SEG=chr3R:-634082,637782"	1627856_at	911.141	782.61	847.853	882.449	885.692	1051.538	771.917	859.606	6992.806	0.859	0.931	0.969	0.972	1.154	0.847	0.943	-0.219	-0.104	-0.046	-0.041	0.207	-0.239	-0.084
"CG6033-RE  FEA=BDGP  GEN=drk  DB_XREF=CG6033 FBgn0004638  SEG=chr2R:-8559935,8567551  MAP=50A13-50A13  LEN=2543  DEF=(CG6033 gene symbol:drk FBgn0004638 (GO:0005886 plasma membrane) (GO:0005070 SH3SH2 adaptor protein) (GO:0007265 RAS protein signal transduction) (GO:0045500 sevenless receptor signaling pathway))"	1625475_s_at	1795.757	1542.977	1907.588	1446.533	2023.417	1881.359	1616.779	1514.547	13728.957	0.859	1.062	0.806	1.127	1.048	0.9	0.843	-0.219	0.087	-0.312	0.172	0.067	-0.151	-0.246
"CG7891-RA  FEA=BDGP  GEN=CG7891  DB_XREF=CG7891 FBgn0037551  SEG=chr3R:+3952350,3954583  MAP=84E13-84E13  LEN=903  DEF=(CG7891 gene symbol:CG7891 FBgn0037551 (GO:0003926 ARF small monomeric GTPase))"	1629715_at	1343.048	1154.348	1488.816	1258.653	1555.284	1378.331	1270.82	1189.71	10639.01	0.859	1.109	0.937	1.158	1.026	0.946	0.886	-0.218	0.149	-0.094	0.212	0.037	-0.08	-0.175
"CG10449-RA  FEA=BDGP  GEN=Catsup  DB_XREF=CG10449 FBgn0002022  SEG=chr2L:+19019796,19021697  MAP=37B11-37B11  LEN=1846  DEF=(CG10449 gene symbol:Catsup FBgn0002022 (GO:0005887 integral to plasma membrane) (GO:0007300 nurse celloocyte transport) (GO:0042069 regulation of catecholamine metabolism))"	1627458_at	2655.692	2282.857	2575.318	2251.878	1910.776	1824.141	2242.912	2350.482	18094.055	0.86	0.97	0.848	0.72	0.687	0.845	0.885	-0.218	-0.044	-0.238	-0.475	-0.542	-0.244	-0.176
"CG14846-RA  FEA=BDGP  GEN=CG14846  DB_XREF=CG14846 FBgn0038227  SEG=chr3R:-10233886,10236147  MAP=88B8-88B9  LEN=1527  DEF=(CG14846 gene symbol:CG14846 FBgn0038227 )"	1641545_at	70.908	60.955	47.653	61.863	58.283	43.702	70.265	55.04	468.669	0.86	0.672	0.872	0.822	0.616	0.991	0.776	-0.218	-0.573	-0.197	-0.283	-0.698	-0.013	-0.365
"CG15536-RA  FEA=BDGP  GEN=CG15536  DB_XREF=CG15536 FBgn0039766  SEG=chr3R:-26239658,26240225  MAP=99F4-99F4  LEN=567  DEF=(CG15536 gene symbol:CG15536 FBgn0039766 )"	1639265_at	144.962	124.645	183.198	168.997	135.177	156.545	134.568	136.513	1184.606	0.86	1.264	1.166	0.933	1.08	0.928	0.942	-0.218	0.338	0.221	-0.101	0.111	-0.107	-0.087
"CG6013-RA  FEA=BDGP  GEN=CG6013  DB_XREF=CG6013 FBgn0038675  SEG=chr3R:+14857267,14858155  MAP=91E4-91E4  LEN=825  DEF=(CG6013 gene symbol:CG6013 FBgn0038675 )"	1635247_at	630.635	542.279	680.667	628.547	587.774	507.4	524.586	569.424	4671.311	0.86	1.079	0.997	0.932	0.805	0.832	0.903	-0.218	0.11	-0.005	-0.102	-0.314	-0.266	-0.147
"CG14781-RA  FEA=BDGP  SEG=chrX:+1234530,1235919"	1640362_at	293.794	252.652	334.586	308.917	192.416	256.518	246.333	275.93	2161.146	0.86	1.139	1.051	0.655	0.873	0.838	0.939	-0.218	0.188	0.072	-0.611	-0.196	-0.254	-0.091
"CG15008-RA  FEA=BDGP  GEN=CG15008  DB_XREF=CG15008 FBgn0035512  SEG=chr3L:-4192870,4193499  MAP=64A10-64A10  LEN=567  DEF=(CG15008 gene symbol:CG15008 FBgn0035512 (GO:0008010 structural constituent of larval cuticle (sensu Insecta)))"	1625570_at	96.882	83.369	40.852	43.422	308.498	95.859	111.531	147.333	927.745	0.861	0.422	0.448	3.184	0.989	1.151	1.521	-0.217	-1.246	-1.158	1.671	-0.015	0.203	0.605
"CG6965-RA  FEA=BDGP  GEN=CG6965  DB_XREF=CG6965 FBgn0037960  SEG=chr3R:-7709677,7712905  MAP=87A1-87A1  LEN=1946  DEF=(CG6965 gene symbol:CG6965 FBgn0037960 (GO:0007186 G-protein coupled receptor protein signaling pathway) (GO:0016021 integral to membrane) (GO:0004930 G-protein coupled receptor))"	1639045_at	687.179	591.376	709.051	585.174	578.089	529.157	639.072	661.142	4980.239	0.861	1.032	0.852	0.841	0.77	0.93	0.962	-0.217	0.045	-0.232	-0.249	-0.377	-0.105	-0.056
"CG12109-RB  FEA=BDGP  SEG=chrX:-8341306,8345172"	1635702_a_at	1084.615	933.437	1344.647	1005.075	1156.442	883.422	860.192	1028.814	8296.645	0.861	1.24	0.927	1.066	0.815	0.793	0.949	-0.217	0.31	-0.11	0.093	-0.296	-0.334	-0.076
"CG4454-RA  FEA=BDGP  GEN=CG4454  DB_XREF=CG4454 FBgn0032105  SEG=chr2L:-9243706,9245351  MAP=30A7-30A7  LEN=1284  DEF=(CG4454 gene symbol:CG4454 FBgn0032105 )"	1634359_a_at	2596.294	2235.155	3315.83	2339.98	2199.555	2267.661	2229.024	2483.502	19667.001	0.861	1.277	0.901	0.847	0.873	0.859	0.957	-0.216	0.353	-0.15	-0.239	-0.195	-0.22	-0.064
"CG8624-RA  FEA=BDGP  GEN=melt  DB_XREF=CG8624 FBgn0023001  SEG=chr3L:+7094046,7102264  MAP=65E7-65E7  LEN=3739  DEF=(CG8624 gene symbol:melt FBgn0023001 (GO:0007398 ectoderm development) (GO:0007422 peripheral nervous system development) (GO:0005554 molecular function unknown))"	1626194_at	140.476	120.959	99.496	97.478	128.745	127.901	105.257	103.871	924.183	0.861	0.708	0.694	0.916	0.91	0.749	0.739	-0.216	-0.498	-0.527	-0.126	-0.135	-0.416	-0.436
"CG6219-RE  FEA=BDGP  GEN=cav  DB_XREF=CG6219 FBgn0026257  SEG=chr3R:+20037520,20039907  MAP=95F2-95F2  LEN=1737  DEF=(CG6219 gene symbol:cav FBgn0026257 (GO:0003696 satellite DNA binding) (GO:0005634 nucleus))"	1638204_s_at	711.321	612.866	821.448	628.754	720.235	633.668	506.767	612.382	5247.44	0.862	1.155	0.884	1.013	0.891	0.712	0.861	-0.215	0.208	-0.178	0.018	-0.167	-0.489	-0.216
"CG2906-RB  FEA=BDGP  GEN=CG2906  DB_XREF=CG2906 FBgn0033240  SEG=chr2R:+3016562,3018967  MAP=43F6-43F7  LEN=1964  DEF=(CG2906 gene symbol:CG2906 FLAGGED_PROBLEMATIC FBgn0033240 )"	1632877_a_at	297.658	256.468	249.793	212.009	237.134	271.801	206.422	249.865	1981.151	0.862	0.839	0.712	0.797	0.913	0.693	0.839	-0.215	-0.253	-0.49	-0.328	-0.131	-0.528	-0.253
"CG4054-RA  FEA=BDGP  GEN=CG4054  DB_XREF=CG4054 FBgn0034668  SEG=chr2R:+16973070,16974212  MAP=58A4-58A4  LEN=864  DEF=(CG4054 gene symbol:CG4054 FBgn0034668 )"	1626772_at	85.74	73.898	63.985	67.629	59.333	44.909	64.034	43.325	502.853	0.862	0.746	0.789	0.692	0.524	0.747	0.505	-0.214	-0.422	-0.342	-0.531	-0.933	-0.421	-0.985
"CG6944-RA  FEA=BDGP  GEN=Lam  DB_XREF=CG6944 FBgn0002525  SEG=chr2L:+5534741,5538857  MAP=25E6-25E6  LEN=3144  DEF=(CG6944 gene symbol:Lam FBgn0002525 (GO:0007430 terminal branching of trachea, cytoplasmic projection extension (sensu Insecta)) (GO:0005638 lamin filament) (GO:0007084 nuclear envelope reassembly))"	1636809_at	7158.446	6170.68	6323.038	6503.109	5306.811	6868.039	6318.676	6932.042	51580.841	0.862	0.883	0.908	0.741	0.959	0.883	0.968	-0.214	-0.179	-0.139	-0.432	-0.06	-0.18	-0.046
"CG3058-RA  FEA=BDGP  GEN=CG3058  DB_XREF=CG3058 FBgn0031601  SEG=chr2L:+4395823,4396524  MAP=24F1-24F1  LEN=602  DEF=(CG3058 gene symbol:CG3058 FBgn0031601 (GO:0005682 snRNP U5) (GO:0030532 small nuclear ribonucleoprotein complex) (GO:0006371 mRNA splicing))"	1627900_at	1002.493	864.206	1032.781	936.732	746.864	954.116	998.361	1066.748	7602.3	0.862	1.03	0.934	0.745	0.952	0.996	1.064	-0.214	0.043	-0.098	-0.425	-0.071	-0.006	0.09
"CG30498-RA  FEA=BDGP  GEN=boca  DB_XREF=CG30498 FBgn0004132  SEG=chr2R:-2626770,2627636  MAP=43E1-43E1  LEN=704  DEF=(CG30498 gene symbol:boca synonyms:(CG1364) FBgn0004132 (GO:0016349 proboscis morphogenesis))"	1623599_at	1185.551	1022.1	1076.862	1030.04	1118.619	1041.026	921.537	1199.305	8595.04	0.862	0.908	0.869	0.944	0.878	0.777	1.012	-0.214	-0.139	-0.203	-0.084	-0.188	-0.363	0.017
"CG5321-RA  FEA=BDGP  GEN=CG5321  DB_XREF=CG5321 FBgn0030575  SEG=chrX:+14410618,14412844  MAP=12F2-12F2  LEN=1251  DEF=(CG5321 gene symbol:CG5321 FBgn0030575 (GO:0008336 gamma-butyrobetaine,2-oxoglutarate dioxygenase))"	1638582_at	78.709	67.887	27.345	114.412	135.459	170.964	74.049	131.652	800.476	0.863	0.347	1.454	1.721	2.172	0.941	1.673	-0.213	-1.525	0.54	0.783	1.119	-0.088	0.742
"CG31605-RG  FEA=BDGP  GEN=CG31605  DB_XREF=CG31605 FBgn0051605  SEG=chr2L:+8095030,8102776  MAP=28E3-28E5  LEN=1490  DEF=(CG31605 gene symbol:CG31605 FLAGGED_PROBLEMATIC FBgn0051605 )"	1640457_s_at	1584.747	1367.021	1835.915	1357.404	2402.685	1718.204	1385.956	1160.028	12811.958	0.863	1.158	0.857	1.516	1.084	0.875	0.732	-0.213	0.212	-0.223	0.6	0.117	-0.193	-0.45
"CG8253-RA  FEA=BDGP  GEN=CG8253  DB_XREF=CG8253 FBgn0034046  SEG=chr2R:+10912330,10917312  MAP=52C8-52C8  LEN=2025  DEF=(CG8253 gene symbol:CG8253 FBgn0034046 )"	1635089_at	383.772	331.069	366.492	373.612	463.609	337.821	373.688	313.11	2943.173	0.863	0.955	0.974	1.208	0.88	0.974	0.816	-0.213	-0.066	-0.039	0.273	-0.184	-0.038	-0.294
"CG6049-RB  FEA=BDGP  GEN=CG6049  DB_XREF=CG6049 FBgn0037081  SEG=chr3L:-21337658,21350358  MAP=78D1-78D2  LEN=2244  DEF=(CG6049 gene symbol:CG6049 FBgn0037081 (GO:0003723 RNA binding))"	1641529_s_at	470.684	406.222	482.317	422.596	437.929	455.592	409.072	475.569	3559.981	0.863	1.025	0.898	0.93	0.968	0.869	1.01	-0.212	0.035	-0.155	-0.104	-0.047	-0.202	0.015
"CG32685-RC  FEA=BDGP  GEN=CG32685  DB_XREF=CG32685 FBgn0052685  SEG=chrX:-9812053,9822390  MAP=9B1-9B1  LEN=5917  DEF=(CG32685 gene symbol:CG32685 synonyms:(CG12647 CG2971 CG12646) FBgn0052685 )"	1634003_at	1309.133	1130.071	1080.793	1152.764	1195.105	998.685	997.882	1109.685	8974.118	0.863	0.826	0.881	0.913	0.763	0.762	0.848	-0.212	-0.277	-0.184	-0.131	-0.391	-0.392	-0.238
"CG9999-RA  FEA=BDGP  GEN=Sd  DB_XREF=CG9999 FBgn0003346  SEG=chr2L:+19420123,19425405  MAP=37E1-37E1  LEN=2324  DEF=(CG9999 gene symbol:Sd FBgn0003346 (GO:0005737 cytoplasm) (GO:0005098 RAN GTPase activator))"	1623819_at	1815.603	1567.329	1961.305	1597.784	1308.58	1476.602	1412.872	1702.623	12842.698	0.863	1.08	0.88	0.721	0.813	0.778	0.938	-0.212	0.111	-0.184	-0.472	-0.298	-0.362	-0.093
"CG11378-RA  FEA=BDGP  SEG=chrX:+928865,930179"	1634165_at	211.608	182.692	283.146	172.772	452.074	301.886	179.825	209.153	1993.156	0.863	1.338	0.816	2.136	1.427	0.85	0.988	-0.212	0.42	-0.293	1.095	0.513	-0.235	-0.017
"CG1258-RA  FEA=BDGP  GEN=pav  DB_XREF=CG1258 FBgn0011692  SEG=chr3L:+4223361,4226862  MAP=64A12-64A12  LEN=3208  DEF=(CG1258 gene symbol:pav FBgn0011692 (GO:0005871 kinesin complex) (GO:0007018 microtubule-based movement) (GO:0016321 female meiosis chromosome segregation) (GO:0007422 peripheral nervous system development) (GO:0016326 kinesin motor))"	1623405_at	1612.932	1393.024	2185.935	1343.157	1241.607	1379.626	1441.565	1518.334	12116.181	0.864	1.355	0.833	0.77	0.855	0.894	0.941	-0.211	0.439	-0.264	-0.377	-0.225	-0.162	-0.087
"CG4455-RA  FEA=BDGP  SEG=chr2L:+16331019,16332633"	1637414_at	3494.289	3018.992	3745.431	2893.36	2889.373	3545.968	3143.337	3011.584	25742.334	0.864	1.072	0.828	0.827	1.015	0.9	0.862	-0.211	0.1	-0.272	-0.274	0.021	-0.153	-0.214
"CG8427-RA  FEA=BDGP  GEN=SmD3  DB_XREF=CG8427 FBgn0023167  SEG=chr2R:+7233438,7234722  MAP=48E4-48E4  LEN=755  DEF=(CG8427 gene symbol:SmD3 FBgn0023167 (GO:0030532 small nuclear ribonucleoprotein complex) (GO:0005681 spliceosome complex) (GO:0006371 mRNA splicing) (GO:0005634 nucleus))"	1635915_at	1652.533	1428.235	1793.355	1454.772	1244.67	1437.484	1265.641	1648.106	11924.795	0.864	1.085	0.88	0.753	0.87	0.766	0.997	-0.21	0.118	-0.184	-0.409	-0.201	-0.385	-0.004
"CG12156-RA  FEA=BDGP  GEN=CG12156  DB_XREF=CG12156 FBgn0029959  SEG=chrX:+7475302,7476854  MAP=7B7-7B7  LEN=1124  DEF=(CG12156 gene symbol:CG12156 FBgn0029959 (GO:0005525 GTP binding))"	1628482_at	742.277	641.629	745.207	670.763	695.951	731.482	609.865	725.526	5562.7	0.864	1.004	0.904	0.938	0.985	0.822	0.977	-0.21	0.006	-0.146	-0.093	-0.021	-0.283	-0.033
"CG32096-RD  FEA=BDGP  GEN=rols  DB_XREF=CG32096 FBgn0041096  SEG=chr3L:-11965770,12013991  MAP=68F1-68F1  LEN=5997  DEF=(CG32096 gene symbol:rols synonyms:(CG5679 CG12277 CG17155) FBgn0041096 (GO:0005737 cytoplasm) (GO:0007520 myoblast fusion))"	1624004_s_at	784.504	678.151	681.175	653.678	563.944	511.891	685.806	788.272	5347.42	0.864	0.868	0.833	0.719	0.653	0.874	1.005	-0.21	-0.204	-0.263	-0.476	-0.616	-0.194	0.007
"CG3619-RB  FEA=BDGP  GEN=Dl  DB_XREF=CG3619 FBgn0000463  SEG=chr3R:-15130181,15151952  MAP=92A1-92A2  LEN=3562  DEF=(CG3619 gene symbol:Dl FBgn0000463 (GO:0007461 restriction of R8 fate) (GO:0004871 signal transducer) (GO:0007480 leg morphogenesis (sensu Holometabola)) (GO:0007456 eye morphogenesis (sensu Drosophila)) (GO:0005112 Notch binding) (GO:0007469 antennal morphogenesis) (GO:0007398 ectoderm development) (GO:0007399 neurogenesis) (GO:0005886 plasma membrane) (GO:0007498 mesoderm development) (GO:0016021 integral to membrane) (GO:0045465 R8 differentiation) (GO:0045468 regulation of R8 spacing) (GO:0007219 N receptor signaling pathway) (GO:0007155 cell adhesion) (GO:0007422 peripheral nervous system development) (GO:0007424 tracheal system development (sensu Insecta)) (GO:0016318 ommatidial rotation) (GO:0007417 central nervous system development) (GO:0046667 retinal programmed cell death (sensu Drosophila)))"	1634398_a_at	1291.202	1116.483	1462.021	1021.04	1052.546	832.317	935.32	1105.732	8816.661	0.865	1.132	0.791	0.815	0.645	0.724	0.856	-0.21	0.179	-0.339	-0.295	-0.634	-0.465	-0.224
"CG1311-RA  FEA=BDGP  GEN=CG1311  DB_XREF=CG1311 FBgn0035523  SEG=chr3L:+4258589,4262244  MAP=64B1-64B1  LEN=2518  DEF=(CG1311 gene symbol:CG1311 FBgn0035523 )"	1634087_at	1330.205	1150.281	1338.71	1068.673	1117.139	1087.721	1068.581	1074.409	9235.719	0.865	1.006	0.803	0.84	0.818	0.803	0.808	-0.21	0.009	-0.316	-0.252	-0.29	-0.316	-0.308
"CG13921-RA  FEA=BDGP  GEN=CG13921  DB_XREF=CG13921 FBgn0035267  SEG=chr3L:+1727538,1733024  MAP=62B1-62B1  LEN=4857  DEF=(CG13921 gene symbol:CG13921 FBgn0035267 )"	1623287_at	1034.603	894.837	1251.381	802.201	677.831	719.836	801.73	739.518	6921.937	0.865	1.21	0.775	0.655	0.696	0.775	0.715	-0.209	0.274	-0.367	-0.61	-0.523	-0.368	-0.484
"CG11312-RA  FEA=BDGP  GEN=insc  DB_XREF=CG11312 FBgn0011674  SEG=chr2R:-15864809,15879608  MAP=57B3-57B3  LEN=3919  DEF=(CG11312 gene symbol:insc FBgn0011674 (GO:0045034 neuroblast cell division) (GO:0007525 somatic muscle development) (GO:0008093 cytoskeletal adaptor) (GO:0005737 cytoplasm) (GO:0008356 asymmetric cytokinesis) (GO:0005938 cell cortex) (GO:0007010 cytoskeleton organization and biogenesis) (GO:0045175 basal protein localization) (GO:0045176 apical protein localization) (GO:0045177 apical part of cell) (GO:0045179 apical cortex) (GO:0006403 RNA localization) (GO:0008104 protein localization) (GO:0007400 neuroblast cell fate determination) (GO:0008105 asymmetric protein localization) (GO:0000132 mitotic spindle orientation) (GO:0007422 peripheral nervous system development))"	1625035_at	1305.17	1128.88	1598.943	1142.254	667.248	825.014	1125.781	1087.102	8880.391	0.865	1.225	0.875	0.511	0.632	0.863	0.833	-0.209	0.293	-0.192	-0.968	-0.662	-0.213	-0.264
"CG8491-RA  FEA=BDGP  GEN=kto  DB_XREF=CG8491 FBgn0001324  SEG=chr3L:+19755154,19763485  MAP=76D1-76D1  LEN=7740  DEF=(CG8491 gene symbol:kto FBgn0001324 (GO:0006366 transcription from Pol II promoter) (GO:0006367 transcription initiation from Pol II promoter) (GO:0016455 RNA polymerase II transcription mediator) (GO:0000119 mediator complex) (GO:0005634 nucleus))"	1628801_at	522.041	451.724	551.635	558.058	443.294	394.737	456.877	477.604	3855.971	0.865	1.057	1.069	0.849	0.756	0.875	0.915	-0.209	0.08	0.096	-0.236	-0.403	-0.192	-0.128
"CG1830-RA  FEA=BDGP  GEN=PhKgamma  DB_XREF=CG1830 FBgn0011754  SEG=chrX:+11429625,11438903  MAP=10D5-10D5  LEN=2747  DEF=(CG1830 gene symbol:PhKgamma FBgn0011754 (GO:0008606 phosphorylase kinase, catalyst) (GO:0006468 protein amino acid phosphorylation) (GO:0009795 embryonic morphogenesis) (GO:0004674 protein serinethreonine kinase) (GO:0005964 phosphorylase kinase complex) (GO:0006007 glucose catabolism))"	1624139_at	609.355	527.294	580.773	542.075	687.78	659.45	536.356	603.593	4746.676	0.865	0.953	0.89	1.129	1.082	0.88	0.991	-0.209	-0.069	-0.169	0.175	0.114	-0.184	-0.014
"CG2157-RA  FEA=BDGP  GEN=CG2157  DB_XREF=CG2157 FBgn0030244  SEG=chrX:+10611244,10612616  MAP=9F5-9F5  LEN=948  DEF=(CG2157 gene symbol:CG2157 FBgn0030244 )"	1634136_at	200.093	173.158	198.402	169.784	667.382	261.771	247.187	225.402	2143.18	0.865	0.992	0.849	3.335	1.308	1.235	1.126	-0.209	-0.012	-0.237	1.738	0.388	0.305	0.172
"CG9768-RA  FEA=BDGP  GEN=hkb  DB_XREF=CG9768 FBgn0001204  SEG=chr3R:-170726,172371  MAP=82A4-82A4  LEN=1580  DEF=(CG9768 gene symbol:hkb FBgn0001204 (GO:0007435 salivary gland morphogenesis) (GO:0003704 specific RNA polymerase II transcription factor) (GO:0007374 posterior midgut invagination) (GO:0007375 anterior midgut invagination) (GO:0007369 gastrulation) (GO:0006351 transcription, DNA-dependent) (GO:0009948 anteriorposterior axis specification) (GO:0005634 nucleus))"	1638586_at	655.63	567.686	746.824	589.068	481.155	469.176	519.886	635.385	4664.811	0.866	1.139	0.898	0.734	0.716	0.793	0.969	-0.208	0.188	-0.154	-0.446	-0.483	-0.335	-0.045
"CG9193-RA  FEA=BDGP  GEN=mus209  DB_XREF=CG9193 FBgn0005655  SEG=chr2R:-15325465,15326569  MAP=56F11-56F11  LEN=1044  DEF=(CG9193 gene symbol:mus209 FBgn0005655 (GO:0005660 delta-DNA polymerase cofactor complex) (GO:0006289 nucleotide-excision repair) (GO:0006298 mismatch repair) (GO:0007052 mitotic spindle assembly) (GO:0006260 DNA replication) (GO:0006261 DNA dependent DNA replication) (GO:0006272 leading strand elongation))"	1623545_at	2857.291	2474.06	3544.625	2378.078	2552.156	2394.778	2562.073	2469.745	21232.806	0.866	1.241	0.832	0.893	0.838	0.897	0.864	-0.208	0.311	-0.265	-0.163	-0.255	-0.157	-0.21
"CG5720-RA  FEA=BDGP  SEG=chr3R:-20131026,20134799"	1626117_at	1162.974	1008.303	1117.509	1060.466	906.739	1120.944	897.128	1072.588	8346.65	0.867	0.961	0.912	0.78	0.964	0.771	0.922	-0.206	-0.058	-0.133	-0.359	-0.053	-0.374	-0.117
"CG9949-RA  FEA=BDGP  GEN=sina  DB_XREF=CG9949 FBgn0003410  SEG=chr3L:+16801624,16807830  MAP=73D2-73D3  LEN=4435  DEF=(CG9949 gene symbol:sina FBgn0003410 (GO:0007465 R7 cell fate commitment) (GO:0006511 ubiquitin-dependent protein catabolism) (GO:0007423 sensory organ development) (GO:0005634 nucleus))"	1632100_s_at	1298.82	1126.192	1111.68	1052.802	1138.225	897.438	1121.738	1087.479	8834.374	0.867	0.856	0.811	0.876	0.691	0.864	0.837	-0.206	-0.224	-0.303	-0.19	-0.533	-0.211	-0.256
"CG4293-RA  FEA=BDGP  SEG=chrX:-285374,287290"	1624656_s_at	737.871	640.034	628.539	678.742	697.076	680.699	589.157	730.06	5382.178	0.867	0.852	0.92	0.945	0.923	0.798	0.989	-0.205	-0.231	-0.121	-0.082	-0.116	-0.325	-0.015
"CG9403-RB  FEA=BDGP  GEN=jing  DB_XREF=CG9403 FBgn0041145  SEG=chr2R:+1674680,1680298  MAP=42C1-42C1  LEN=4989  DEF=(CG9403 gene symbol:jing FBgn0041145 (GO:0007298 border cell migration) (GO:0007424 tracheal system development (sensu Insecta)) (GO:0005634 nucleus) (GO:0007417 central nervous system development) (GO:0003700 transcription factor))"	1636066_s_at	2232.792	1937.132	2304.656	1933.652	2265.067	2376.722	2043.013	1955.029	17048.063	0.868	1.032	0.866	1.014	1.064	0.915	0.876	-0.205	0.046	-0.208	0.021	0.09	-0.128	-0.192
"CG11274-RA  FEA=BDGP  GEN=CG11274  DB_XREF=CG11274 FBgn0036340  SEG=chr3L:+12994372,12997958  MAP=69F6-69F6  LEN=3292  DEF=(CG11274 gene symbol:CG11274 FBgn0036340 )"	1632470_at	587.914	510.174	603.983	523.818	485.635	521.844	477.232	578.23	4288.83	0.868	1.027	0.891	0.826	0.888	0.812	0.984	-0.205	0.039	-0.167	-0.276	-0.172	-0.301	-0.024
"CG31453-RA  FEA=BDGP  GEN=CG31453  DB_XREF=CG31453 FBgn0051453  SEG=chr3R:-4385894,4387466  MAP=85A3-85A3  LEN=1455  DEF=(CG31453 gene symbol:CG31453 synonyms:(CG11744 CG11743) FBgn0051453 )"	1636075_at	840.921	729.851	747.37	729.73	789.112	760.657	668.675	830.709	6097.024	0.868	0.889	0.868	0.938	0.905	0.795	0.988	-0.204	-0.17	-0.205	-0.092	-0.145	-0.331	-0.018
"CG30094-RA  FEA=BDGP  GEN=CG30094  DB_XREF=CG30094 FBgn0050094  SEG=chr2R:+11205956,11206663  MAP=52E9-52E9  LEN=648  DEF=(CG30094 gene symbol:CG30094 FBgn0050094 )"	1635887_at	244.172	211.93	233.68	198.136	201.582	225.728	192.787	218.318	1726.333	0.868	0.957	0.811	0.826	0.924	0.79	0.894	-0.204	-0.063	-0.301	-0.277	-0.113	-0.341	-0.161
"CG17556-RA  FEA=BDGP  GEN=CG17556  DB_XREF=CG17556 FBgn0038462  SEG=chr3R:-12820272,12821825  MAP=89E6-89E6  LEN=1253  DEF=(CG17556 gene symbol:CG17556 FBgn0038462 )"	1626787_s_at	1973.943	1713.884	1928.896	1778.404	1774.059	1729.201	1687.199	1911.02	14496.606	0.868	0.977	0.901	0.899	0.876	0.855	0.968	-0.204	-0.033	-0.15	-0.154	-0.191	-0.226	-0.047
"CG32134-RA  FEA=BDGP  GEN=btl  DB_XREF=CG32134 FBgn0005592  SEG=chr3L:+14024651,14031765  MAP=70D2-70D2  LEN=3561  DEF=(CG32134 gene symbol:btl synonyms:(CG6714) FLAGGED_PROBLEMATIC FBgn0005592 (GO:0007435 salivary gland morphogenesis) (GO:0007427 tracheal cell migration (sensu Insecta)) (GO:0007428 primary tracheal branching (sensu Insecta)) (GO:0007517 muscle development) (GO:0007429 secondary tracheal branching (sensu Insecta)) (GO:0008347 glia cell migration) (GO:0006468 protein amino acid phosphorylation) (GO:0008543 FGF receptor signaling pathway) (GO:0005007 fibroblast growth factor receptor) (GO:0007492 endoderm development) (GO:0005886 plasma membrane) (GO:0007498 mesoderm development) (GO:0004713 protein tyrosine kinase) (GO:0007430 terminal branching of trachea, cytoplasmic projection extension (sensu Insecta)) (GO:0007424 tracheal system development (sensu Insecta)) (GO:0007417 central nervous system development))"	1640670_at	370.602	321.917	573.994	310.948	337.692	366.989	289.729	396.636	2968.508	0.869	1.549	0.839	0.911	0.99	0.782	1.07	-0.203	0.631	-0.253	-0.134	-0.014	-0.355	0.098
"CG5363-RA  FEA=BDGP  GEN=cdc2  DB_XREF=CG5363 FBgn0004106  SEG=chr2L:-10377147,10378672  MAP=31D11-31D11  LEN=1083  DEF=(CG5363 gene symbol:cdc2 FBgn0004106 (GO:0000074 regulation of cell cycle) (GO:0007283 spermatogenesis) (GO:0006468 protein amino acid phosphorylation) (GO:0007141 male meiosis I) (GO:0005634 nucleus) (GO:0000082 G1S transition of mitotic cell cycle) (GO:0004674 protein serinethreonine kinase) (GO:0000086 G2M transition of mitotic cell cycle) (GO:0004693 cyclin-dependent protein kinase) (GO:0016245 hyperphosphorylation of RNA polymerase II) (GO:0008315 meiotic G2MI transition))"	1631861_at	2829.722	2458.775	3085.973	2614.597	2454.094	2488.017	2161.8	2805.605	20898.581	0.869	1.091	0.924	0.867	0.879	0.764	0.991	-0.203	0.125	-0.114	-0.205	-0.186	-0.388	-0.012
"CG4620-RA  FEA=BDGP  GEN=unk  DB_XREF=CG4620 FBgn0004395  SEG=chr3R:-18967931,18974249  MAP=94E1-94E2  LEN=4214  DEF=(CG4620 gene symbol:unk FBgn0004395 )"	1633020_at	798.678	694.054	665.739	573.738	554.854	453.118	601.728	517.546	4859.455	0.869	0.834	0.718	0.695	0.567	0.753	0.648	-0.203	-0.263	-0.477	-0.526	-0.818	-0.409	-0.626
"CG5011-RA  FEA=BDGP  GEN=CG5011  DB_XREF=CG5011 FBgn0040723  SEG=chr2L:+1201902,1202886  MAP=21F2-21F2  LEN=984  DEF=(CG5011 gene symbol:CG5011 FLAGGED_PROBLEMATIC FBgn0040723 )"	1634657_at	65.75	57.139	62.824	88.467	102.914	59.861	77.208	89.537	603.701	0.869	0.955	1.346	1.565	0.91	1.174	1.362	-0.203	-0.066	0.428	0.646	-0.135	0.232	0.445
"CG31121-RA  FEA=BDGP  GEN=CG31121  DB_XREF=CG31121 FBgn0051121  SEG=chr3R:-20697836,20710984  MAP=96B2-96B4  LEN=3304  DEF=(CG31121 gene symbol:CG31121 synonyms:(CG11764 CG18633 CG18655) FBgn0051121 (GO:0004009 ATP-binding cassette (ABC) transporter))"	1632118_s_at	445.659	387.393	318.145	468.535	470.913	470.43	412.343	413.673	3387.091	0.869	0.714	1.051	1.057	1.056	0.925	0.928	-0.202	-0.486	0.072	0.08	0.078	-0.112	-0.107
"CG6025-RA  FEA=BDGP  GEN=Arf72A  DB_XREF=CG6025 FBgn0000115  SEG=chr3L:+15931999,15933242  MAP=72C1-72C1  LEN=878  DEF=(CG6025 gene symbol:Arf72A FBgn0000115 (GO:0006471 protein amino acid ADP-ribosylation) (GO:0007269 neurotransmitter secretion) (GO:0016197 endosome transport) (GO:0008099 synaptic vesicle endocytosis) (GO:0005525 GTP binding) (GO:0003926 ARF small monomeric GTPase))"	1636130_at	1880.48	1634.686	1661.613	1643.181	1456.57	1618.276	1413.334	1809.07	13117.21	0.869	0.884	0.874	0.775	0.861	0.752	0.962	-0.202	-0.179	-0.195	-0.369	-0.217	-0.412	-0.056
"CG1250-RA  FEA=BDGP  GEN=sec23  DB_XREF=CG1250 FBgn0037357  SEG=chr3R:+1474783,1478351  MAP=83B7-83B8  LEN=2680  DEF=(CG1250 gene symbol:sec23 FBgn0037357 (GO:0007030 Golgi organization and biogenesis) (GO:0006888 ER to Golgi transport) (GO:0005783 endoplasmic reticulum) (GO:0005096 GTPase activator) (GO:0005795 Golgi stack) (GO:0030138 COPII-coated vesicle))"	1628598_s_at	2457.554	2137.516	2197.973	2174.187	2317.01	1844.287	1892.864	2327.261	17348.651	0.87	0.894	0.885	0.943	0.75	0.77	0.947	-0.201	-0.161	-0.177	-0.085	-0.414	-0.377	-0.079
"CG8436-RA  FEA=BDGP  GEN=CG8436  DB_XREF=CG8436 FBgn0037670  SEG=chr3R:+5084706,5086140  MAP=85D6-85D6  LEN=960  DEF=(CG8436 gene symbol:CG8436 FBgn0037670 )"	1630527_at	1131.218	983.928	1276.518	995.225	841.189	1052.113	853.56	925.465	8059.217	0.87	1.128	0.88	0.744	0.93	0.755	0.818	-0.201	0.174	-0.185	-0.427	-0.105	-0.406	-0.29
"CG13162-RA  FEA=BDGP  GEN=CG13162  DB_XREF=CG13162 FBgn0033718  SEG=chr2R:+7409798,7415791  MAP=48F11-49A1  LEN=5934  DEF=(CG13162 gene symbol:CG13162 FBgn0033718 )"	1640805_at	392.107	341.133	513.543	299.516	390.123	284.567	354.047	329.082	2904.117	0.87	1.31	0.764	0.995	0.726	0.903	0.839	-0.201	0.389	-0.389	-0.007	-0.462	-0.147	-0.253
"CG14223-RA  FEA=BDGP  GEN=CG14223  DB_XREF=CG14223 FBgn0031053  SEG=chrX:-19390671,19392482  MAP=18D13-18D13  LEN=1746  DEF=(CG14223 gene symbol:CG14223 FBgn0031053 )"	1625870_at	184.437	160.462	161.267	134.376	187.026	97.538	166.04	144.433	1235.579	0.87	0.874	0.729	1.014	0.529	0.9	0.783	-0.201	-0.194	-0.457	0.02	-0.919	-0.152	-0.353
"CG1960-RA  FEA=BDGP  GEN=mu2  DB_XREF=CG1960 FBgn0002872  SEG=chr3L:-1923362,1928692  MAP=62B11-62B11  LEN=4705  DEF=(CG1960 gene symbol:mu2 FBgn0002872 )"	1638979_a_at	452.854	393.996	580.748	391.541	363.872	402.003	332.725	363.454	3281.192	0.87	1.282	0.865	0.804	0.888	0.735	0.803	-0.201	0.359	-0.21	-0.316	-0.172	-0.445	-0.317
"CG7771-RB  FEA=BDGP  GEN=sim  DB_XREF=CG7771 FBgn0004666  SEG=chr3R:+8883499,8903969  MAP=87D11-87D11  LEN=3549  DEF=(CG7771 gene symbol:sim FBgn0004666 (GO:0007398 ectoderm development) (GO:0003700 transcription factor) (GO:0003702 RNA polymerase II transcription factor) (GO:0005634 nucleus) (GO:0007417 central nervous system development))"	1625940_s_at	155.91	135.686	174.35	93.897	140.238	68.406	133.529	103.812	1005.829	0.87	1.118	0.602	0.899	0.439	0.856	0.666	-0.2	0.161	-0.732	-0.153	-1.189	-0.224	-0.587
"CG5352-RA  FEA=BDGP  GEN=SmB  DB_XREF=CG5352 FBgn0010083  SEG=chr2L:-10417891,10419200  MAP=31E1-31E1  LEN=940  DEF=(CG5352 gene symbol:SmB FBgn0010083 (GO:0005681 spliceosome complex) (GO:0016070 RNA metabolism) (GO:0005634 nucleus) (GO:0030532 small nuclear ribonucleoprotein complex) (GO:0006371 mRNA splicing))"	1626173_at	2407.551	2095.626	2474.956	2146.912	1902.046	2596.443	1895.669	2419.066	17938.27	0.87	1.028	0.892	0.79	1.078	0.787	1.005	-0.2	0.04	-0.165	-0.34	0.109	-0.345	0.007
"CG2917-RA  FEA=BDGP  GEN=Orc4  DB_XREF=CG2917 FBgn0023181  SEG=chr2R:-19839309,19840974  MAP=60E1-60E2  LEN=1605  DEF=(CG2917 gene symbol:Orc4 FBgn0023181 (GO:0005664 origin recognition complex) (GO:0006270 DNA replication initiation))"	1639877_at	367.606	320.021	432.262	309.868	271.443	294.392	304.846	335.474	2635.911	0.871	1.176	0.843	0.738	0.801	0.829	0.913	-0.2	0.234	-0.247	-0.438	-0.32	-0.27	-0.132
"CG6875-RA  FEA=BDGP  GEN=asp  DB_XREF=CG6875 FBgn0000140  SEG=chr3R:+20570281,20576892  MAP=96A19-96A20  LEN=6284  DEF=(CG6875 gene symbol:asp FBgn0000140 (GO:0005875 microtubule associated complex) (GO:0007017 microtubule-based process) (GO:0008017 microtubule binding))"	1627383_at	842.897	733.803	762.241	724.384	897.244	733.996	638.811	666.725	6000.1	0.871	0.904	0.859	1.064	0.871	0.758	0.791	-0.2	-0.145	-0.219	0.09	-0.2	-0.4	-0.338
"CG7945-RB  FEA=BDGP  GEN=CG7945  DB_XREF=CG7945 FBgn0036505  SEG=chr3L:-15470580,15472978  MAP=71D4-71D4  LEN=1246  DEF=(CG7945 gene symbol:CG7945 synonyms:(CG17014) FBgn0036505 (GO:0003754 chaperone))"	1626823_a_at	848.955	739.443	833.359	825.81	833.836	769.592	759.022	843.099	6453.116	0.871	0.982	0.973	0.982	0.907	0.894	0.993	-0.199	-0.027	-0.04	-0.026	-0.142	-0.162	-0.01
"CG1064-RA  FEA=BDGP  GEN=Snr1  DB_XREF=CG1064 FBgn0011715  SEG=chr3R:+1296635,1298478  MAP=83A4-83A4  LEN=1349  DEF=(CG1064 gene symbol:Snr1 FBgn0011715 (GO:0003702 RNA polymerase II transcription factor) (GO:0016251 general RNA polymerase II transcription factor) (GO:0005634 nucleus))"	1625112_at	2456.603	2140.52	2505.703	2267.628	2227.424	2384.712	1958.501	2470.103	18411.193	0.871	1.02	0.923	0.907	0.971	0.797	1.005	-0.199	0.029	-0.115	-0.141	-0.043	-0.327	0.008
"CG3500-RA  FEA=BDGP  GEN=CG3500  DB_XREF=CG3500 FBgn0034849  SEG=chr2R:-18399936,18401133  MAP=59D8-59D8  LEN=951  DEF=(CG3500 gene symbol:CG3500 FBgn0034849 )"	1625490_at	409.69	357.011	385.368	344.754	294.506	357.912	344.064	345.914	2839.219	0.871	0.941	0.842	0.719	0.874	0.84	0.844	-0.199	-0.088	-0.249	-0.476	-0.195	-0.252	-0.244
"CG5547-RB  FEA=BDGP  GEN=CG5547  DB_XREF=CG5547 FBgn0032482  SEG=chr2L:+13192637,13199718  MAP=34A9-34A9  LEN=2224  DEF=(CG5547 gene symbol:CG5547 FBgn0032482 (GO:0004306 ethanolamine-phosphate cytidylyltransferase))"	1641183_a_at	2297.997	2002.673	2436.916	2029.138	1896.869	1834.745	1868.764	2337.719	16704.821	0.871	1.06	0.883	0.825	0.798	0.813	1.017	-0.198	0.085	-0.18	-0.277	-0.325	-0.298	0.025
"CG2812-RA  FEA=BDGP  GEN=CG2812  DB_XREF=CG2812 FBgn0034931  SEG=chr2R:+18968806,18970478  MAP=60A11-60A11  LEN=1321  DEF=(CG2812 gene symbol:CG2812 FBgn0034931 (GO:0003927 heterotrimeric G-protein GTPase) (GO:0005834 heterotrimeric G-protein complex))"	1633294_at	498.021	434.205	431.832	453.203	561.947	455.474	417.021	456.267	3707.971	0.872	0.867	0.91	1.128	0.915	0.837	0.916	-0.198	-0.206	-0.136	0.174	-0.129	-0.256	-0.126
"CG32372-RA  FEA=BDGP  GEN=CG32372  DB_XREF=CG32372 FBgn0052372  SEG=chr3L:+7479016,7487545  MAP=66A3-66A4  LEN=3620  DEF=(CG32372 gene symbol:CG32372 synonyms:(CG14836 CG7545) FBgn0052372 )"	1633286_at	498.034	434.38	600.112	370.078	390.247	346.412	525.713	326.339	3491.315	0.872	1.205	0.743	0.784	0.696	1.056	0.655	-0.197	0.269	-0.428	-0.352	-0.524	0.078	-0.61
"CG31247-RB  FEA=BDGP  GEN=tinc  DB_XREF=CG31247 FBgn0038554  SEG=chr3R:+13678110,13696508  MAP=90C7-90C7  LEN=4487  DEF=(CG31247 gene symbol:tinc synonyms:(CG14319 CG14320 CG7723) FLAGGED_PROBLEMATIC FBgn0038554 (GO:0005886 plasma membrane))"	1637201_s_at	193.649	168.908	148.167	163.084	200.661	134.556	180.767	206.781	1396.573	0.872	0.765	0.842	1.036	0.695	0.933	1.068	-0.197	-0.386	-0.248	0.051	-0.525	-0.099	0.095
"CG12952-RA  FEA=BDGP  GEN=sage  DB_XREF=CG12952 FBgn0037672  SEG=chr3R:-5088398,5089480  MAP=85D7-85D7  LEN=1021  DEF=(CG12952 gene symbol:sage FBgn0037672 (GO:0003700 transcription factor) (GO:0045449 regulation of transcription) (GO:0005634 nucleus))"	1634167_a_at	96.026	83.76	97.83	84.79	102.647	85.175	112.877	91.293	754.399	0.872	1.019	0.883	1.069	0.887	1.175	0.951	-0.197	0.027	-0.18	0.096	-0.173	0.233	-0.073
"Stencil:3L:10591603:10592020:GENSCAN  FEA=stencil  SEG=chr3L:+10591603,10592020"	1633347_at	131.594	114.789	143.705	147.348	147.527	120.736	129.675	118.63	1054.004	0.872	1.092	1.12	1.121	0.917	0.985	0.901	-0.197	0.127	0.163	0.165	-0.124	-0.021	-0.15
"CG1049-RA  FEA=BDGP  GEN=Cct1  DB_XREF=CG1049 FBgn0041342  SEG=chr3L:+1526709,1533864  MAP=62A5-62A5  LEN=2496  DEF=(CG1049 gene symbol:Cct1 FBgn0041342 (GO:0007292 oogenesis) (GO:0004105 choline-phosphate cytidylyltransferase))"	1629930_s_at	1301.617	1135.395	1328.108	1077.394	995.222	796.468	1063.232	1121.431	8818.868	0.872	1.02	0.828	0.765	0.612	0.817	0.862	-0.197	0.029	-0.273	-0.387	-0.709	-0.292	-0.215
"CG10923-RA  FEA=BDGP  GEN=Klp67A  DB_XREF=CG10923 FBgn0004379  SEG=chr3L:-9321340,9325650  MAP=67A9-67B1  LEN=2893  DEF=(CG10923 gene symbol:Klp67A FBgn0004379 (GO:0003774 motor) (GO:0005737 cytoplasm) (GO:0005871 kinesin complex) (GO:0005875 microtubule associated complex) (GO:0007018 microtubule-based movement) (GO:0016326 kinesin motor))"	1631630_at	864.106	753.955	1073.63	692.608	695.855	675.231	742.076	803.22	6300.681	0.873	1.242	0.802	0.805	0.781	0.859	0.93	-0.197	0.313	-0.319	-0.312	-0.356	-0.22	-0.105
"CG9520-RB  FEA=BDGP  GEN=CG9520  DB_XREF=CG9520 FBgn0032078  SEG=chr2L:-8935684,8943431  MAP=29F5-29F5  LEN=2212  DEF=(CG9520 gene symbol:CG9520 FBgn0032078 )"	1627589_s_at	1705.662	1488.644	1966.018	1123.543	1347.399	1204.704	1550.027	1376.887	11762.883	0.873	1.153	0.659	0.79	0.706	0.909	0.807	-0.196	0.205	-0.602	-0.34	-0.502	-0.138	-0.309
"CG7162-RA  FEA=BDGP  GEN=Trap220  DB_XREF=CG7162 FBgn0037109  SEG=chr3L:-21545602,21551734  MAP=78E1-78E1  LEN=4972  DEF=(CG7162 gene symbol:Trap220 FBgn0037109 (GO:0006366 transcription from Pol II promoter) (GO:0006367 transcription initiation from Pol II promoter) (GO:0016455 RNA polymerase II transcription mediator) (GO:0000119 mediator complex) (GO:0005634 nucleus))"	1629111_at	361.515	315.54	346.094	410.427	396.29	360.76	253.6	347.315	2791.541	0.873	0.957	1.135	1.096	0.998	0.701	0.961	-0.196	-0.063	0.183	0.133	-0.003	-0.511	-0.058
"CG7484-RB  FEA=BDGP  GEN=CG7484  DB_XREF=CG7484 FBgn0036745  SEG=chr3L:+17603509,17604529  MAP=74F1-74F1  LEN=648  DEF=(CG7484 gene symbol:CG7484 FBgn0036745 )"	1628883_at	2288.935	1997.939	2248.946	2017.33	1671.969	1740.04	1814.419	2418.486	16198.064	0.873	0.983	0.881	0.73	0.76	0.793	1.057	-0.196	-0.025	-0.182	-0.453	-0.396	-0.335	0.079
"CG9022-RA  FEA=BDGP  GEN=Ost48  DB_XREF=CG9022 FBgn0014868  SEG=chrX:-8895905,8897495  MAP=8D7-8D8  LEN=1516  DEF=(CG9022 gene symbol:Ost48 FBgn0014868 (GO:0004579 dolichyl-diphospho-oligosaccharide-protein glycosyltransferase) (GO:0006487 N-linked glycosylation))"	1625055_at	3852.954	3363.866	3551.52	3526.8	3650.59	3659.482	3091.685	3818.946	28515.842	0.873	0.922	0.915	0.947	0.95	0.802	0.991	-0.196	-0.118	-0.128	-0.078	-0.074	-0.318	-0.013
"CG10263-RA  FEA=BDGP  GEN=CG10263  DB_XREF=CG10263 FBgn0032812  SEG=chr2L:-19558691,19560580  MAP=37F2-37F2  LEN=1759  DEF=(CG10263 gene symbol:CG10263 FBgn0032812 )"	1633440_a_at	449.617	392.645	463.684	414.141	403.167	403.098	363.591	400.888	3290.832	0.873	1.031	0.921	0.897	0.897	0.809	0.892	-0.195	0.044	-0.119	-0.157	-0.158	-0.306	-0.165
"CG12028-RA  FEA=BDGP  GEN=dib  DB_XREF=CG12028 FBgn0000449  SEG=chr3L:+4042932,4044931  MAP=64A5-64A5  LEN=1714  DEF=(CG12028 gene symbol:dib FBgn0000449 (GO:0005743 mitochondrial inner membrane) (GO:0008362 embryonic cuticle biosynthesis (sensu Insecta)) (GO:0008258 head involution) (GO:0005739 mitochondrion) (GO:0007391 dorsal closure) (GO:0007494 midgut development) (GO:0006697 ecdysone biosynthesis) (GO:0015034 cytochrome P450) (GO:0008205 ecdysone metabolism))"	1629265_at	48.536	42.405	108.733	44.025	99.811	51.954	72.471	41.312	509.247	0.874	2.24	0.907	2.056	1.07	1.493	0.851	-0.195	1.164	-0.141	1.04	0.098	0.578	-0.232
"CG17122-RA  FEA=BDGP  GEN=CG17122  DB_XREF=CG17122 FBgn0036962  SEG=chr3L:-20191921,20193873  MAP=77B1-77B1  LEN=1952  DEF=(CG17122 gene symbol:CG17122 FBgn0036962 )"	1634050_at	85.248	74.487	65.821	50.041	75.373	48.935	65.628	72.184	537.717	0.874	0.772	0.587	0.884	0.574	0.77	0.847	-0.195	-0.373	-0.769	-0.178	-0.801	-0.377	-0.24
"CG11886-RA  FEA=BDGP  GEN=Slbp  DB_XREF=CG11886 FBgn0041186  SEG=chr3R:-24967158,24968335  MAP=98F13-98F13  LEN=1116  DEF=(CG11886 gene symbol:Slbp FBgn0041186 (GO:0008334 histone mRNA metabolism) (GO:0005654 nucleoplasm) (GO:0006398 histone mRNA 3-end processing) (GO:0003723 RNA binding) (GO:0007049 cell cycle) (GO:0003729 mRNA binding))"	1629406_at	1357.494	1186.423	1561.369	1019.117	796.438	1071.044	983.103	1238.171	9213.159	0.874	1.15	0.751	0.587	0.789	0.724	0.912	-0.194	0.202	-0.414	-0.769	-0.342	-0.466	-0.133
"CG7991-RA  FEA=BDGP  GEN=CG7991  DB_XREF=CG7991 FBgn0035260  SEG=chr3L:+1692767,1695523  MAP=62B1-62B1  LEN=2577  DEF=(CG7991 gene symbol:CG7991 FBgn0035260 )"	1637888_at	76.657	67.017	51.922	85.15	92.703	69.505	51.546	58.158	552.657	0.874	0.677	1.111	1.209	0.907	0.672	0.759	-0.194	-0.562	0.152	0.274	-0.141	-0.573	-0.398
"CG13279-RA  FEA=BDGP  SEG=chr2L:-16766940,16768802"	1632623_at	551.914	482.521	641.133	353.553	2266.176	1496.457	512.119	746.476	7050.348	0.874	1.162	0.641	4.106	2.711	0.928	1.353	-0.194	0.216	-0.643	2.038	1.439	-0.108	0.436
"CG30015-RA  FEA=BDGP  GEN=CG30015  DB_XREF=CG30015 FBgn0050015  SEG=chr2R:-5903822,5939453  MAP=47C2-47C3  LEN=5486  DEF=(CG30015 gene symbol:CG30015 synonyms:(CG7699 CG7701) FBgn0050015 )"	1632974_s_at	1410.263	1233.102	1367.893	1073.753	1129.711	1289.953	1140.259	1055.942	9700.876	0.874	0.97	0.761	0.801	0.915	0.809	0.749	-0.194	-0.044	-0.393	-0.32	-0.129	-0.307	-0.417
"CG3722-RA  FEA=BDGP  GEN=shg  DB_XREF=CG3722 FBgn0003391  SEG=chr2R:-16094145,16100703  MAP=57B15-57B16  LEN=5414  DEF=(CG3722 gene symbol:shg FBgn0003391 (GO:0007507 heart development) (GO:0005912 adherens junction) (GO:0016339 calcium-dependent cell-cell adhesion) (GO:0008356 asymmetric cytokinesis) (GO:0004895 cell adhesion receptor) (GO:0005886 plasma membrane) (GO:0016021 integral to membrane) (GO:0005887 integral to plasma membrane) (GO:0008013 beta-catenin binding) (GO:0008014 calcium-dependent cell adhesion molecule) (GO:0007314 oocyte anteriorposterior axis determination) (GO:0007156 homophilic cell adhesion) (GO:0002009 morphogenesis of an epithelium))"	1639613_at	888.465	777.159	865.001	741.308	848.256	680.859	777.062	643.045	6221.155	0.875	0.974	0.834	0.955	0.766	0.875	0.724	-0.193	-0.039	-0.261	-0.067	-0.384	-0.193	-0.466
"CG6838-RA  FEA=BDGP  GEN=CG6838  DB_XREF=CG6838 FBgn0037182  SEG=chr3L:-22631590,22634855  MAP=80A1-80A1  LEN=2689  DEF=(CG6838 gene symbol:CG6838 FBgn0037182 (GO:0008060 ARF GTPase activator))"	1640293_s_at	1787.133	1563.665	1673.092	1531.936	1452.635	1372.078	1366.755	1446.881	12194.176	0.875	0.936	0.857	0.813	0.768	0.765	0.81	-0.193	-0.095	-0.222	-0.299	-0.381	-0.387	-0.305
"CG5510-RA  FEA=BDGP  GEN=CG5510  DB_XREF=CG5510 FBgn0039160  SEG=chr3R:-19984051,19985940  MAP=95E6-95E6  LEN=1363  DEF=(CG5510 gene symbol:CG5510 FBgn0039160 )"	1626811_at	1724.895	1509.274	1663.739	1651.062	1470.71	1628.101	1474.709	1753.709	12876.199	0.875	0.965	0.957	0.853	0.944	0.855	1.017	-0.193	-0.052	-0.063	-0.23	-0.083	-0.226	0.024
"CG13689-RA  FEA=BDGP  GEN=CG13689  DB_XREF=CG13689 FBgn0031270  SEG=chr2L:+604776,605004  MAP=21D1-21D1  LEN=228  DEF=(CG13689 gene symbol:CG13689 FBgn0031270 )"	1623728_at	417.458	365.279	412.478	376.852	361.887	384.17	306.642	348.469	2973.235	0.875	0.988	0.903	0.867	0.92	0.735	0.835	-0.193	-0.017	-0.148	-0.206	-0.12	-0.445	-0.261
"CG14687-RA  FEA=BDGP  GEN=CG14687  DB_XREF=CG14687 FBgn0037835  SEG=chr3R:+6618645,6619388  MAP=86C6-86C6  LEN=743  DEF=(CG14687 gene symbol:CG14687 FBgn0037835 )"	1637008_at	1720.14	1505.446	1549.727	1417.643	2045.666	1939.624	1766.167	1546.745	13491.158	0.875	0.901	0.824	1.189	1.128	1.027	0.899	-0.192	-0.151	-0.279	0.25	0.173	0.038	-0.153
"CG12306-RA  FEA=BDGP  GEN=polo  DB_XREF=CG12306 FBgn0003124  SEG=chr3L:+20228190,20232004  MAP=77B2-77B3  LEN=2981  DEF=(CG12306 gene symbol:polo FBgn0003124 (GO:0004672 protein kinase) (GO:0004674 protein serinethreonine kinase) (GO:0005737 cytoplasm) (GO:0005819 spindle) (GO:0006468 protein amino acid phosphorylation) (GO:0007140 male meiosis) (GO:0007067 mitosis) (GO:0005813 centrosome))"	1636189_at	3648.771	3193.755	4394.209	3206.618	2989.224	3086.558	3204.073	3338.618	27061.827	0.875	1.204	0.879	0.819	0.846	0.878	0.915	-0.192	0.268	-0.186	-0.288	-0.241	-0.188	-0.128
"CG1057-RA  FEA=BDGP  GEN=Trap18  DB_XREF=CG1057 FBgn0037262  SEG=chr3R:+467694,469018  MAP=82D1-82D1  LEN=1092  DEF=(CG1057 gene symbol:Trap18 FBgn0037262 (GO:0006367 transcription initiation from Pol II promoter) (GO:0016455 RNA polymerase II transcription mediator) (GO:0000119 mediator complex))"	1641160_s_at	562.668	492.588	544.415	504.553	566.585	494.914	444.801	516.245	4126.77	0.875	0.968	0.897	1.007	0.88	0.791	0.917	-0.192	-0.048	-0.157	0.01	-0.185	-0.339	-0.124
"CG5063-RB  FEA=BDGP  GEN=CG5063  DB_XREF=CG5063 FBgn0038327  SEG=chr3R:+11187463,11188569  MAP=88F1-88F1  LEN=1038  DEF=(CG5063 gene symbol:CG5063 FBgn0038327 )"	1627794_a_at	659.875	577.851	668.496	523.908	471.934	534.046	555.091	684.28	4675.481	0.876	1.013	0.794	0.715	0.809	0.841	1.037	-0.191	0.019	-0.333	-0.484	-0.305	-0.249	0.052
"CG3634-RA  FEA=BDGP  GEN=CG3634  DB_XREF=CG3634 FBgn0037026  SEG=chr3L:-20724884,20727261  MAP=77E8-77E8  LEN=2312  DEF=(CG3634 gene symbol:CG3634 FBgn0037026 )"	1634970_at	793.508	694.921	746.645	739.762	610.992	681.949	632.415	786.708	5686.9	0.876	0.941	0.932	0.77	0.859	0.797	0.991	-0.191	-0.088	-0.101	-0.377	-0.219	-0.327	-0.012
"CG1646-RB  FEA=BDGP  GEN=CG1646  DB_XREF=CG1646 FBgn0039600  SEG=chr3R:+24627191,24632448  MAP=98E5-98E5  LEN=3409  DEF=(CG1646 gene symbol:CG1646 FBgn0039600 (GO:0005685 snRNP U1) (GO:0030532 small nuclear ribonucleoprotein complex) (GO:0006371 mRNA splicing))"	1635187_s_at	1821.237	1595.125	1895.092	1601.844	1498.256	1791.935	1555.819	1828.669	13587.977	0.876	1.041	0.88	0.823	0.984	0.854	1.004	-0.191	0.057	-0.185	-0.282	-0.023	-0.227	0.006
"CG1349-RA  FEA=BDGP  SEG=chr3R:+26622213,26623067"	1640318_at	383.353	335.845	411.323	349.242	471.94	496.361	352.678	371.594	3172.336	0.876	1.073	0.911	1.231	1.295	0.92	0.969	-0.191	0.102	-0.134	0.3	0.373	-0.12	-0.045
"CG3183-RA  FEA=BDGP  GEN=geminin  DB_XREF=CG3183 FBgn0033081  SEG=chr2R:-1716355,1717352  MAP=42C2-42C3  LEN=997  DEF=(CG3183 gene symbol:geminin FBgn0033081 (GO:0000074 regulation of cell cycle) (GO:0003677 DNA binding) (GO:0008156 negative regulation of DNA replication))"	1623108_at	4203.719	3682.918	4704.434	3806.696	3444.54	4042.799	3381.266	3658.353	30924.726	0.876	1.119	0.906	0.819	0.962	0.804	0.87	-0.191	0.162	-0.143	-0.287	-0.056	-0.314	-0.2
"CG14135-RA  FEA=BDGP  GEN=CG14135  DB_XREF=CG14135 FBgn0036193  SEG=chr3L:+11649647,11650882  MAP=68D2-68D2  LEN=618  DEF=(CG14135 gene symbol:CG14135 FBgn0036193 )"	1631886_at	115.505	101.21	115.127	76.446	111.735	103.294	89.665	91.718	804.699	0.876	0.997	0.662	0.967	0.894	0.776	0.794	-0.191	-0.005	-0.595	-0.048	-0.161	-0.365	-0.333
"CG7034-RA  FEA=BDGP  GEN=sec15  DB_XREF=CG7034 FBgn0038856  SEG=chr3R:-16930959,16933703  MAP=93B12-93B12  LEN=2616  DEF=(CG7034 gene symbol:sec15 FBgn0038856 (GO:0016192 vesicle-mediated transport) (GO:0007269 neurotransmitter secretion) (GO:0016080 synaptic vesicle targeting) (GO:0016081 synaptic vesicle docking) (GO:0000145 exocyst))"	1636866_at	429.303	376.198	381.464	395.563	485.24	391.648	342.312	397.315	3199.043	0.876	0.889	0.921	1.13	0.912	0.797	0.925	-0.191	-0.17	-0.118	0.177	-0.132	-0.327	-0.112
"CG9704-RB  FEA=BDGP  GEN=Nrt  DB_XREF=CG9704 FBgn0004108  SEG=chr3L:+16714953,16726458  MAP=73C3-73C4  LEN=4269  DEF=(CG9704 gene symbol:Nrt FBgn0004108 (GO:0005886 plasma membrane) (GO:0016021 integral to membrane) (GO:0016323 basolateral plasma membrane))"	1623966_s_at	1445.724	1267.064	1348.588	1407.469	1115.812	983.636	1350.698	1102.354	10021.347	0.876	0.933	0.974	0.772	0.68	0.934	0.762	-0.19	-0.1	-0.039	-0.374	-0.556	-0.098	-0.391
"CG10275-RA  FEA=BDGP  GEN=CG10275  DB_XREF=CG10275 FBgn0032683  SEG=chr2L:-18465828,18474509  MAP=36E6-36E6  LEN=7396  DEF=(CG10275 gene symbol:CG10275 FBgn0032683 )"	1625687_at	2733.716	2396.315	2362.799	2499.986	2123.802	1884.851	2408.825	2693.13	19103.424	0.877	0.864	0.915	0.777	0.689	0.881	0.985	-0.19	-0.21	-0.129	-0.364	-0.536	-0.183	-0.022
"CG5452-RA  FEA=BDGP  GEN=dnk  DB_XREF=CG5452 FBgn0022338  SEG=chr3R:+14807139,14808517  MAP=91E2-91E2  LEN=1245  DEF=(CG5452 gene symbol:dnk FBgn0022338 (GO:0019136 deoxynucleoside kinase) (GO:0008372 cellular component unknown) (GO:0016310 phosphorylation) (GO:0006165 nucleoside diphosphate phosphorylation))"	1627691_at	2759.826	2420.412	3290.466	2693.88	2708.983	2805.204	2300.815	2634.16	21613.746	0.877	1.192	0.976	0.982	1.016	0.834	0.954	-0.189	0.254	-0.035	-0.027	0.024	-0.262	-0.067
"CG3379-RA  FEA=BDGP  GEN=His4r  DB_XREF=CG3379 FBgn0013981  SEG=chr3R:+10451478,10452355  MAP=88C9-88C9  LEN=603  DEF=(CG3379 gene symbol:His4r FBgn0013981 (GO:0003677 DNA binding) (GO:0005718 nucleosome) (GO:0006333 chromatin assemblydisassembly))"	1627419_at	2577.887	2261.097	2736.478	2352.955	1999.321	2195.077	2079.366	2353.634	18555.814	0.877	1.062	0.913	0.776	0.852	0.807	0.913	-0.189	0.086	-0.132	-0.367	-0.232	-0.31	-0.131
"CG7940-RA  FEA=BDGP  GEN=CG7940  DB_XREF=CG7940 FBgn0038576  SEG=chr3R:+14011255,14013609  MAP=90F1-90F1  LEN=2296  DEF=(CG7940 gene symbol:CG7940 FBgn0038576 (GO:0005200 structural constituent of cytoskeleton) (GO:0007010 cytoskeleton organization and biogenesis) (GO:0005884 actin filament))"	1622928_at	404.293	354.68	427.385	365.56	336.567	381.259	319.633	451.119	3040.495	0.877	1.057	0.904	0.832	0.943	0.791	1.116	-0.189	0.08	-0.145	-0.265	-0.085	-0.339	0.158
"CG3332-RB  FEA=BDGP  GEN=CG3332  DB_XREF=CG3332 FBgn0031514  SEG=chr2L:-3268362,3273102  MAP=23E1-23E1  LEN=2221  DEF=(CG3332 gene symbol:CG3332 FBgn0031514 )"	1637041_a_at	56.199	49.304	55.293	36.155	138.728	68.969	44.699	34.898	484.245	0.877	0.984	0.643	2.468	1.227	0.795	0.621	-0.189	-0.023	-0.636	1.304	0.295	-0.33	-0.687
"CG5814-RA  FEA=BDGP  GEN=CycB3  DB_XREF=CG5814 FBgn0015625  SEG=chr3R:-20684731,20687274  MAP=96B1-96B1  LEN=2543  DEF=(CG5814 gene symbol:CycB3 FBgn0015625 (GO:0016538 cyclin-dependent protein kinase, regulator) (GO:0007052 mitotic spindle assembly) (GO:0015630 microtubule cytoskeleton))"	1626454_at	4946.253	4342.107	6297.007	4769.367	3839.02	4141.153	4370.085	4654.29	37359.283	0.878	1.273	0.964	0.776	0.837	0.884	0.941	-0.188	0.348	-0.053	-0.366	-0.256	-0.179	-0.088
"CG7714-RA  FEA=BDGP  GEN=CG7714  DB_XREF=CG7714 FBgn0038645  SEG=chr3R:-14551132,14552173  MAP=91C4-91C4  LEN=958  DEF=(CG7714 gene symbol:CG7714 FBgn0038645 )"	1633706_at	183.028	160.738	376.662	150.957	629.562	251.892	216.552	309.763	2279.154	0.878	2.058	0.825	3.44	1.376	1.183	1.692	-0.187	1.041	-0.278	1.782	0.461	0.243	0.759
"CG8092-RB  FEA=BDGP  GEN=CG8092  DB_XREF=CG8092 FBgn0033998  SEG=chr2R:-10274964,10277357  MAP=51E5-51E7  LEN=2284  DEF=(CG8092 gene symbol:CG8092 FLAGGED_PROBLEMATIC FBgn0033998 )"	1623401_a_at	598.261	525.408	627.867	533.237	503.32	488.678	475.946	497.868	4250.585	0.878	1.049	0.891	0.841	0.817	0.796	0.832	-0.187	0.07	-0.166	-0.249	-0.292	-0.33	-0.265
"CG9933-RA  FEA=BDGP  GEN=CG9933  DB_XREF=CG9933 FBgn0032468  SEG=chr2L:-13008439,13010177  MAP=34A4-34A4  LEN=1366  DEF=(CG9933 gene symbol:CG9933 FBgn0032468 )"	1638919_at	592.849	520.698	622.893	519.735	531.62	545.18	551.992	550.849	4435.816	0.878	1.051	0.877	0.897	0.92	0.931	0.929	-0.187	0.071	-0.19	-0.157	-0.121	-0.103	-0.106
"CG31182-RA  FEA=BDGP  GEN=CG31182  DB_XREF=CG31182 FBgn0051182  SEG=chr3R:-17143115,17144603  MAP=93D6-93D6  LEN=1488  DEF=(CG31182 gene symbol:CG31182 FBgn0051182 )"	1624924_at	657.749	577.755	559.091	546.27	553.94	485.078	607.859	629.299	4617.041	0.878	0.85	0.831	0.842	0.737	0.924	0.957	-0.187	-0.234	-0.268	-0.248	-0.439	-0.114	-0.064
"CG6056-RA  FEA=BDGP  SEG=chr3R:-17094947,17095816"	1627202_at	2536.116	2230.555	2282.796	2263.867	2352.454	2482.909	2193.081	2431.255	18773.035	0.88	0.9	0.893	0.928	0.979	0.865	0.959	-0.185	-0.152	-0.164	-0.108	-0.031	-0.21	-0.061
"CG17218-RA  FEA=BDGP  GEN=CG17218  DB_XREF=CG17218 FBgn0032421  SEG=chr2L:+12161854,12162962  MAP=33D2-33D2  LEN=1030  DEF=(CG17218 gene symbol:CG17218 FBgn0032421 )"	1639460_a_at	2906.116	2556.091	2653.004	2582.975	2624.763	2483.008	2639.25	2391.481	20836.687	0.88	0.913	0.889	0.903	0.854	0.908	0.823	-0.185	-0.131	-0.17	-0.147	-0.227	-0.139	-0.281
"CG4393-RA  FEA=BDGP  GEN=CG4393  DB_XREF=CG4393 FBgn0039075  SEG=chr3R:-19193967,19198912  MAP=94F1-94F1  LEN=4047  DEF=(CG4393 gene symbol:CG4393 FBgn0039075 )"	1638231_at	58.867	51.779	50.601	69.251	98.737	37.523	47.89	37.059	451.708	0.88	0.86	1.176	1.677	0.637	0.814	0.63	-0.185	-0.218	0.234	0.746	-0.65	-0.298	-0.668
"CG15890-RA  FEA=BDGP  GEN=CG15890  DB_XREF=CG15890 FBgn0030576  SEG=chrX:-14488540,14496801  MAP=12F4-12F4  LEN=2709  DEF=(CG15890 gene symbol:CG15890 FBgn0030576 )"	1626901_at	477.372	419.957	517.338	425.4	1025.001	546.132	524.612	448.092	4383.905	0.88	1.084	0.891	2.147	1.144	1.099	0.939	-0.185	0.116	-0.166	1.102	0.194	0.136	-0.091
"CG10223-RA  FEA=BDGP  GEN=Top2  DB_XREF=CG10223 FBgn0003732  SEG=chr2L:-19425444,19431590  MAP=37E1-37E1  LEN=5007  DEF=(CG10223 gene symbol:Top2 FBgn0003732 (GO:0008623 chromatin accessibility complex) (GO:0003723 RNA binding) (GO:0007126 meiosis) (GO:0005634 nucleus) (GO:0003677 DNA binding) (GO:0005710 metaphase chromosome) (GO:0005625 soluble fraction) (GO:0007067 mitosis) (GO:0005626 insoluble fraction) (GO:0003918 DNA topoisomerase (ATP-hydrolyzing)))"	1631837_at	3533.199	3109.073	4037.469	3206.624	2768.015	3102.622	2859.403	3281.44	25897.845	0.88	1.143	0.908	0.783	0.878	0.809	0.929	-0.184	0.192	-0.14	-0.352	-0.187	-0.305	-0.107
"CG5949-RA  FEA=BDGP  SEG=chr3L:-15933194,15936690"	1641438_at	246.021	216.501	323.8	219.535	290.64	234.413	226.994	261.374	2019.278	0.88	1.316	0.892	1.181	0.953	0.923	1.062	-0.184	0.396	-0.164	0.24	-0.07	-0.116	0.087
"CG10545-RB  FEA=BDGP  GEN=Gbeta13F  DB_XREF=CG10545 FBgn0001105  SEG=chrX:+15591147,15593900  MAP=13F16-13F16  LEN=1554  DEF=(CG10545 gene symbol:Gbeta13F FBgn0001105 (GO:0003927 heterotrimeric G-protein GTPase) (GO:0007186 G-protein coupled receptor protein signaling pathway) (GO:0005834 heterotrimeric G-protein complex))"	1627398_a_at	4957.96	4366.131	4071.598	4465.829	4255.72	4148.596	3947.086	4405.458	34618.379	0.881	0.821	0.901	0.858	0.837	0.796	0.889	-0.183	-0.284	-0.151	-0.22	-0.257	-0.329	-0.17
"CG12186-RA  FEA=BDGP  GEN=CG12186  DB_XREF=CG12186 FBgn0035361  SEG=chr3L:-2630819,2632463  MAP=62E8-62E8  LEN=1463  DEF=(CG12186 gene symbol:CG12186 FBgn0035361 (GO:0004827 proline-tRNA ligase) (GO:0006433 prolyl-tRNA aminoacylation))"	1629758_at	120.061	105.762	88.642	115.734	201.164	104.805	73.466	90.961	900.595	0.881	0.738	0.964	1.676	0.873	0.612	0.758	-0.183	-0.438	-0.053	0.745	-0.196	-0.709	-0.4
"CG30035-RA  FEA=BDGP  GEN=CG30035  DB_XREF=CG30035 FBgn0050035  SEG=chr2R:+6730466,6739495  MAP=48B6-48B7  LEN=3146  DEF=(CG30035 gene symbol:CG30035 synonyms:(CG7801 CG7797) FBgn0050035 (GO:0005355 glucose transporter))"	1627582_a_at	2918.793	2571.307	3020.875	2328.131	3694.498	3507.147	2124.662	2400.024	22565.438	0.881	1.035	0.798	1.266	1.202	0.728	0.822	-0.183	0.05	-0.326	0.34	0.265	-0.458	-0.282
"CG16993-RA  FEA=BDGP  GEN=in  DB_XREF=CG16993 FBgn0001259  SEG=chr3L:+20285737,20288800  MAP=77B6-77B6  LEN=3063  DEF=(CG16993 gene symbol:in FBgn0001259 (GO:0005886 plasma membrane) (GO:0007163 establishment andor maintenance of cell polarity))"	1639275_at	171.826	151.386	134.331	132.993	179.282	155.317	129.028	135.062	1189.224	0.881	0.782	0.774	1.043	0.904	0.751	0.786	-0.183	-0.355	-0.37	0.061	-0.146	-0.413	-0.347
"CG30422-RA  FEA=BDGP  GEN=CG30422  DB_XREF=CG30422 FBgn0050422  SEG=chr2R:-19822435,19823484  MAP=60E1-60E1  LEN=1049  DEF=(CG30422 gene symbol:CG30422 synonyms:(CG12196) FBgn0050422 )"	1636304_at	93.017	81.967	62.652	73.328	105.212	31.65	62.122	76.814	586.763	0.881	0.674	0.788	1.131	0.34	0.668	0.826	-0.182	-0.57	-0.343	0.178	-1.555	-0.582	-0.276
"CG12346-RA  FEA=BDGP  GEN=cag  DB_XREF=CG12346 FBgn0017414  SEG=chr2R:-5957751,5959089  MAP=47C3-47C3  LEN=1281  DEF=(CG12346 gene symbol:cag FBgn0017414 )"	1641342_at	468.511	413.018	409.177	411.767	414.138	406.188	379.332	413.595	3315.724	0.882	0.873	0.879	0.884	0.867	0.81	0.883	-0.182	-0.195	-0.186	-0.178	-0.206	-0.305	-0.18
"CG6654-RA  FEA=BDGP  GEN=CG6654  DB_XREF=CG6654 FBgn0038301  SEG=chr3R:-11037016,11039340  MAP=88E3-88E3  LEN=2204  DEF=(CG6654 gene symbol:CG6654 FBgn0038301 )"	1637862_at	523.884	461.917	507.525	488.473	536.544	526.271	434.135	605.374	4084.122	0.882	0.969	0.932	1.024	1.005	0.829	1.156	-0.182	-0.046	-0.101	0.034	0.007	-0.271	0.209
"CG4107-RA  FEA=BDGP  GEN=Pcaf  DB_XREF=CG4107 FBgn0020388  SEG=chr3L:-12478624,12481548  MAP=69C4-69C4  LEN=2808  DEF=(CG4107 gene symbol:Pcaf FBgn0020388 (GO:0004402 histone acetyltransferase) (GO:0000124 SAGA complex))"	1627246_at	787.155	694.171	802.651	724.364	874.908	769.423	641.247	730.19	6024.109	0.882	1.02	0.92	1.111	0.977	0.815	0.928	-0.181	0.028	-0.12	0.152	-0.033	-0.296	-0.108
"CG7554-RA  FEA=BDGP  GEN=comm2  DB_XREF=CG7554 FBgn0041160  SEG=chr3L:-15646469,15648728  MAP=71F1-71F1  LEN=1518  DEF=(CG7554 gene symbol:comm2 FBgn0041160 )"	1635336_at	758.674	669.217	770.467	671.595	736.817	712.022	628.132	622.023	5568.946	0.882	1.016	0.885	0.971	0.939	0.828	0.82	-0.181	0.022	-0.176	-0.042	-0.092	-0.272	-0.287
"CG9455-RA  FEA=BDGP  GEN=CG9455  DB_XREF=CG9455 FBgn0033113  SEG=chr2R:+1942617,1944313  MAP=42D4-42D4  LEN=1557  DEF=(CG9455 gene symbol:CG9455 FBgn0033113 (GO:0004868 serpin))"	1634958_at	111.013	97.942	121.861	98.852	133.619	137.361	101.439	108.419	910.506	0.882	1.098	0.89	1.204	1.237	0.914	0.977	-0.181	0.135	-0.167	0.267	0.307	-0.13	-0.034
"CG5021-RA  FEA=BDGP  GEN=CG5021  DB_XREF=CG5021 FBgn0035944  SEG=chr3L:+8925549,8927094  MAP=66E5-66E5  LEN=1275  DEF=(CG5021 gene symbol:CG5021 FBgn0035944 )"	1632417_a_at	919.089	810.911	659.125	867.763	973.316	915.97	755.287	1002.461	6903.922	0.882	0.717	0.944	1.059	0.997	0.822	1.091	-0.181	-0.48	-0.083	0.083	-0.005	-0.283	0.125
"CG10756-RA  FEA=BDGP  GEN=Taf13  DB_XREF=CG10756 FBgn0032847  SEG=chr2L:-20071161,20071923  MAP=38B6-38B6  LEN=628  DEF=(CG10756 gene symbol:Taf13 FBgn0032847 (GO:0005669 transcription factor TFIID complex) (GO:0016251 general RNA polymerase II transcription factor) (GO:0006367 transcription initiation from Pol II promoter))"	1628630_at	806.332	711.502	752.249	818.949	692.901	898.641	614.985	837.462	6133.021	0.882	0.933	1.016	0.859	1.114	0.763	1.039	-0.181	-0.1	0.022	-0.219	0.156	-0.391	0.055
"CG3385-RA  FEA=BDGP  GEN=nvy  DB_XREF=CG3385 FBgn0005636  SEG=chr2R:+19319304,19334656  MAP=60C5-60C6  LEN=3427  DEF=(CG3385 gene symbol:nvy FBgn0005636 (GO:0003700 transcription factor) (GO:0005634 nucleus))"	1623977_at	1142.361	1008.252	1175.535	1079.782	562.665	676.9	844.02	1062.298	7551.815	0.883	1.029	0.945	0.493	0.593	0.739	0.93	-0.18	0.041	-0.081	-1.022	-0.755	-0.437	-0.105
"CG6701-RA  FEA=BDGP  GEN=CG6701  DB_XREF=CG6701 FBgn0033889  SEG=chr2R:-9037702,9043773  MAP=50C20-50C22  LEN=4451  DEF=(CG6701 gene symbol:CG6701 FBgn0033889 )"	1635737_at	1029.879	909.213	1192.519	883.647	1149.724	1088.135	950.946	968.782	8172.845	0.883	1.158	0.858	1.116	1.057	0.923	0.941	-0.18	0.212	-0.221	0.159	0.079	-0.115	-0.088
"CG13404-RA  FEA=BDGP  GEN=CG13404  DB_XREF=CG13404 FBgn0030559  SEG=chrX:-13996226,13996997  MAP=12E7-12E7  LEN=684  DEF=(CG13404 gene symbol:CG13404 FBgn0030559 )"	1634502_at	125.038	110.401	116.917	120.433	190.228	99.338	116.409	94.016	972.779	0.883	0.935	0.963	1.521	0.794	0.931	0.752	-0.18	-0.097	-0.054	0.605	-0.332	-0.103	-0.411
"CG5000-RA  FEA=BDGP  GEN=msps  DB_XREF=CG5000 FBgn0027948  SEG=chr3R:+11876562,11886421  MAP=89B3-89B4  LEN=7436  DEF=(CG5000 gene symbol:msps FBgn0027948 (GO:0005875 microtubule associated complex) (GO:0007017 microtubule-based process) (GO:0008017 microtubule binding))"	1628172_at	1936.715	1710.938	2208.07	1862.621	1544.782	1710.029	1801.208	1918.052	14692.415	0.883	1.14	0.962	0.798	0.883	0.93	0.99	-0.179	0.189	-0.056	-0.326	-0.18	-0.105	-0.014
"CG3962-RA  FEA=BDGP  GEN=CG3962  DB_XREF=CG3962 FBgn0038475  SEG=chr3R:-12899665,12905680  MAP=89E11-89E12  LEN=3173  DEF=(CG3962 gene symbol:CG3962 FBgn0038475 (GO:0003779 actin binding))"	1633773_s_at	377.546	333.55	450.784	310.968	346.16	498.884	354.091	308.651	2980.635	0.883	1.194	0.824	0.917	1.321	0.938	0.818	-0.179	0.256	-0.28	-0.125	0.402	-0.093	-0.291
"CG31169-RA  FEA=BDGP  GEN=CG31169  DB_XREF=CG31169 FBgn0051169  SEG=chr3R:+18198025,18203241  MAP=94A10-94A11  LEN=4627  DEF=(CG31169 gene symbol:CG31169 synonyms:(CG18427 CG12757) FBgn0051169 (GO:0004367 glycerol-3-phosphate dehydrogenase (NAD+)))"	1636918_a_at	66.364	58.633	88.509	54.157	76.423	70.239	50.449	54.779	519.553	0.883	1.334	0.816	1.152	1.058	0.76	0.825	-0.179	0.415	-0.293	0.204	0.082	-0.396	-0.277
"CG10753-RA  FEA=BDGP  GEN=snRNP69D  DB_XREF=CG10753 FBgn0016940  SEG=chr3L:-12690905,12692155  MAP=69D6-69D6  LEN=731  DEF=(CG10753 gene symbol:snRNP69D FBgn0016940 (GO:0005681 spliceosome complex) (GO:0030532 small nuclear ribonucleoprotein complex) (GO:0006371 mRNA splicing))"	1628088_at	1280.571	1131.504	1268.25	1190.525	1202.11	1238.911	1106.97	1347.375	9766.217	0.884	0.99	0.93	0.939	0.967	0.864	1.052	-0.179	-0.014	-0.105	-0.091	-0.048	-0.21	0.073
"CG3615-RA  FEA=BDGP  GEN=CG3615  DB_XREF=CG3615 FBgn0034110  SEG=chr2R:+11358126,11360960  MAP=53A5-53B1  LEN=2834  DEF=(CG3615 gene symbol:CG3615 FBgn0034110 )"	1626033_at	510.606	451.278	504.899	520.273	864.624	576.361	454.494	495.597	4378.133	0.884	0.989	1.019	1.693	1.129	0.89	0.971	-0.178	-0.016	0.027	0.76	0.175	-0.168	-0.043
"CG5595-RA  FEA=BDGP  GEN=Ring  DB_XREF=CG5595 FBgn0020911  SEG=chr3R:-23495490,23497111  MAP=98B1-98B1  LEN=1564  DEF=(CG5595 gene symbol:Ring FBgn0020911 )"	1627898_at	773.635	683.855	779.059	755.067	641.702	683.146	637.822	766.316	5720.602	0.884	1.007	0.976	0.829	0.883	0.824	0.991	-0.178	0.01	-0.035	-0.27	-0.179	-0.278	-0.014
"CG5808-RA  FEA=BDGP  SEG=chr3R:-20631273,20633386"	1638014_at	252.233	222.966	249.102	269.138	263.405	230.369	180.733	235.64	1903.586	0.884	0.988	1.067	1.044	0.913	0.717	0.934	-0.178	-0.018	0.094	0.063	-0.131	-0.481	-0.098
"CG4980-RA  FEA=BDGP  GEN=CG4980  DB_XREF=CG4980 FBgn0039558  SEG=chr3R:-23736359,23737438  MAP=98B6-98B6  LEN=1012  DEF=(CG4980 gene symbol:CG4980 FBgn0039558 (GO:0005681 spliceosome complex) (GO:0006371 mRNA splicing))"	1626659_at	605.12	534.963	514.847	599.574	391.87	767.183	354.669	584.251	4352.477	0.884	0.851	0.991	0.648	1.268	0.586	0.966	-0.178	-0.233	-0.013	-0.627	0.342	-0.771	-0.051
"CG30188-RA  FEA=BDGP  GEN=CG30188  DB_XREF=CG30188 FBgn0050188  SEG=chr2R:-18207979,18216774  MAP=59D1-59D1  LEN=3337  DEF=(CG30188 gene symbol:CG30188 synonyms:(CG13546 CG13547) FBgn0050188 )"	1634456_at	163.923	144.95	136.45	142.207	151.721	139.574	151.405	124.993	1155.223	0.884	0.832	0.868	0.926	0.851	0.924	0.763	-0.177	-0.265	-0.205	-0.112	-0.232	-0.115	-0.391
"CG7242-RA  FEA=BDGP  SEG=chr3R:+8787492,8788994"	1628463_at	847.285	749.338	1015.435	823.027	797.125	750.622	733.925	783.223	6499.98	0.884	1.198	0.971	0.941	0.886	0.866	0.924	-0.177	0.261	-0.042	-0.088	-0.175	-0.207	-0.113
"CG17800-RA  FEA=BDGP  GEN=Dscam  DB_XREF=CG17800 FBgn0033159  SEG=chr2R:-2380454,2442770  MAP=43B1-43B1  LEN=7699  DEF=(CG17800 gene symbol:Dscam FBgn0033159 (GO:0005887 integral to plasma membrane) (GO:0007411 axon guidance) (GO:0008046 axon guidance receptor))"	1637619_s_at	1273.839	1126.932	1167.4	1120.762	831.468	749.936	1053.467	1196.633	8520.436	0.885	0.916	0.88	0.653	0.589	0.827	0.939	-0.177	-0.126	-0.185	-0.615	-0.764	-0.274	-0.09
"CG5838-RA  FEA=BDGP  GEN=Dref  DB_XREF=CG5838 FBgn0015664  SEG=chr2L:-9956555,9959656  MAP=30F4-30F5  LEN=2890  DEF=(CG5838 gene symbol:Dref FBgn0015664 )"	1625793_at	1688.251	1494.018	1918.234	1429.157	1282.298	1409.214	1301.015	1488.925	12011.111	0.885	1.136	0.847	0.76	0.835	0.771	0.882	-0.176	0.184	-0.24	-0.397	-0.261	-0.376	-0.181
"CG5545-RA  FEA=BDGP  GEN=Oli  DB_XREF=CG5545 FBgn0032651  SEG=chr2L:+17567589,17569350  MAP=36C11-36C11  LEN=1701  DEF=(CG5545 gene symbol:Oli FBgn0032651 (GO:0003700 transcription factor) (GO:0045449 regulation of transcription) (GO:0005634 nucleus))"	1623378_at	1549.714	1371.554	1640.668	1461.943	1226.867	1198.286	1242.926	1419.549	11111.507	0.885	1.059	0.943	0.792	0.773	0.802	0.916	-0.176	0.082	-0.084	-0.337	-0.371	-0.318	-0.127
"CG8147-RA  FEA=BDGP  GEN=CG8147  DB_XREF=CG8147 FBgn0037699  SEG=chr3R:+5320540,5322468  MAP=85D18-85D18  LEN=1871  DEF=(CG8147 gene symbol:CG8147 FBgn0037699 (GO:0004035 alkaline phosphatase))"	1633540_at	159.427	141.133	88.287	120.912	81.06	136.243	68.612	146.883	942.558	0.885	0.554	0.758	0.508	0.855	0.43	0.921	-0.176	-0.853	-0.399	-0.976	-0.227	-1.216	-0.118
"CG9631-RA  FEA=BDGP  SEG=chr3R:-10050838,10052487"	1633224_at	55.734	49.349	49.701	54.305	176.31	53.95	43.582	75.948	558.878	0.885	0.892	0.974	3.163	0.968	0.782	1.363	-0.176	-0.165	-0.037	1.661	-0.047	-0.355	0.446
"CG12287-RB  FEA=BDGP  GEN=pdm2  DB_XREF=CG12287 FBgn0004394  SEG=chr2L:+12646698,12675183  MAP=33F2-33F3  LEN=3629  DEF=(CG12287 gene symbol:pdm2 synonyms:(CG15487 CG15486) FBgn0004394 (GO:0007399 neurogenesis) (GO:0003704 specific RNA polymerase II transcription factor) (GO:0005634 nucleus) (GO:0003677 DNA binding))"	1624491_a_at	733.447	649.588	846.939	548.154	470.526	400.336	580.589	645.201	4874.778	0.886	1.155	0.747	0.642	0.546	0.792	0.88	-0.175	0.208	-0.42	-0.64	-0.873	-0.337	-0.185
"CG17054-RA  FEA=BDGP  SEG=chr2R:+8197833,8224368"	1629902_at	1176.47	1042.024	1368.3	1013.256	1266.827	942.346	960.669	1066.003	8835.896	0.886	1.163	0.861	1.077	0.801	0.817	0.906	-0.175	0.218	-0.215	0.107	-0.32	-0.292	-0.142
"CG3227-RA  FEA=BDGP  GEN=CG3227  DB_XREF=CG3227 FBgn0031434  SEG=chr2L:-2567842,2569573  MAP=23A1-23A1  LEN=1667  DEF=(CG3227 gene symbol:CG3227 FBgn0031434 )"	1624375_at	1093.097	968.472	1270.167	1035.194	911.412	917.854	759.138	1086.382	8041.716	0.886	1.162	0.947	0.834	0.84	0.694	0.994	-0.175	0.217	-0.079	-0.262	-0.252	-0.526	-0.009
"CG14966-RA  FEA=BDGP  GEN=CG14966  DB_XREF=CG14966 FBgn0035415  SEG=chr3L:-3177726,3178149  MAP=63B11-63B11  LEN=423  DEF=(CG14966 gene symbol:CG14966 FBgn0035415 )"	1627405_at	601.992	533.375	645.061	487.593	477.631	503.151	496.23	522.985	4268.017	0.886	1.072	0.81	0.793	0.836	0.824	0.869	-0.175	0.1	-0.304	-0.334	-0.259	-0.279	-0.203
"CG2918-RA  FEA=BDGP  SEG=chrX:-2028038,2031850"	1628194_at	2636.647	2336.326	2595.687	1996.905	2362.074	1481.779	2149.202	2422.114	17980.733	0.886	0.984	0.757	0.896	0.562	0.815	0.919	-0.174	-0.023	-0.401	-0.159	-0.831	-0.295	-0.122
"CG4108-RA  FEA=BDGP  GEN=Chmp1  DB_XREF=CG4108 FBgn0036805  SEG=chr3L:-18632021,18632938  MAP=75D6-75D6  LEN=846  DEF=(CG4108 gene symbol:Chmp1 FBgn0036805 )"	1630958_at	745.661	660.85	643.87	633.325	1172.34	664.309	704.264	688.521	5913.139	0.886	0.863	0.849	1.572	0.891	0.944	0.923	-0.174	-0.212	-0.236	0.653	-0.167	-0.082	-0.115
"CG17556-RA  FEA=BDGP  GEN=CG17556  DB_XREF=CG17556 FBgn0038462  SEG=chr3R:-12820272,12821825  MAP=89E6-89E6  LEN=1253  DEF=(CG17556 gene symbol:CG17556 FBgn0038462 )"	1623943_at	1286.075	1139.807	1327.124	1263.62	1282.505	1145.535	1120.443	994.304	9559.414	0.886	1.032	0.983	0.997	0.891	0.871	0.773	-0.174	0.045	-0.025	-0.004	-0.167	-0.199	-0.371
"CG6450-RC  FEA=BDGP  GEN=lva  DB_XREF=CG6450 FBgn0029688  SEG=chrX:-3696490,3705370  MAP=4A1-4A1  LEN=8340  DEF=(CG6450 gene symbol:lva FBgn0029688 (GO:0003779 actin binding) (GO:0005938 cell cortex) (GO:0005794 Golgi apparatus) (GO:0008017 microtubule binding) (GO:0007349 cellularization))"	1635954_at	679.716	602.51	663.742	579.863	644.116	485.229	490.071	616.279	4761.526	0.886	0.976	0.853	0.948	0.714	0.721	0.907	-0.174	-0.034	-0.229	-0.078	-0.486	-0.472	-0.141
"CG5655-RA  FEA=BDGP  GEN=Rsf1  DB_XREF=CG5655 FBgn0011305  SEG=chr2L:-10254834,10255991  MAP=31C1-31C1  LEN=1157  DEF=(CG5655 gene symbol:Rsf1 FBgn0011305 (GO:0003723 RNA binding) (GO:0005634 nucleus))"	1641116_at	3283.986	2912.019	2712.798	2896.336	2491.146	2324.033	2838.004	2948.554	22406.876	0.887	0.826	0.882	0.759	0.708	0.864	0.898	-0.173	-0.276	-0.181	-0.399	-0.499	-0.211	-0.155
"CG4729-RA  FEA=BDGP  GEN=CG4729  DB_XREF=CG4729 FBgn0036623  SEG=chr3L:-16330649,16334836  MAP=72E4-72E4  LEN=1606  DEF=(CG4729 gene symbol:CG4729 FBgn0036623 (GO:0003841 1-acylglycerol-3-phosphate O-acyltransferase))"	1626646_s_at	1723.712	1528.571	1560.79	1525.436	1835.215	1775.809	1198.609	1682.559	12830.7	0.887	0.905	0.885	1.065	1.03	0.695	0.976	-0.173	-0.143	-0.176	0.09	0.043	-0.524	-0.035
"CG6850-RA  FEA=BDGP  GEN=Ugt  DB_XREF=CG6850 FBgn0014075  SEG=chr3L:+18821625,18827131  MAP=75E3-75E3  LEN=5323  DEF=(CG6850 gene symbol:Ugt FBgn0014075 (GO:0005737 cytoplasm) (GO:0003980 UDP-glucose:glycoprotein glucosyltransferase) (GO:0006486 protein amino acid glycosylation) (GO:0005791 rough endoplasmic reticulum) (GO:0005783 endoplasmic reticulum) (GO:0005635 nuclear membrane))"	1624465_at	1543.985	1369.387	1643.589	1361.666	1172.083	1212.174	1311.258	1503.9	11118.042	0.887	1.065	0.882	0.759	0.785	0.849	0.974	-0.173	0.09	-0.181	-0.398	-0.349	-0.236	-0.038
"CG18012-RA  FEA=BDGP  GEN=CG18012  DB_XREF=CG18012 FBgn0038552  SEG=chr3R:-13635131,13636869  MAP=90C6-90C6  LEN=1619  DEF=(CG18012 gene symbol:CG18012 FBgn0038552 (GO:0006486 protein amino acid glycosylation) (GO:0019187 beta-1,4-mannosyltransferase))"	1638157_at	935.358	829.665	963.908	759.811	696.49	942.882	659.824	849.8	6637.739	0.887	1.031	0.812	0.745	1.008	0.705	0.909	-0.173	0.043	-0.3	-0.425	0.012	-0.503	-0.138
"LD34846  FEA=sim4  SEG=chrX:-17608670,17618138"	1638476_s_at	825.756	732.551	779.375	629.807	735.079	864.965	505.09	685.937	5758.561	0.887	0.944	0.763	0.89	1.047	0.612	0.831	-0.173	-0.083	-0.391	-0.168	0.067	-0.709	-0.268
"CG3715-RA  FEA=BDGP  GEN=Shc  DB_XREF=CG3715 FBgn0015296  SEG=chr3L:+9384528,9386208  MAP=67B4-67B4  LEN=1618  DEF=(CG3715 gene symbol:Shc FBgn0015296 (GO:0008293 torso receptor signaling pathway) (GO:0007173 EGF receptor signaling pathway))"	1623967_at	975.399	865.645	987.17	910.516	942.391	967.383	799.248	928.614	7376.365	0.887	1.012	0.933	0.966	0.992	0.819	0.952	-0.172	0.017	-0.099	-0.05	-0.012	-0.287	-0.071
"CG18619-RA  FEA=BDGP  GEN=CG18619  DB_XREF=CG18619 FBgn0032202  SEG=chr2L:+10256539,10257638  MAP=31C1-31C1  LEN=624  DEF=(CG18619 gene symbol:CG18619 FBgn0032202 )"	1632515_a_at	1287.955	1143.037	1280.93	1109.147	916.582	826.336	1088.465	1025.993	8678.444	0.887	0.995	0.861	0.712	0.642	0.845	0.797	-0.172	-0.008	-0.216	-0.491	-0.64	-0.243	-0.328
"CG10212-RA  FEA=BDGP  GEN=SMC2  DB_XREF=CG10212 FBgn0027783  SEG=chr2R:-9912314,9916376  MAP=51C5-51C5  LEN=3719  DEF=(CG10212 gene symbol:SMC2 FBgn0027783 (GO:0003677 DNA binding) (GO:0007062 sister chromatid cohesion) (GO:0008278 cohesin complex))"	1634149_at	745.275	661.498	964.377	705.987	779.894	681.249	630.769	792.043	5961.092	0.888	1.294	0.947	1.046	0.914	0.846	1.063	-0.172	0.372	-0.078	0.066	-0.13	-0.241	0.088
"CG30153-RA  FEA=BDGP  GEN=CG30153  DB_XREF=CG30153 FBgn0050153  SEG=chr2R:+15660560,15661217  MAP=57A7-57A7  LEN=657  DEF=(CG30153 gene symbol:CG30153 FBgn0050153 )"	1625168_at	298.36	264.83	326.336	284.492	287.125	257.343	241.63	291.426	2251.542	0.888	1.094	0.954	0.962	0.863	0.81	0.977	-0.172	0.129	-0.069	-0.055	-0.213	-0.304	-0.034
"CG9342-RA  FEA=BDGP  GEN=CG9342  DB_XREF=CG9342 FBgn0032904  SEG=chr2L:-20888832,20892592  MAP=38F5-38F5  LEN=2907  DEF=(CG9342 gene symbol:CG9342 FBgn0032904 (GO:0017129 triglyceride binding))"	1635744_at	1684.76	1496.273	1602.232	1560.03	2159.205	1815.416	1417.289	1767.348	13502.552	0.888	0.951	0.926	1.282	1.078	0.841	1.049	-0.171	-0.072	-0.111	0.358	0.108	-0.249	0.069
"CG1668-RA  FEA=BDGP  GEN=Pbprp2  DB_XREF=CG1668 FBgn0011280  SEG=chrX:+20092410,20093780  MAP=19D1-19D1  LEN=1104  DEF=(CG1668 gene symbol:Pbprp2 FBgn0011280 (GO:0005576 extracellular) (GO:0008145 phenylalkylamine binding) (GO:0005550 pheromone binding))"	1633703_s_at	49.717	44.159	49.695	39.84	176.211	29.474	30.942	45.517	465.555	0.888	1	0.801	3.544	0.593	0.622	0.916	-0.171	-0.001	-0.32	1.826	-0.754	-0.684	-0.127
"CG13879-RA  FEA=BDGP  GEN=CG13879  DB_XREF=CG13879 FBgn0035120  SEG=chr3L:+239115,239627  MAP=61B3-61B3  LEN=453  DEF=(CG13879 gene symbol:CG13879 FBgn0035120 )"	1626918_at	768.955	682.994	821.997	724.437	595.312	644.074	639.905	740.219	5617.894	0.888	1.069	0.942	0.774	0.838	0.832	0.963	-0.171	0.096	-0.086	-0.369	-0.256	-0.265	-0.055
"CG12908-RA  FEA=BDGP  GEN=CG12908  DB_XREF=CG12908 FBgn0033509  SEG=chr2R:+5374550,5382533  MAP=47A1-47A1  LEN=4585  DEF=(CG12908 gene symbol:CG12908 FBgn0033509 (GO:0005604 basement membrane))"	1632082_at	1665.604	1479.527	1123.577	1552.539	1441.006	1277.511	1323.371	1630.569	11493.704	0.888	0.675	0.932	0.865	0.767	0.795	0.979	-0.171	-0.568	-0.101	-0.209	-0.383	-0.332	-0.031
"CG7831-RA  FEA=BDGP  GEN=ncd  DB_XREF=CG7831 FBgn0002924  SEG=chr3R:-25619386,25622215  MAP=99C1-99C2  LEN=2711  DEF=(CG7831 gene symbol:ncd FBgn0002924 (GO:0005871 kinesin complex) (GO:0005872 minus-end kinesin complex) (GO:0007100 centrosome separation) (GO:0008569 minus-end-directed kinesin ATPase) (GO:0007018 microtubule-based movement) (GO:0000212 meiotic spindle assembly) (GO:0007059 chromosome segregation) (GO:0016326 kinesin motor))"	1637264_at	1436.408	1276.048	1843.309	1313.756	1093.994	1164.604	1166.552	1498.221	10792.891	0.888	1.283	0.915	0.762	0.811	0.812	1.043	-0.171	0.36	-0.129	-0.393	-0.303	-0.3	0.061
"CG5358-RA  FEA=BDGP  GEN=CG5358  DB_XREF=CG5358 FBgn0037770  SEG=chr3R:-5808919,5811795  MAP=85F4-85F4  LEN=2702  DEF=(CG5358 gene symbol:CG5358 FBgn0037770 (GO:0016274 protein-arginine N-methyltransferase))"	1636745_at	1210.534	1075.552	1469.019	1118.217	914.456	1148.06	953.858	1224.133	9113.829	0.888	1.214	0.924	0.755	0.948	0.788	1.011	-0.171	0.279	-0.114	-0.405	-0.076	-0.344	0.016
"CG5408-RA  FEA=BDGP  GEN=trbl  DB_XREF=CG5408 FBgn0028978  SEG=chr3L:-20315137,20320125  MAP=77C1-77C1  LEN=2038  DEF=(CG5408 gene symbol:trbl FBgn0028978 (GO:0000074 regulation of cell cycle) (GO:0004674 protein serinethreonine kinase))"	1629044_at	459.945	408.691	564.573	355.844	502.885	344.49	421.865	374.284	3432.578	0.889	1.227	0.774	1.093	0.749	0.917	0.814	-0.17	0.296	-0.37	0.129	-0.417	-0.125	-0.297
"CG1298-RA  FEA=BDGP  GEN=CG1298  DB_XREF=CG1298 FBgn0033032  SEG=chr2R:+810642,811668  MAP=41F8-41F8  LEN=1026  DEF=(CG1298 gene symbol:CG1298 FBgn0033032 )"	1639520_at	2485.933	2209.481	2247.768	2347.614	2381.168	2436.284	2008.125	2333.478	18449.85	0.889	0.904	0.944	0.958	0.98	0.808	0.939	-0.17	-0.145	-0.083	-0.062	-0.029	-0.308	-0.091
"CG33213-RA  FEA=BDGP  GEN=CG33213  DB_XREF=CG33213 FBgn0053213  SEG=chr3R:-23733263,23734532  MAP=98B6-98B6  LEN=1269  DEF=(CG33213 gene symbol:CG33213 synonyms:(CG12260) FBgn0053213 )"	1628445_at	335.339	298.109	373.555	304.474	243.008	293.331	279.708	295.411	2422.936	0.889	1.114	0.908	0.725	0.875	0.834	0.881	-0.17	0.156	-0.139	-0.465	-0.193	-0.262	-0.183
"CG13887-RC  FEA=BDGP  GEN=CG13887  DB_XREF=CG13887 FBgn0035165  SEG=chr3L:+818484,820376  MAP=61D2-61D2  LEN=1164  DEF=(CG13887 gene symbol:CG13887 FBgn0035165 )"	1626382_s_at	3343.382	2973.115	3396.209	3346.582	4638.96	2632.891	2904.007	3445.803	26680.949	0.889	1.016	1.001	1.388	0.787	0.869	1.031	-0.169	0.023	0.001	0.472	-0.345	-0.203	0.044
"CG7110-RB  FEA=BDGP  GEN=CG7110  DB_XREF=CG7110 FBgn0032521  SEG=chr2L:+13387858,13399917  MAP=34B10-34B11  LEN=3045  DEF=(CG7110 gene symbol:CG7110 FBgn0032521 )"	1633876_at	557.009	495.446	781.853	432.366	445.128	519.872	434.368	431.845	4097.888	0.889	1.404	0.776	0.799	0.933	0.78	0.775	-0.169	0.489	-0.365	-0.323	-0.1	-0.359	-0.367
"CG31306-RA  FEA=BDGP  GEN=l(3)10418  DB_XREF=CG31306 FBgn0010940  SEG=chr3R:-10639738,10679639  MAP=88D4-88D5  LEN=10406  DEF=(CG31306 gene symbol:l(3)10418 synonyms:(CG18280 CG14858) FBgn0010940 )"	1631518_at	212.419	189.008	168.837	165.653	181.32	131.43	174.197	141.691	1364.555	0.89	0.795	0.78	0.854	0.619	0.82	0.667	-0.168	-0.331	-0.359	-0.228	-0.693	-0.286	-0.584
"CG31349-RA  FEA=BDGP  GEN=pyd  DB_XREF=CG31349 FBgn0003177  SEG=chr3R:-4653214,4672025  MAP=85B2-85B7  LEN=7214  DEF=(CG31349 gene symbol:pyd synonyms:(CG9763 CG11782 CG9729 CG12409 CG11962) FLAGGED_PROBLEMATIC FBgn0003177 (GO:0005912 adherens junction) (GO:0007391 dorsal closure) (GO:0046328 regulation of JNK cascade) (GO:0004383 guanylate cyclase) (GO:0007254 JNK cascade))"	1637428_a_at	5831.696	5189.058	6025.218	4896.411	4787.92	4777.253	4963.273	5276.82	41747.648	0.89	1.033	0.84	0.821	0.819	0.851	0.905	-0.168	0.047	-0.252	-0.285	-0.288	-0.233	-0.144
"CG17320-RA  FEA=BDGP  GEN=ScpX  DB_XREF=CG17320 FBgn0015808  SEG=chr2L:+18809298,18811722  MAP=37B1-37B1  LEN=1905  DEF=(CG17320 gene symbol:ScpX FBgn0015808 (GO:0004770 sterol carrier protein X-related thiolase))"	1630643_at	495.774	441.236	494.054	404.549	621.697	470.401	469.121	403.045	3799.877	0.89	0.997	0.816	1.254	0.949	0.946	0.813	-0.168	-0.005	-0.293	0.327	-0.076	-0.08	-0.299
"CG7974-RA  FEA=BDGP  GEN=CG7974  DB_XREF=CG7974 FBgn0035254  SEG=chr3L:+1645771,1647021  MAP=62A10-62A10  LEN=1141  DEF=(CG7974 gene symbol:CG7974 FBgn0035254 )"	1625060_at	257.762	229.489	228.739	241.904	230.277	232.563	213.174	251.336	1885.244	0.89	0.887	0.938	0.893	0.902	0.827	0.975	-0.168	-0.172	-0.092	-0.163	-0.148	-0.274	-0.036
"CG12265-RA  FEA=BDGP  GEN=CG12265  DB_XREF=CG12265 FBgn0038489  SEG=chr3R:+12975430,12976213  MAP=89F1-89F1  LEN=645  DEF=(CG12265 gene symbol:CG12265 FBgn0038489 (GO:0008189 apoptosis inhibitor))"	1627897_at	803.159	715.272	824.761	674.775	569.721	650.295	611.198	681.704	5530.884	0.891	1.027	0.84	0.709	0.81	0.761	0.849	-0.167	0.038	-0.251	-0.495	-0.305	-0.394	-0.237
"CG7154-RA  FEA=BDGP  GEN=CG7154  DB_XREF=CG7154 FBgn0031947  SEG=chr2L:+7775087,7778294  MAP=28C3-28C3  LEN=2844  DEF=(CG7154 gene symbol:CG7154 FBgn0031947 (GO:0005634 nucleus) (GO:0003677 DNA binding))"	1632589_at	759.646	676.674	824.357	696.052	785.147	819.963	648.048	743.452	5953.34	0.891	1.085	0.916	1.034	1.079	0.853	0.979	-0.167	0.118	-0.126	0.048	0.11	-0.229	-0.031
"CG5626-RA  FEA=BDGP  GEN=CG5626  DB_XREF=CG5626 FBgn0036266  SEG=chr3L:-12162227,12163561  MAP=69A2-69A2  LEN=1161  DEF=(CG5626 gene symbol:CG5626 FBgn0036266 (GO:0004017 adenylate kinase))"	1633754_at	160.013	142.57	178.373	203.851	175.23	144.147	123.278	153.375	1280.837	0.891	1.115	1.274	1.095	0.901	0.77	0.959	-0.167	0.157	0.349	0.131	-0.151	-0.376	-0.061
"CG2919-RA  FEA=BDGP  GEN=CG2919  DB_XREF=CG2919 FBgn0037348  SEG=chr3R:-1428945,1432241  MAP=83B4-83B5  LEN=3175  DEF=(CG2919 gene symbol:CG2919 FBgn0037348 )"	1625999_at	795.674	709.025	836.396	702.862	612.231	641.364	605.961	724.521	5628.034	0.891	1.051	0.883	0.769	0.806	0.762	0.911	-0.166	0.072	-0.179	-0.378	-0.311	-0.393	-0.135
"HDC10774  FEA=HDP  SEG=chr3L:+17982375,17983361"	1627158_at	42.897	38.232	67.806	52.26	119.972	64.618	35.64	49.614	471.039	0.891	1.581	1.218	2.797	1.506	0.831	1.157	-0.166	0.661	0.285	1.484	0.591	-0.267	0.21
"CG12263-RA  FEA=BDGP  GEN=CG12263  DB_XREF=CG12263 FBgn0034346  SEG=chr2R:+13490149,13494053  MAP=55C9-55C9  LEN=3585  DEF=(CG12263 gene symbol:CG12263 FBgn0034346 )"	1632403_at	630.625	562.297	663.254	763.352	578.391	677.116	597.282	752.85	5225.165	0.892	1.052	1.21	0.917	1.074	0.947	1.194	-0.165	0.073	0.276	-0.125	0.103	-0.078	0.256
"CG5185-RA  FEA=BDGP  GEN=Tom  DB_XREF=CG5185 FBgn0026320  SEG=chr3L:+14918225,14919196  MAP=71A3-71A3  LEN=971  DEF=(CG5185 gene symbol:Tom FBgn0026320 (GO:0016360 determination of sensory organ precursor cell fate) (GO:0001708 cell fate specification) (GO:0007219 N receptor signaling pathway) (GO:0007423 sensory organ development))"	1624476_at	5116.648	4563.403	6721.424	3670.698	4638.636	4866.721	4935.707	3879.825	38393.063	0.892	1.314	0.717	0.907	0.951	0.965	0.758	-0.165	0.394	-0.479	-0.141	-0.072	-0.052	-0.399
"CG15811-RA  FEA=BDGP  GEN=Rop  DB_XREF=CG15811 FBgn0004574  SEG=chr3L:-4117410,4119827  MAP=64A8-64A8  LEN=2417  DEF=(CG15811 gene symbol:Rop FBgn0004574 (GO:0000149 SNARE binding) (GO:0016192 vesicle-mediated transport) (GO:0045045 secretory pathway) (GO:0005737 cytoplasm) (GO:0007268 synaptic transmission) (GO:0007269 neurotransmitter secretion) (GO:0009416 response to light) (GO:0012506 vesicle membrane) (GO:0006887 exocytosis) (GO:0019905 syntaxin binding) (GO:0007317 regulation of pole plasm oskar mRNA localization) (GO:0016082 synaptic vesicle priming))"	1627197_at	611.826	545.673	587.199	591.284	631.882	612.446	597.868	631.56	4809.738	0.892	0.96	0.966	1.033	1.001	0.977	1.032	-0.165	-0.059	-0.049	0.047	0.001	-0.033	0.046
"CG5739-RA  FEA=BDGP  GEN=CG5739  DB_XREF=CG5739 FBgn0032190  SEG=chr2L:-10194923,10196716  MAP=31B1-31B1  LEN=931  DEF=(CG5739 gene symbol:CG5739 FBgn0032190 )"	1640842_at	1602.629	1429.632	1502.87	1437.29	1554.794	1554.507	1293.431	1497.915	11873.068	0.892	0.938	0.897	0.97	0.97	0.807	0.935	-0.165	-0.093	-0.157	-0.044	-0.044	-0.309	-0.097
"CG8487-RA  FEA=BDGP  GEN=garz  DB_XREF=CG8487 FBgn0033714  SEG=chr2R:+7391386,7397183  MAP=48F8-48F10  LEN=5317  DEF=(CG8487 gene symbol:garz FBgn0033714 (GO:0005798 Golgi vesicle) (GO:0006891 intra-Golgi transport) (GO:0006888 ER to Golgi transport) (GO:0003926 ARF small monomeric GTPase))"	1639361_a_at	346.083	308.761	340.793	277.692	299.825	244.729	276.174	280.111	2374.167	0.892	0.985	0.802	0.866	0.707	0.798	0.809	-0.165	-0.022	-0.318	-0.207	-0.5	-0.326	-0.305
"CG5828-RA  FEA=BDGP  GEN=CG5828  DB_XREF=CG5828 FBgn0031682  SEG=chr2L:+5086591,5088010  MAP=25C6-25C6  LEN=1419  DEF=(CG5828 gene symbol:CG5828 FBgn0031682 )"	1627123_at	496.149	442.704	562.003	434.269	676.595	444.737	460.928	413.848	3931.233	0.892	1.133	0.875	1.364	0.896	0.929	0.834	-0.164	0.18	-0.192	0.448	-0.158	-0.106	-0.262
"CG8188-RA  FEA=BDGP  GEN=CG8188  DB_XREF=CG8188 FBgn0030863  SEG=chrX:-17431974,17433920  MAP=16C1-16C1  LEN=1382  DEF=(CG8188 gene symbol:CG8188 FBgn0030863 (GO:0004840 ubiquitin conjugating enzyme))"	1629972_at	705.174	629.231	667.393	611.082	744.962	509.733	539.37	577.905	4984.85	0.892	0.946	0.867	1.056	0.723	0.765	0.82	-0.164	-0.079	-0.207	0.079	-0.468	-0.387	-0.287
"CG1343-RA  FEA=BDGP  GEN=Sp1  DB_XREF=CG1343 FBgn0020378  SEG=chrX:+9491942,9494253  MAP=9A1-9A1  LEN=2076  DEF=(CG1343 gene symbol:Sp1 FBgn0020378 (GO:0003702 RNA polymerase II transcription factor) (GO:0005634 nucleus))"	1629785_a_at	291.604	260.226	278.044	222.063	176.487	157.285	207.068	245.21	1837.987	0.892	0.953	0.762	0.605	0.539	0.71	0.841	-0.164	-0.069	-0.393	-0.724	-0.891	-0.494	-0.25
"CG5215-RA  FEA=BDGP  GEN=Zn72D  DB_XREF=CG5215 FBgn0017453  SEG=chr3L:-16055474,16061267  MAP=72D6-72D7  LEN=3386  DEF=(CG5215 gene symbol:Zn72D FLAGGED_PROBLEMATIC FBgn0017453 (GO:0003723 RNA binding))"	1635291_a_at	1260.711	1125.414	1170.479	1165.355	1056.051	1184.348	1083.212	1131.031	9176.6	0.893	0.928	0.924	0.838	0.939	0.859	0.897	-0.164	-0.107	-0.113	-0.256	-0.09	-0.219	-0.157
"CG12701-RB  FEA=BDGP  GEN=CG12701  DB_XREF=CG12701 FBgn0031071  SEG=chrX:-19506946,19513888  MAP=18F1-18F2  LEN=6597  DEF=(CG12701 gene symbol:CG12701 FBgn0031071 )"	1638370_s_at	1800.829	1607.757	2521.758	1329.827	1395.582	1443.331	1573.05	1516.688	13188.823	0.893	1.4	0.738	0.775	0.801	0.874	0.842	-0.164	0.486	-0.437	-0.368	-0.319	-0.195	-0.248
"CG11329-RA  FEA=BDGP  GEN=CG11329  DB_XREF=CG11329 FBgn0031848  SEG=chr2L:-6668944,6669822  MAP=26F6-26F6  LEN=878  DEF=(CG11329 gene symbol:CG11329 FBgn0031848 )"	1624160_at	259.267	231.474	326.111	266.216	291.249	273.794	196.218	276.082	2120.411	0.893	1.258	1.027	1.123	1.056	0.757	1.065	-0.164	0.331	0.038	0.168	0.079	-0.402	0.091
"CG1228-RD  FEA=BDGP  GEN=Ptpmeg  DB_XREF=CG1228 FBgn0035133  SEG=chr3L:+308728,336513  MAP=61C1-61C1  LEN=3881  DEF=(CG1228 gene symbol:Ptpmeg FBgn0035133 (GO:0008092 cytoskeletal protein binding) (GO:0004725 protein tyrosine phosphatase))"	1638100_s_at	949.283	847.57	803.306	914.85	977.467	1050.87	785.818	967.067	7296.231	0.893	0.846	0.964	1.03	1.107	0.828	1.019	-0.164	-0.241	-0.053	0.042	0.147	-0.273	0.027
"CG12238-RA  FEA=BDGP  GEN=CG12238  DB_XREF=CG12238 FBgn0031046  SEG=chrX:-19358908,19369312  MAP=18D8-18D11  LEN=6938  DEF=(CG12238 gene symbol:CG12238 FBgn0031046 )"	1625117_at	422.616	377.488	298.337	359.046	349.932	419.909	281.557	338.95	2847.836	0.893	0.706	0.85	0.828	0.994	0.666	0.802	-0.163	-0.502	-0.235	-0.272	-0.009	-0.586	-0.318
"CG17051-RA  FEA=BDGP  GEN=dod  DB_XREF=CG17051 FBgn0015379  SEG=chrX:+21017792,21019550  MAP=19F5-19F5  LEN=1278  DEF=(CG17051 gene symbol:dod FBgn0015379 (GO:0003755 peptidyl-prolyl cis-trans isomerase))"	1636396_at	130.061	116.191	108.906	107.114	172.053	119.437	125.047	153.676	1032.484	0.893	0.837	0.824	1.323	0.918	0.961	1.182	-0.163	-0.256	-0.28	0.404	-0.123	-0.057	0.241
"CG8230-RA  FEA=BDGP  SEG=chr2R:-4005042,4008108"	1625814_at	1250.09	1116.783	1199.015	1156.265	1095.359	1022.474	953.933	1120.162	8914.08	0.893	0.959	0.925	0.876	0.818	0.763	0.896	-0.163	-0.06	-0.113	-0.191	-0.29	-0.39	-0.158
"CG3957-RA  FEA=BDGP  GEN=CG3957  DB_XREF=CG3957 FBgn0034876  SEG=chr2R:-18588386,18591535  MAP=59E3-59E3  LEN=1589  DEF=(CG3957 gene symbol:CG3957 FBgn0034876 (GO:0017027 transmembrane receptor protein serinethreonine kinase receptor-associated protein))"	1637194_at	1491.024	1332.075	1459.582	1361.004	1351.455	1579.972	1219.613	1454.516	11249.24	0.893	0.979	0.913	0.906	1.06	0.818	0.976	-0.163	-0.031	-0.132	-0.142	0.084	-0.29	-0.036
"CG10915-RA  FEA=BDGP  GEN=CG10915  DB_XREF=CG10915 FBgn0034308  SEG=chr2R:+13224450,13227948  MAP=55B9-55B10  LEN=2831  DEF=(CG10915 gene symbol:CG10915 FBgn0034308 )"	1624365_at	845.352	755.261	868.201	838.104	748.728	814.172	691.58	790.971	6352.368	0.893	1.027	0.991	0.886	0.963	0.818	0.936	-0.163	0.038	-0.012	-0.175	-0.054	-0.29	-0.096
"CG1403-RB  FEA=BDGP  GEN=Sep1  DB_XREF=CG1403 FBgn0011710  SEG=chrX:+21030688,21032515  MAP=19F5-19F5  LEN=643  DEF=(CG1403 gene symbol:Sep1 FBgn0011710 (GO:0016288 cytokinesis) (GO:0005525 GTP binding) (GO:0003924 GTPase) (GO:0005940 septin ring))"	1624328_a_at	1514.763	1353.474	1744.932	1343.859	1368.307	1251.973	1213.609	1096.477	10887.394	0.894	1.152	0.887	0.903	0.827	0.801	0.724	-0.162	0.204	-0.173	-0.147	-0.275	-0.32	-0.466
"CG13663-RA  FEA=BDGP  GEN=CG13663  DB_XREF=CG13663 FBgn0039291  SEG=chr3R:-21030921,21031517  MAP=96C5-96C5  LEN=534  DEF=(CG13663 gene symbol:CG13663 FBgn0039291 )"	1631784_at	573.211	512.308	490.24	487.208	523.141	471.717	447.085	546.279	4051.19	0.894	0.855	0.85	0.913	0.823	0.78	0.953	-0.162	-0.226	-0.235	-0.132	-0.281	-0.359	-0.069
"CG1987-RA  FEA=BDGP  SEG=chrX:-13111347,13115532"	1626413_at	1142.293	1020.984	1312.822	1055.059	802.127	691.11	1104.51	1089.816	8218.721	0.894	1.149	0.924	0.702	0.605	0.967	0.954	-0.162	0.201	-0.115	-0.51	-0.725	-0.049	-0.068
"CG30282-RA  FEA=BDGP  GEN=CG30282  DB_XREF=CG30282 FBgn0050282  SEG=chr2R:-16532629,16535400  MAP=57E6-57E6  LEN=2771  DEF=(CG30282 gene symbol:CG30282 FBgn0050282 )"	1629399_at	123.188	110.116	112.074	83.667	221.642	61.777	121.59	75.219	909.272	0.894	0.91	0.679	1.799	0.501	0.987	0.611	-0.162	-0.136	-0.558	0.847	-0.996	-0.019	-0.712
"CG2086-RA  FEA=BDGP  GEN=drpr  DB_XREF=CG2086 FBgn0027594  SEG=chr3L:-1696222,1711722  MAP=62B1-62B1  LEN=3193  DEF=(CG2086 gene symbol:drpr FBgn0027594 (GO:0005194 cell adhesion molecule))"	1638953_a_at	1829.582	1636.029	2068.737	1623.557	2230.884	1758.502	1703.096	1544.665	14395.053	0.894	1.131	0.887	1.219	0.961	0.931	0.844	-0.161	0.177	-0.172	0.286	-0.057	-0.103	-0.244
"CG1411-RC  FEA=BDGP  GEN=CRMP  DB_XREF=CG1411 FBgn0023023  SEG=chr3R:+1396826,1402460  MAP=83B2-83B2  LEN=1705  DEF=(CG1411 gene symbol:CRMP FBgn0023023 (GO:0004157 dihydropyrimidinase))"	1636534_a_at	86.401	77.269	78.947	92.565	163.516	99.559	97.781	57.175	753.213	0.894	0.914	1.071	1.893	1.152	1.132	0.662	-0.161	-0.13	0.099	0.92	0.205	0.179	-0.596
"CG7011-RA  FEA=BDGP  GEN=CG7011  DB_XREF=CG7011 FBgn0036489  SEG=chr3L:-15109747,15112503  MAP=71B6-71B6  LEN=1346  DEF=(CG7011 gene symbol:CG7011 FBgn0036489 (GO:0030138 COPII-coated vesicle))"	1636544_at	915.06	818.583	803.882	844.742	788.737	805.432	730.312	928.809	6635.557	0.895	0.879	0.923	0.862	0.88	0.798	1.015	-0.161	-0.187	-0.115	-0.214	-0.184	-0.325	0.022
"CG10711-RA  FEA=BDGP  GEN=CG10711  DB_XREF=CG10711 FBgn0036375  SEG=chr3L:-13469213,13470675  MAP=70B4-70B4  LEN=1341  DEF=(CG10711 gene symbol:CG10711 FBgn0036375 )"	1628278_at	319.417	285.745	343.131	302.145	314.18	293.5	305.652	327.767	2491.537	0.895	1.074	0.946	0.984	0.919	0.957	1.026	-0.161	0.103	-0.08	-0.024	-0.122	-0.064	0.037
"CG5248-RD  FEA=BDGP  GEN=loco  DB_XREF=CG5248 FBgn0020278  SEG=chr3R:-18436345,18455738  MAP=94B6-94B8  LEN=5303  DEF=(CG5248 gene symbol:loco synonyms:(CG17229) FBgn0020278 (GO:0008069 dorsalventral axis determination, follicular epithelium) (GO:0008277 regulation of G-protein coupled receptor protein signaling pathway) (GO:0016299 regulator of G-protein signaling) (GO:0007303 cytoplasmic transport, nurse cell to oocyte) (GO:0007404 glia cell differentiation))"	1627651_a_at	943.985	844.498	997.555	888.394	957.05	953.782	818.052	860.922	7264.237	0.895	1.057	0.941	1.014	1.01	0.867	0.912	-0.161	0.08	-0.088	0.02	0.015	-0.207	-0.133
"CG5514-RB  FEA=BDGP  GEN=CG5514  DB_XREF=CG5514 FBgn0039560  SEG=chr3R:+23753332,23757873  MAP=98B6-98B6  LEN=3908  DEF=(CG5514 gene symbol:CG5514 FBgn0039560 )"	1624644_a_at	659.634	590.315	754.53	703.782	655.704	633.867	587.842	677.195	5262.869	0.895	1.144	1.067	0.994	0.961	0.891	1.027	-0.16	0.194	0.093	-0.009	-0.057	-0.166	0.038
"CG32566-RA  FEA=BDGP  GEN=CG32566  DB_XREF=CG32566 FBgn0052566  SEG=chrX:-16533056,16534271  MAP=15A8-15A9  LEN=1128  DEF=(CG32566 gene symbol:CG32566 synonyms:(CG9132 CG9125) FBgn0052566 )"	1624253_at	591.967	530.107	543.418	569.803	510.042	454.749	549.319	536.625	4286.029	0.896	0.918	0.963	0.862	0.768	0.928	0.907	-0.159	-0.123	-0.055	-0.215	-0.38	-0.108	-0.142
"CG10249-RC  FEA=BDGP  SEG=chr2R:-9965200,9975943"	1623036_a_at	751.656	673.275	907.718	693.735	913.937	849.212	729.231	755.119	6273.882	0.896	1.208	0.923	1.216	1.13	0.97	1.005	-0.159	0.272	-0.116	0.282	0.176	-0.044	0.007
"CG5252-RA  FEA=BDGP  GEN=Ranbp9  DB_XREF=CG5252 FBgn0037894  SEG=chr3R:+7238261,7241882  MAP=86E7-86E7  LEN=3311  DEF=(CG5252 gene symbol:Ranbp9 FBgn0037894 (GO:0008536 RAN protein binding))"	1631954_at	607.28	544.019	664.295	568.398	670.07	651.165	447.432	624.852	4777.512	0.896	1.094	0.936	1.103	1.072	0.737	1.029	-0.159	0.129	-0.095	0.142	0.101	-0.441	0.041
"CG11207-RA  FEA=BDGP  GEN=CG11207  DB_XREF=CG11207 FBgn0030241  SEG=chrX:-10594383,10596813  MAP=9F5-9F5  LEN=2430  DEF=(CG11207 gene symbol:CG11207 FBgn0030241 )"	1637475_at	1504.044	1347.578	1931.765	1305.977	1403.995	1413.719	1093.138	1183.439	11183.654	0.896	1.284	0.868	0.933	0.94	0.727	0.787	-0.158	0.361	-0.204	-0.099	-0.089	-0.46	-0.346
"CG9449-RB  FEA=BDGP  GEN=CG9449  DB_XREF=CG9449 FBgn0036875  SEG=chr3L:-19442314,19445580  MAP=76B5-76B5  LEN=557  DEF=(CG9449 gene symbol:CG9449 FBgn0036875 (GO:0003993 acid phosphatase))"	1628150_a_at	322.067	288.619	261.396	299.586	563.613	527.639	222.391	352.464	2837.775	0.896	0.812	0.93	1.75	1.638	0.691	1.094	-0.158	-0.301	-0.104	0.807	0.712	-0.534	0.13
"CG10425-RA  FEA=BDGP  GEN=CG10425  DB_XREF=CG10425 FBgn0039304  SEG=chr3R:-21077334,21078873  MAP=96C8-96C8  LEN=1405  DEF=(CG10425 gene symbol:CG10425 FBgn0039304 (GO:0016491 oxidoreductase))"	1640695_at	709.573	635.956	560.899	721.819	1062.956	807.066	623.192	731.603	5853.064	0.896	0.79	1.017	1.498	1.137	0.878	1.031	-0.158	-0.339	0.025	0.583	0.186	-0.187	0.044
"CG7959-RA  FEA=BDGP  GEN=Bgb  DB_XREF=CG7959 FBgn0013753  SEG=chr3L:+1620330,1621577  MAP=62A9-62A9  LEN=1247  DEF=(CG7959 gene symbol:Bgb FBgn0013753 (GO:0006357 regulation of transcription from Pol II promoter) (GO:0003713 transcription co-activator) (GO:0005634 nucleus) (GO:0016513 core-binding factor complex))"	1623365_at	1411.38	1265.143	1357.319	1364.392	1225.232	1271.512	1283.261	1369.543	10547.782	0.896	0.962	0.967	0.868	0.901	0.909	0.97	-0.158	-0.056	-0.049	-0.204	-0.151	-0.137	-0.043
"CG5884-RA  FEA=BDGP  SEG=chrX:+17434287,17438055"	1625748_s_at	1384.185	1240.842	1396.929	1413.601	1312.592	1292.761	1075.625	1243.553	10360.088	0.896	1.009	1.021	0.948	0.934	0.777	0.898	-0.158	0.013	0.03	-0.077	-0.099	-0.364	-0.155
"CG1740-RA  FEA=BDGP  SEG=chrX:+20707889,20711652"	1627046_at	1195.502	1071.728	1190.811	1111.36	1078.672	1116.713	922.691	1093.04	8780.515	0.896	0.996	0.93	0.902	0.934	0.772	0.914	-0.158	-0.006	-0.105	-0.148	-0.098	-0.374	-0.129
"CG1584-RA  FEA=BDGP  GEN=Orc6  DB_XREF=CG1584 FBgn0023180  SEG=chr2R:-4906084,4907092  MAP=46B7-46B7  LEN=952  DEF=(CG1584 gene symbol:Orc6 FBgn0023180 (GO:0003677 DNA binding) (GO:0005664 origin recognition complex) (GO:0006261 DNA dependent DNA replication) (GO:0006270 DNA replication initiation) (GO:0016440 transcriptional gene silencing))"	1627090_at	385.738	345.923	487.712	349.709	361.715	364.389	346.926	353.673	2995.783	0.897	1.264	0.907	0.938	0.945	0.899	0.917	-0.157	0.338	-0.141	-0.093	-0.082	-0.153	-0.125
"CG10641-RA  FEA=BDGP  GEN=CG10641  DB_XREF=CG10641 FBgn0032731  SEG=chr2L:-18955830,18965359  MAP=37B8-37B8  LEN=1627  DEF=(CG10641 gene symbol:CG10641 FBgn0032731 (GO:0005509 calcium ion binding))"	1627515_at	1486.364	1333.001	1527.53	1356.709	1314.157	1445.911	1235.247	1093.25	10792.167	0.897	1.028	0.913	0.884	0.973	0.831	0.736	-0.157	0.039	-0.132	-0.178	-0.04	-0.267	-0.443
"CG30394-RB  FEA=BDGP  GEN=CG30394  DB_XREF=CG30394 FBgn0050394  SEG=chr2R:-16363588,16367102  MAP=57D11-57D11  LEN=3192  DEF=(CG30394 gene symbol:CG30394 synonyms:(CG10500 CG15670) FBgn0050394 )"	1629537_s_at	618.733	554.895	631.708	566.425	539.213	543.261	563.031	494.482	4511.748	0.897	1.021	0.915	0.871	0.878	0.91	0.799	-0.157	0.03	-0.127	-0.198	-0.188	-0.136	-0.323
"CG13895-RA  FEA=BDGP  GEN=CG13895  DB_XREF=CG13895 FBgn0035158  SEG=chr3L:-686562,688830  MAP=61C8-61C8  LEN=1934  DEF=(CG13895 gene symbol:CG13895 FBgn0035158 )"	1629940_at	604.481	542.28	576.115	521.555	498.025	657.153	458.745	587.605	4445.96	0.897	0.953	0.863	0.824	1.087	0.759	0.972	-0.157	-0.069	-0.213	-0.279	0.121	-0.398	-0.041
"CG18265-RA  FEA=BDGP  GEN=CG18265  DB_XREF=CG18265 FBgn0036725  SEG=chr3L:+17388289,17404162  MAP=74C2-74C2  LEN=6394  DEF=(CG18265 gene symbol:CG18265 FBgn0036725 )"	1632141_at	2214.421	1987.141	2192.82	2019.865	1220.562	1194.816	1770.484	1843.278	14443.386	0.897	0.99	0.912	0.551	0.54	0.8	0.832	-0.156	-0.014	-0.133	-0.859	-0.89	-0.323	-0.265
"CG9588-RA  FEA=BDGP  GEN=CG9588  DB_XREF=CG9588 FBgn0038166  SEG=chr3R:-9500829,9502418  MAP=87F7-87F7  LEN=1225  DEF=(CG9588 gene symbol:CG9588 FBgn0038166 (GO:0005838 19S proteasome regulatory particle) (GO:0006508 proteolysis and peptidolysis))"	1629777_at	484.633	434.895	461.763	407.066	359.12	422.686	368.69	505.969	3444.822	0.897	0.953	0.84	0.741	0.872	0.761	1.044	-0.156	-0.07	-0.252	-0.432	-0.197	-0.394	0.062
"CG10069-RA  FEA=BDGP  GEN=CG10069  DB_XREF=CG10069 FBgn0034611  SEG=chr2R:+16325850,16329220  MAP=57D7-57D7  LEN=2214  DEF=(CG10069 gene symbol:CG10069 FBgn0034611 (GO:0015169 glycerol-3-phosphate transporter))"	1622950_a_at	1472.494	1321.783	1541.056	1286.03	1497.096	1466.691	1329.288	1373.567	11288.004	0.898	1.047	0.873	1.017	0.996	0.903	0.933	-0.156	0.066	-0.195	0.024	-0.006	-0.148	-0.1
"CG7961-RB  FEA=BDGP  GEN=alphaCop  DB_XREF=CG7961 FBgn0025725  SEG=chr3L:-1621686,1625842  MAP=62A9-62A9  LEN=3992  DEF=(CG7961 gene symbol:alphaCop FBgn0025725 (GO:0016192 vesicle-mediated transport) (GO:0030126 COPI vesicle coat) (GO:0006890 retrograde (Golgi to ER) transport))"	1632109_s_at	2780.403	2496.235	2637.193	2414.247	2758.739	2370.279	2460.242	2808.159	20725.495	0.898	0.948	0.868	0.992	0.852	0.885	1.01	-0.156	-0.076	-0.204	-0.011	-0.23	-0.176	0.014
"CG18402-RA  FEA=BDGP  GEN=InR  DB_XREF=CG18402 FBgn0013984  SEG=chr3R:-17389184,17397215  MAP=93E4-93E4  LEN=7375  DEF=(CG18402 gene symbol:InR FBgn0013984 (GO:0005911 intercellular junction) (GO:0045793 positive regulation of cell size) (GO:0008361 regulation of cell size) (GO:0007390 germ-band shortening) (GO:0006468 protein amino acid phosphorylation) (GO:0007391 dorsal closure) (GO:0001700 embryonic development (sensu Insecta)) (GO:0008284 positive regulation of cell proliferation) (GO:0040007 growth) (GO:0008286 insulin receptor signaling pathway) (GO:0005009 insulin receptor) (GO:0007568 aging) (GO:0030307 positive regulation of cell growth) (GO:0005886 plasma membrane) (GO:0005887 integral to plasma membrane) (GO:0046622 positive regulation of organ size) (GO:0005899 insulin receptor complex) (GO:0005520 insulin-like growth factor binding) (GO:0004713 protein tyrosine kinase) (GO:0016049 cell growth))"	1629141_at	1324.613	1189.702	1246.826	1050.469	1092.717	762.725	1020.575	959.797	8647.422	0.898	0.941	0.793	0.825	0.576	0.77	0.725	-0.155	-0.087	-0.335	-0.278	-0.796	-0.376	-0.465
"CG18766-RB  FEA=BDGP  GEN=CG18766  DB_XREF=CG18766 FBgn0042111  SEG=chr3R:-23057420,23060316  MAP=97E10-97E10  LEN=1459  DEF=(CG18766 gene symbol:CG18766 synonyms:(CG5995) FBgn0042111 )"	1625291_s_at	664.13	596.545	692.516	624.419	580.329	563.868	592.933	645.525	4960.266	0.898	1.043	0.94	0.874	0.849	0.893	0.972	-0.155	0.06	-0.089	-0.195	-0.236	-0.164	-0.041
"CG12076-RA  FEA=BDGP  SEG=chr3L:-3351729,3354795"	1641737_a_at	631.771	567.586	738.4	666.983	630.16	516.03	418.715	511.422	4681.067	0.898	1.169	1.056	0.997	0.817	0.663	0.81	-0.155	0.225	0.078	-0.004	-0.292	-0.593	-0.305
"CG17181-RA  FEA=BDGP  GEN=CG17181  DB_XREF=CG17181 FBgn0035144  SEG=chr3L:-564612,569901  MAP=61C5-61C6  LEN=1663  DEF=(CG17181 gene symbol:CG17181 FBgn0035144 )"	1633816_at	335.217	301.166	371.048	290.235	343.499	427.089	324.276	301.238	2693.769	0.898	1.107	0.866	1.025	1.274	0.967	0.899	-0.155	0.147	-0.208	0.035	0.349	-0.048	-0.154
"CG4266-RA  FEA=BDGP  GEN=CG4266  DB_XREF=CG4266 FBgn0034598  SEG=chr2R:-16205256,16212202  MAP=57C6-57C7  LEN=4388  DEF=(CG4266 gene symbol:CG4266 FBgn0034598 (GO:0008248 pre-mRNA splicing factor) (GO:0005681 spliceosome complex) (GO:0003723 RNA binding) (GO:0006371 mRNA splicing))"	1632281_at	1096.808	985.613	1105.335	927.864	842.479	775.53	694.39	801.883	7229.902	0.899	1.008	0.846	0.768	0.707	0.633	0.731	-0.154	0.011	-0.241	-0.381	-0.5	-0.659	-0.452
"CG8936-RA  FEA=BDGP  GEN=CG8936  DB_XREF=CG8936 FBgn0030818  SEG=chrX:-16835531,16836811  MAP=15E3-15E3  LEN=671  DEF=(CG8936 gene symbol:CG8936 FBgn0030818 (GO:0003779 actin binding) (GO:0005885 Arp23 protein complex) (GO:0007015 actin filament organization) (GO:0005200 structural constituent of cytoskeleton))"	1623961_at	265.885	238.932	263.932	208.141	399.118	244.661	242.864	199.56	2063.094	0.899	0.993	0.783	1.501	0.92	0.913	0.751	-0.154	-0.011	-0.353	0.586	-0.12	-0.131	-0.414
"CG17065-RA  FEA=BDGP  GEN=CG17065  DB_XREF=CG17065 FBgn0031099  SEG=chrX:-19927487,19929928  MAP=19C1-19C1  LEN=1557  DEF=(CG17065 gene symbol:CG17065 FBgn0031099 (GO:0008448 N-acetylglucosamine-6-phosphate deacetylase))"	1638247_at	259.22	232.967	304.248	287.011	406.813	297.61	218.593	283.647	2290.11	0.899	1.174	1.107	1.569	1.148	0.843	1.094	-0.154	0.231	0.147	0.65	0.199	-0.246	0.13
"CG8042-RA  FEA=BDGP  SEG=chr3L:-7931979,7934539"	1624863_a_at	409.692	368.365	429.67	368.161	358.361	319.431	342.216	442.838	3038.734	0.899	1.049	0.899	0.875	0.78	0.835	1.081	-0.153	0.069	-0.154	-0.193	-0.359	-0.26	0.112
"CG30423-RB  FEA=BDGP  GEN=CG30423  DB_XREF=CG30423 FBgn0050423  SEG=chr2R:-19918539,19919425  MAP=60E4-60E4  LEN=591  DEF=(CG30423 gene symbol:CG30423 FLAGGED_PROBLEMATIC FBgn0050423 )"	1625714_a_at	3014.104	2710.524	2884.355	2811.769	2957.914	2995.471	2654.293	3026.568	23054.998	0.899	0.957	0.933	0.981	0.994	0.881	1.004	-0.153	-0.063	-0.1	-0.027	-0.009	-0.183	0.006
"CG3909-RA  FEA=BDGP  SEG=chr3R:+5868997,5870355"	1628648_at	740	665.605	669.332	598.842	680.376	690.273	580.787	702.688	5327.902	0.899	0.905	0.809	0.919	0.933	0.785	0.95	-0.153	-0.145	-0.305	-0.121	-0.1	-0.35	-0.075
"CG18290-RA  FEA=BDGP  GEN=Act87E  DB_XREF=CG18290 FBgn0000046  SEG=chr3R:+9251725,9253829  MAP=87E11-87E11  LEN=1564  DEF=(CG18290 gene symbol:Act87E FBgn0000046 (GO:0005200 structural constituent of cytoskeleton) (GO:0007010 cytoskeleton organization and biogenesis) (GO:0005884 actin filament))"	1636348_s_at	3408.026	3065.52	3526	2148.972	1985.186	2676.978	3419.72	2861.585	23091.987	0.9	1.035	0.631	0.583	0.785	1.003	0.84	-0.153	0.049	-0.665	-0.78	-0.348	0.005	-0.252
"CG5869-RA  FEA=BDGP  SEG=chr2L:-16279739,16281036"	1628987_at	1788.549	1608.898	1718.319	1654.632	1310.154	1381.777	1524.325	1574.967	12561.621	0.9	0.961	0.925	0.733	0.773	0.852	0.881	-0.153	-0.058	-0.112	-0.449	-0.372	-0.231	-0.183
"CG11785-RA  FEA=BDGP  GEN=CG11785  DB_XREF=CG11785 FBgn0039262  SEG=chr3R:+20855753,20856829  MAP=96B17-96B17  LEN=813  DEF=(CG11785 gene symbol:CG11785 FBgn0039262 (GO:0016192 vesicle-mediated transport) (GO:0005795 Golgi stack))"	1631909_at	4870.664	4381.69	4377.402	4409.321	4203.239	4316.216	4364.428	4815.266	35738.227	0.9	0.899	0.905	0.863	0.886	0.896	0.989	-0.153	-0.154	-0.144	-0.213	-0.174	-0.158	-0.017
"CG11375-RA  FEA=BDGP  GEN=CG11375  DB_XREF=CG11375 FBgn0039227  SEG=chr3R:-20616347,20621634  MAP=96A22-96A23  LEN=5113  DEF=(CG11375 gene symbol:CG11375 FBgn0039227 (GO:0003700 transcription factor))"	1627776_at	653.857	588.229	728.575	613.89	495.056	596.048	552.376	643.632	4871.663	0.9	1.114	0.939	0.757	0.912	0.845	0.984	-0.153	0.156	-0.091	-0.401	-0.134	-0.243	-0.023
"CG7466-RA  FEA=BDGP  GEN=CG7466  DB_XREF=CG7466 FBgn0031981  SEG=chr2L:+8035945,8046559  MAP=28D9-28D11  LEN=9977  DEF=(CG7466 gene symbol:CG7466 FBgn0031981 )"	1625740_at	942.83	848.47	1057.706	946.837	816.028	927.764	807.189	958.662	7305.486	0.9	1.122	1.004	0.866	0.984	0.856	1.017	-0.152	0.166	0.006	-0.208	-0.023	-0.224	0.024
"CG2915-RB  FEA=BDGP  GEN=CG2915  DB_XREF=CG2915 FBgn0033241  SEG=chr2R:-3019098,3020928  MAP=43F7-43F8  LEN=1771  DEF=(CG2915 gene symbol:CG2915 FBgn0033241 (GO:0004182 carboxypeptidase A))"	1641215_s_at	1603.676	1443.188	1478.29	1573.124	1628.799	1880.294	1396.939	1530.686	12534.996	0.9	0.922	0.981	1.016	1.172	0.871	0.954	-0.152	-0.117	-0.028	0.022	0.23	-0.199	-0.067
"CG4672-RA  FEA=BDGP  GEN=TMS1  DB_XREF=CG4672 FBgn0028399  SEG=chr3L:+16361633,16364267  MAP=72F1-72F1  LEN=1717  DEF=(CG4672 gene symbol:TMS1 FBgn0028399 (GO:0005886 plasma membrane))"	1639952_at	2288.285	2059.928	2189.043	2265.486	2312.508	2376.448	2112.788	2577.466	18181.953	0.9	0.957	0.99	1.011	1.039	0.923	1.126	-0.152	-0.064	-0.014	0.015	0.055	-0.115	0.172
"CG18271-RA  FEA=BDGP  GEN=CG18271  DB_XREF=CG18271 FBgn0037263  SEG=chr3R:+469220,470145  MAP=82D1-82D1  LEN=925  DEF=(CG18271 gene symbol:CG18271 FBgn0037263 )"	1632047_at	128.309	115.51	131.546	116.143	153.355	139.395	88.204	87.391	959.852	0.9	1.025	0.905	1.195	1.086	0.687	0.681	-0.152	0.036	-0.144	0.257	0.12	-0.541	-0.554
"CG1825-RA  FEA=BDGP  GEN=Map60  DB_XREF=CG1825 FBgn0010342  SEG=chr2R:+4651457,4653383  MAP=45F5-45F6  LEN=1862  DEF=(CG1825 gene symbol:Map60 FBgn0010342 (GO:0007017 microtubule-based process) (GO:0008017 microtubule binding) (GO:0005875 microtubule associated complex) (GO:0005813 centrosome))"	1629576_at	2645.218	2381.411	3389.739	2743.32	2351.564	2320.48	2556.442	2952.446	21340.62	0.9	1.281	1.037	0.889	0.877	0.966	1.116	-0.152	0.358	0.053	-0.17	-0.189	-0.049	0.159
"CG3356-RA  FEA=BDGP  GEN=CG3356  DB_XREF=CG3356 FBgn0034989  SEG=chr2R:+19241449,19245755  MAP=60C2-60C2  LEN=3898  DEF=(CG3356 gene symbol:CG3356 FBgn0034989 )"	1629021_at	626.306	564.194	594.812	537.294	465.425	636.532	499.912	580.807	4505.282	0.901	0.95	0.858	0.743	1.016	0.798	0.927	-0.151	-0.074	-0.221	-0.428	0.023	-0.325	-0.109
"CG9204-RA  FEA=BDGP  GEN=Ate1  DB_XREF=CG9204 FBgn0025720  SEG=chr2R:-15318673,15321093  MAP=56F11-56F11  LEN=1621  DEF=(CG9204 gene symbol:Ate1 FBgn0025720 (GO:0004057 arginyltransferase) (GO:0016598 protein arginylation) (GO:0006511 ubiquitin-dependent protein catabolism))"	1625590_a_at	487.191	439.055	535.335	484.039	595.301	526.36	393.685	538.026	3998.993	0.901	1.099	0.994	1.222	1.08	0.808	1.104	-0.15	0.136	-0.009	0.289	0.112	-0.307	0.143
"CG13746-RA  FEA=BDGP  GEN=CG13746  DB_XREF=CG13746 FBgn0033341  SEG=chr2R:-3961309,3962119  MAP=44F3-44F3  LEN=758  DEF=(CG13746 gene symbol:CG13746 FBgn0033341 )"	1637735_at	1338.517	1206.85	1241.779	1216.098	1155.562	1452.007	1015.858	1249.649	9876.321	0.902	0.928	0.909	0.863	1.085	0.759	0.934	-0.149	-0.108	-0.138	-0.212	0.117	-0.398	-0.099
"CG9712-RA  FEA=BDGP  GEN=TSG101  DB_XREF=CG9712 FBgn0036666  SEG=chr3L:+16791178,16793466  MAP=73D1-73D1  LEN=1753  DEF=(CG9712 gene symbol:TSG101 FBgn0036666 )"	1640247_at	1317.445	1188.028	1193.047	1219.32	1262.247	1249.759	1059.289	1204.55	9693.683	0.902	0.906	0.926	0.958	0.949	0.804	0.914	-0.149	-0.143	-0.112	-0.062	-0.076	-0.315	-0.129
"CG7938-RA  FEA=BDGP  SEG=chr3R:+25854819,25856119"	1631325_at	465.31	419.863	427.372	482.497	401.59	399.276	395.027	455.795	3446.73	0.902	0.918	1.037	0.863	0.858	0.849	0.98	-0.148	-0.123	0.052	-0.212	-0.221	-0.236	-0.03
"CG9147-RB  FEA=BDGP  GEN=CG9147  DB_XREF=CG9147 FBgn0031774  SEG=chr2L:+6058400,6059843  MAP=26B7-26B7  LEN=1271  DEF=(CG9147 gene symbol:CG9147 FBgn0031774 )"	1635422_s_at	127.689	115.226	134.52	133.33	120.796	110.508	88.892	134.723	965.683	0.902	1.054	1.044	0.946	0.865	0.696	1.055	-0.148	0.075	0.062	-0.08	-0.208	-0.523	0.077
"CG4978-RA  FEA=BDGP  GEN=Mcm7  DB_XREF=CG4978 FBgn0020633  SEG=chr3L:+8850319,8853045  MAP=66E3-66E3  LEN=2462  DEF=(CG4978 gene symbol:Mcm7 FBgn0020633 (GO:0005656 pre-replicative complex) (GO:0003682 chromatin binding) (GO:0006267 pre-replicative complex formation and maintenance))"	1631517_at	3513.026	3170.197	4169.244	3253.541	2792.555	3175.935	3173.721	3693.344	26941.561	0.902	1.187	0.926	0.795	0.904	0.903	1.051	-0.148	0.247	-0.111	-0.331	-0.146	-0.147	0.072
"CG11436-RA  FEA=BDGP  GEN=CG11436  DB_XREF=CG11436 FBgn0029713  SEG=chrX:-4290500,4292496  MAP=4C7-4C7  LEN=1996  DEF=(CG11436 gene symbol:CG11436 FBgn0029713 )"	1629013_at	267.5	241.428	285.431	258.598	175.512	172.481	179.005	197.371	1777.326	0.903	1.067	0.967	0.656	0.645	0.669	0.738	-0.148	0.094	-0.049	-0.608	-0.633	-0.58	-0.439
"CG12030-RA  FEA=BDGP  GEN=CG12030  DB_XREF=CG12030 FBgn0035147  SEG=chr3L:+629145,631942  MAP=61C8-61C8  LEN=1797  DEF=(CG12030 gene symbol:CG12030 FBgn0035147 (GO:0006012 galactose metabolism) (GO:0003978 UDP-glucose 4-epimerase))"	1638409_at	1704.358	1538.241	1432.287	1394.014	1770.231	1155.373	1560.661	1345.746	11900.911	0.903	0.84	0.818	1.039	0.678	0.916	0.79	-0.148	-0.251	-0.29	0.055	-0.561	-0.127	-0.341
"CG12013-RB  FEA=BDGP  GEN=CG12013  DB_XREF=CG12013 FBgn0035438  SEG=chr3L:+3306919,3309255  MAP=63D1-63D1  LEN=2269  DEF=(CG12013 gene symbol:CG12013 FBgn0035438 (GO:0004602 glutathione peroxidase))"	1628257_s_at	1551.938	1400.701	1831.87	1404.508	2707.49	2022.282	1483.824	1766.19	14168.803	0.903	1.18	0.905	1.745	1.303	0.956	1.138	-0.148	0.239	-0.144	0.803	0.382	-0.065	0.187
"CG14207-RA  FEA=BDGP  GEN=CG14207  DB_XREF=CG14207 FBgn0031037  SEG=chrX:+19336117,19342153  MAP=18D5-18D6  LEN=1201  DEF=(CG14207 gene symbol:CG14207 FBgn0031037 )"	1633483_a_at	4185.736	3779.655	4228.63	4025.777	3000.119	3137.126	3464.169	4154.09	29975.301	0.903	1.01	0.962	0.717	0.749	0.828	0.992	-0.147	0.015	-0.056	-0.48	-0.416	-0.273	-0.011
"CG1109-RA  FEA=BDGP  SEG=chr3R:+1486355,1491165"	1623656_s_at	473.6	427.893	479.657	392.999	326.673	371.347	357.299	404.427	3233.895	0.903	1.013	0.83	0.69	0.784	0.754	0.854	-0.146	0.018	-0.269	-0.536	-0.351	-0.407	-0.228
"CG17286-RA  FEA=BDGP  SEG=chr3L:-16540084,16543921"	1631543_at	920.467	831.715	1188.531	913.652	1093.983	1026.194	711.928	939.4	7625.872	0.904	1.291	0.993	1.189	1.115	0.773	1.021	-0.146	0.369	-0.011	0.249	0.157	-0.371	0.029
"CG5520-RA  FEA=BDGP  GEN=Gp93  DB_XREF=CG5520 FBgn0039562  SEG=chr3R:+23763745,23767248  MAP=98B6-98B6  LEN=2903  DEF=(CG5520 gene symbol:Gp93 FBgn0039562 (GO:0003754 chaperone))"	1636528_at	6537.261	5907.077	7022.574	5662.592	5079.832	4568.082	6406.249	7456.754	48640.422	0.904	1.074	0.866	0.777	0.699	0.98	1.141	-0.146	0.103	-0.207	-0.364	-0.517	-0.029	0.19
"CG31195-RA  FEA=BDGP  GEN=CG31195  DB_XREF=CG31195 FBgn0051195  SEG=chr3R:-16584185,16588104  MAP=92F12-92F13  LEN=2855  DEF=(CG31195 gene symbol:CG31195 FBgn0051195 )"	1636037_at	1284.736	1160.919	1130.837	1174.195	1177.31	1150.945	1154.508	1034.737	9268.186	0.904	0.88	0.914	0.916	0.896	0.899	0.805	-0.146	-0.184	-0.13	-0.126	-0.159	-0.154	-0.312
"CG8407-RA  FEA=BDGP  GEN=CG8407  DB_XREF=CG8407 FBgn0033687  SEG=chr2R:+7218173,7218939  MAP=48E3-48E3  LEN=523  DEF=(CG8407 gene symbol:CG8407 FBgn0033687 (GO:0008567 dynein ATPase) (GO:0007018 microtubule-based movement) (GO:0005875 microtubule associated complex))"	1635463_at	605.891	547.693	514.358	673.289	343.528	497.062	423.453	814.93	4420.206	0.904	0.849	1.111	0.567	0.82	0.699	1.345	-0.146	-0.236	0.152	-0.819	-0.286	-0.517	0.428
"CG12877-RB  FEA=BDGP  GEN=CG12877  DB_XREF=CG12877 FBgn0039544  SEG=chr3R:+23522188,23525780  MAP=98B2-98B2  LEN=2979  DEF=(CG12877 gene symbol:CG12877 FBgn0039544 )"	1628011_a_at	401.803	363.234	404.358	384.093	335.633	442.074	296.349	406.76	3034.305	0.904	1.006	0.956	0.835	1.1	0.738	1.012	-0.146	0.009	-0.065	-0.26	0.138	-0.439	0.018
"CG6583-RA  FEA=BDGP  GEN=CG6583  DB_XREF=CG6583 FBgn0032420  SEG=chr2L:-12160051,12161440  MAP=33D2-33D2  LEN=1077  DEF=(CG6583 gene symbol:CG6583 FBgn0032420 )"	1641463_at	2070.278	1871.568	2011.382	1975.653	2258.41	1613.876	2068.546	1832.167	15701.88	0.904	0.972	0.954	1.091	0.78	0.999	0.885	-0.146	-0.042	-0.067	0.125	-0.359	-0.001	-0.176
"CG9423-RA  FEA=BDGP  SEG=chr3R:-5400221,5403522"	1635566_s_at	697.783	631.035	821.723	715.34	610.071	712.75	588.564	660.307	5437.575	0.904	1.178	1.025	0.874	1.021	0.843	0.946	-0.145	0.236	0.036	-0.194	0.031	-0.246	-0.08
"CG5039-RA  FEA=BDGP  GEN=CG5039  DB_XREF=CG5039 FBgn0039356  SEG=chr3R:+21493798,21494547  MAP=96E9-96E9  LEN=621  DEF=(CG5039 gene symbol:CG5039 FBgn0039356 )"	1635527_at	806.439	729.38	724.541	815.941	998.359	873.934	703.891	712.26	6364.745	0.904	0.898	1.012	1.238	1.084	0.873	0.883	-0.145	-0.154	0.017	0.308	0.116	-0.196	-0.179
"CG12090-RA  FEA=BDGP  GEN=CG12090  DB_XREF=CG12090 FBgn0035227  SEG=chr3L:-1504040,1514663  MAP=62A4-62A4  LEN=4863  DEF=(CG12090 gene symbol:CG12090 FBgn0035227 )"	1635165_a_at	243.65	220.395	222.994	224.857	184.831	228.956	213.138	245.14	1783.961	0.905	0.915	0.923	0.759	0.94	0.875	1.006	-0.145	-0.128	-0.116	-0.399	-0.09	-0.193	0.009
"CG8171-RA  FEA=BDGP  GEN=dup  DB_XREF=CG8171 FBgn0000996  SEG=chr2R:-10440336,10444685  MAP=51F11-51F11  LEN=3117  DEF=(CG8171 gene symbol:dup FBgn0000996 (GO:0003677 DNA binding) (GO:0000076 DNA replication checkpoint) (GO:0005737 cytoplasm) (GO:0005664 origin recognition complex) (GO:0007304 eggshell formation) (GO:0006260 DNA replication) (GO:0006261 DNA dependent DNA replication) (GO:0005634 nucleus))"	1624994_at	2527.396	2286.956	3055.228	2251.425	2038.527	2365.214	1802.695	2155.4	18482.843	0.905	1.209	0.891	0.807	0.936	0.713	0.853	-0.144	0.274	-0.167	-0.31	-0.096	-0.487	-0.23
"CG11857-RA  FEA=BDGP  GEN=CG11857  DB_XREF=CG11857 FBgn0039303  SEG=chr3R:+21075275,21077149  MAP=96C8-96C8  LEN=1813  DEF=(CG11857 gene symbol:CG11857 FBgn0039303 (GO:0016192 vesicle-mediated transport))"	1637556_at	4711.368	4263.845	4940.399	4073.502	3423.778	3712.315	3616.442	4661.298	33402.946	0.905	1.049	0.865	0.727	0.788	0.768	0.989	-0.144	0.068	-0.21	-0.461	-0.344	-0.382	-0.015
"CG7958-RA  FEA=BDGP  GEN=CG7958  DB_XREF=CG7958 FBgn0036103  SEG=chr3L:+10815420,10832191  MAP=67F1-67F1  LEN=4333  DEF=(CG7958 gene symbol:CG7958 FBgn0036103 )"	1626730_s_at	4910.523	4444.388	4542.422	4751.556	4356.682	5134.692	3753.24	5172.521	37066.023	0.905	0.925	0.968	0.887	1.046	0.764	1.053	-0.144	-0.112	-0.047	-0.173	0.064	-0.388	0.075
"CG31658-RA  FEA=BDGP  GEN=CG31658  DB_XREF=CG31658 FBgn0051658  SEG=chr2L:+812310,813097  MAP=21D3-21D3  LEN=615  DEF=(CG31658 gene symbol:CG31658 FBgn0051658 )"	1638348_at	84.818	76.77	103.654	102.592	82.615	73.189	81.895	98.978	704.511	0.905	1.222	1.21	0.974	0.863	0.966	1.167	-0.144	0.289	0.274	-0.038	-0.213	-0.051	0.223
"CG3695-RA  FEA=BDGP  GEN=Trap150beta  DB_XREF=CG3695 FBgn0034795  SEG=chr2R:+17932581,17937717  MAP=59B4-59B4  LEN=4320  DEF=(CG3695 gene symbol:Trap150beta FBgn0034795 (GO:0006366 transcription from Pol II promoter) (GO:0006367 transcription initiation from Pol II promoter) (GO:0016455 RNA polymerase II transcription mediator) (GO:0000119 mediator complex) (GO:0005634 nucleus))"	1630272_at	260.969	236.262	185.6	198.769	231.137	205.17	142.217	192.424	1652.547	0.905	0.711	0.762	0.886	0.786	0.545	0.737	-0.143	-0.492	-0.393	-0.175	-0.347	-0.876	-0.44
"CG3180-RA  FEA=BDGP  GEN=RpII140  DB_XREF=CG3180 FBgn0003276  SEG=chr3R:+9951533,9955567  MAP=88A9-88A9  LEN=3773  DEF=(CG3180 gene symbol:RpII140 FBgn0003276 (GO:0006366 transcription from Pol II promoter) (GO:0005665 DNA-directed RNA polymerase II, core complex) (GO:0003901 DNA-directed RNA polymerase II))"	1625962_at	1529.949	1385.413	1660.1	1534.523	1512.221	1770.37	1222.231	1581.147	12195.954	0.906	1.085	1.003	0.988	1.157	0.799	1.033	-0.143	0.118	0.004	-0.017	0.211	-0.324	0.047
"GM07658  FEA=sim4  SEG=chr3R:-7592109,7594207"	1640598_s_at	7403.067	6704.3	7161.131	6284.035	4966.506	4692.537	6832.192	6568.063	50611.832	0.906	0.967	0.849	0.671	0.634	0.923	0.887	-0.143	-0.048	-0.236	-0.576	-0.658	-0.116	-0.173
"CG7052-RA  FEA=BDGP  GEN=TepII  DB_XREF=CG7052 FBgn0041182  SEG=chr2L:-7686030,7693816  MAP=28C1-28C1  LEN=4535  DEF=(CG7052 gene symbol:TepII synonyms:(CG18589) FBgn0041182 (GO:0003797 antibacterial peptide) (GO:0006961 antibacterial humoral response (sensu Invertebrata)) (GO:0017114 wide-spectrum protease inhibitor))"	1630067_a_at	717.622	649.899	534.085	643.063	1181.962	805.797	616.377	578.505	5727.31	0.906	0.744	0.896	1.647	1.123	0.859	0.806	-0.143	-0.426	-0.158	0.72	0.167	-0.219	-0.311
"CG17681-RA  FEA=BDGP  GEN=CG17681  DB_XREF=CG17681 FBgn0032668  SEG=chr2L:+18120611,18132493  MAP=36D3-36D3  LEN=1391  DEF=(CG17681 gene symbol:CG17681 FBgn0032668 )"	1633142_at	54.998	49.811	62.946	56.456	112.268	55.08	58.732	63.362	513.654	0.906	1.145	1.027	2.041	1.001	1.068	1.152	-0.143	0.195	0.038	1.029	0.002	0.095	0.204
"CG11670-RA  FEA=BDGP  GEN=CG11670  DB_XREF=CG11670 FBgn0038114  SEG=chr3R:+8867808,8870270  MAP=87D9-87D10  LEN=1407  DEF=(CG11670 gene symbol:CG11670 FBgn0038114 (GO:0004252 serine-type endopeptidase))"	1626623_at	126.821	114.907	68.866	141.767	148.588	127.066	125.217	121.29	974.522	0.906	0.543	1.118	1.172	1.002	0.987	0.956	-0.142	-0.881	0.161	0.229	0.003	-0.018	-0.064
"CG7360-RA  FEA=BDGP  GEN=CG7360  DB_XREF=CG7360 FBgn0038722  SEG=chr3R:+15470766,15472648  MAP=92A11-92A11  LEN=1821  DEF=(CG7360 gene symbol:CG7360 FBgn0038722 (GO:0005643 nuclear pore))"	1637673_at	476.856	432.138	532.431	443.24	469.483	442.097	399.565	485.38	3681.189	0.906	1.117	0.93	0.985	0.927	0.838	1.018	-0.142	0.159	-0.105	-0.022	-0.109	-0.255	0.026
"CG5382-RB  FEA=BDGP  GEN=CG5382  DB_XREF=CG5382 FBgn0038950  SEG=chr3R:-18181224,18182667  MAP=94A8-94A8  LEN=1197  DEF=(CG5382 gene symbol:CG5382 FBgn0038950 )"	1637564_a_at	516.581	468.255	508.131	457.825	534.745	431.006	405.479	514.901	3836.924	0.906	0.984	0.886	1.035	0.834	0.785	0.997	-0.142	-0.024	-0.174	0.05	-0.261	-0.349	-0.005
"CG5281-RA  FEA=BDGP  GEN=CG5281  DB_XREF=CG5281 FBgn0037902  SEG=chr3R:+7261610,7263263  MAP=86E8-86E8  LEN=1592  DEF=(CG5281 gene symbol:CG5281 FBgn0037902 )"	1627884_at	455.968	413.409	503.227	393.813	333.473	394.124	353.684	468.098	3315.794	0.907	1.104	0.864	0.731	0.864	0.776	1.027	-0.141	0.142	-0.211	-0.451	-0.21	-0.366	0.038
"CG1528-RA  FEA=BDGP  GEN=gammaCop  DB_XREF=CG1528 FBgn0028968  SEG=chr3R:+27387230,27390808  MAP=100B9-100C1  LEN=3070  DEF=(CG1528 gene symbol:gammaCop FBgn0028968 (GO:0030126 COPI vesicle coat) (GO:0006890 retrograde (Golgi to ER) transport))"	1625155_a_at	2156.238	1955.892	2184.228	2012.028	1875.277	1873.775	1889.641	2220.902	16167.981	0.907	1.013	0.933	0.87	0.869	0.876	1.03	-0.141	0.019	-0.1	-0.201	-0.203	-0.19	0.043
"CG4849-RA  FEA=BDGP  GEN=CG4849  DB_XREF=CG4849 FBgn0039566  SEG=chr3R:+23778503,23782054  MAP=98B6-98B6  LEN=3130  DEF=(CG4849 gene symbol:CG4849 FBgn0039566 (GO:0005682 snRNP U5) (GO:0005829 cytosol) (GO:0030532 small nuclear ribonucleoprotein complex) (GO:0006414 translational elongation) (GO:0003746 translation elongation factor) (GO:0006371 mRNA splicing))"	1624364_at	920.894	835.348	803.322	878.749	880.858	1117.13	707.734	1072.009	7216.045	0.907	0.872	0.954	0.957	1.213	0.769	1.164	-0.141	-0.197	-0.068	-0.064	0.279	-0.38	0.219
"CG4631-RA  FEA=BDGP  GEN=CG4631  DB_XREF=CG4631 FBgn0032590  SEG=chr2L:+16585506,16587964  MAP=36A7-36A7  LEN=2458  DEF=(CG4631 gene symbol:CG4631 FBgn0032590 )"	1641179_at	69.737	63.266	73.614	51.991	90.193	64.487	55.72	36.845	505.852	0.907	1.056	0.746	1.293	0.925	0.799	0.528	-0.14	0.078	-0.424	0.371	-0.113	-0.324	-0.92
"CT33672  FEA=sim4  SEG=chr3L:-19092744,19093053"	1624219_s_at	458.056	415.638	410.654	373.341	275.772	280.778	401.05	366.895	2982.184	0.907	0.897	0.815	0.602	0.613	0.876	0.801	-0.14	-0.158	-0.295	-0.732	-0.706	-0.192	-0.32
"CG17759-RA  FEA=BDGP  GEN=Galpha49B  DB_XREF=CG17759 FBgn0004435  SEG=chr2R:+7677453,7685014  MAP=49B8-49B9  LEN=3530  DEF=(CG17759 gene symbol:Galpha49B FBgn0004435 (GO:0003927 heterotrimeric G-protein GTPase) (GO:0007202 phospholipase C activation) (GO:0007186 G-protein coupled receptor protein signaling pathway) (GO:0005834 heterotrimeric G-protein complex) (GO:0016027 inaD signaling complex) (GO:0016028 rhabdomere) (GO:0016056 rhodopsin mediated signaling) (GO:0007602 phototransduction))"	1624798_s_at	606.132	550.175	713.178	424.751	498.465	462.876	584.358	506.288	4346.223	0.908	1.177	0.701	0.822	0.764	0.964	0.835	-0.14	0.235	-0.513	-0.282	-0.389	-0.053	-0.26
"CG1751-RA  FEA=BDGP  GEN=CG1751  DB_XREF=CG1751 FBgn0030306  SEG=chrX:+11227222,11228208  MAP=10B15-10B16  LEN=787  DEF=(CG1751 gene symbol:CG1751 FBgn0030306 (GO:0006465 signal peptide processing) (GO:0005787 signal peptidase complex) (GO:0016021 integral to membrane) (GO:0009003 signal peptidase))"	1637839_at	2943.462	2671.941	2887.294	2945.751	3022.101	2923.268	2593.596	3249.261	23236.675	0.908	0.981	1.001	1.027	0.993	0.881	1.104	-0.14	-0.028	0.001	0.038	-0.01	-0.183	0.143
"CG1345-RA  FEA=BDGP  GEN=Gfat2  DB_XREF=CG1345 FBgn0039580  SEG=chr3R:-24152102,24154856  MAP=98C4-98C4  LEN=2552  DEF=(CG1345 gene symbol:Gfat2 FBgn0039580 (GO:0004360 glucosamine-fructose-6-phosphate aminotransferase (isomerizing)))"	1635153_at	1714.333	1557.038	1520.624	1466.442	1513.616	1314.762	1270.797	1559.372	11916.984	0.908	0.887	0.855	0.883	0.767	0.741	0.91	-0.139	-0.173	-0.225	-0.18	-0.383	-0.432	-0.137
"CG9015-RB  FEA=BDGP  GEN=en  DB_XREF=CG9015 FBgn0000577  SEG=chr2R:-6588716,6592923  MAP=47F17-48A1  LEN=2794  DEF=(CG9015 gene symbol:en FBgn0000577 (GO:0003704 specific RNA polymerase II transcription factor) (GO:0007447 imaginal disc pattern formation) (GO:0007400 neuroblast cell fate determination) (GO:0007367 segment polarity determination) (GO:0016481 negative regulation of transcription) (GO:0030528 transcription regulator) (GO:0007386 compartment specification) (GO:0016564 transcriptional repressor) (GO:0007485 male genital morphogenesis (sensu Holometabola)) (GO:0007486 female genital morphogenesis (sensu Holometabola)) (GO:0007487 analia morphogenesis (sensu Holometabola)) (GO:0005634 nucleus) (GO:0007417 central nervous system development))"	1627445_s_at	791.162	718.572	773.253	622.428	655.1	682.5	725.565	673.397	5641.978	0.908	0.977	0.787	0.828	0.863	0.917	0.851	-0.139	-0.033	-0.346	-0.272	-0.213	-0.125	-0.233
"HDC00495  FEA=HDP  SEG=chr2L:+2907472,2907976"	1634248_at	112.737	102.395	114.732	139.594	129.631	120.668	112.359	103.574	935.689	0.908	1.018	1.238	1.15	1.07	0.997	0.919	-0.139	0.025	0.308	0.201	0.098	-0.005	-0.122
"CG1697-RC  FEA=BDGP  SEG=chrX:+11332085,11340474"	1623692_s_at	1030.424	935.929	1012.319	948.053	1063.506	1052.443	874.946	969.816	7887.436	0.908	0.982	0.92	1.032	1.021	0.849	0.941	-0.139	-0.026	-0.12	0.046	0.031	-0.236	-0.087
"CG7698-RA  FEA=BDGP  GEN=CG7698  DB_XREF=CG7698 FBgn0038636  SEG=chr3R:-14486855,14489267  MAP=91B8-91B8  LEN=2170  DEF=(CG7698 gene symbol:CG7698 FBgn0038636 (GO:0006378 mRNA polyadenylation) (GO:0006379 mRNA cleavage) (GO:0005847 mRNA cleavage and polyadenylation specificity factor complex))"	1637262_at	401.18	364.453	426.869	423.319	407.826	469.935	337.902	467.759	3299.244	0.908	1.064	1.055	1.017	1.171	0.842	1.166	-0.139	0.09	0.077	0.024	0.228	-0.248	0.222
"CG3571-RA  FEA=BDGP  GEN=CG3571  DB_XREF=CG3571 FBgn0037978  SEG=chr3R:-7833849,7836170  MAP=87A4-87A5  LEN=2088  DEF=(CG3571 gene symbol:CG3571 FBgn0037978 (GO:0003779 actin binding))"	1631045_a_at	633.846	575.869	699.404	612.612	503.056	566.978	570.471	600.76	4762.996	0.909	1.103	0.966	0.794	0.895	0.9	0.948	-0.138	0.142	-0.049	-0.333	-0.161	-0.152	-0.077
"CG2684-RA  FEA=BDGP  GEN=lds  DB_XREF=CG2684 FBgn0002542  SEG=chr3R:+3746170,3750226  MAP=84E5-84E5  LEN=3538  DEF=(CG2684 gene symbol:lds FBgn0002542 (GO:0005654 nucleoplasm) (GO:0006369 transcription termination from Pol II promoter) (GO:0008094 DNA dependent adenosinetriphosphatase) (GO:0003717 Pol II transcription termination factor) (GO:0006353 transcription termination) (GO:0005634 nucleus))"	1634695_at	627.698	570.344	783.567	465.045	561.799	538.709	541.064	542.298	4630.524	0.909	1.248	0.741	0.895	0.858	0.862	0.864	-0.138	0.32	-0.433	-0.16	-0.221	-0.214	-0.211
"CG8890-RA  FEA=BDGP  GEN=Gmd  DB_XREF=CG8890 FBgn0031661  SEG=chr2L:-4967870,4969560  MAP=25B8-25B8  LEN=1527  DEF=(CG8890 gene symbol:Gmd FBgn0031661 (GO:0008446 GDP-mannose 4,6-dehydratase) (GO:0042351 GDP-L-fucose biosynthesis, de novo pathway))"	1628521_at	977.743	888.454	893.483	853.036	736.315	749.996	803.463	973.618	6876.108	0.909	0.914	0.872	0.753	0.767	0.822	0.996	-0.138	-0.13	-0.197	-0.409	-0.383	-0.283	-0.006
"CG3542-RA  FEA=BDGP  GEN=CG3542  DB_XREF=CG3542 FBgn0031492  SEG=chr2L:+3015803,3019019  MAP=23C5-23C5  LEN=2908  DEF=(CG3542 gene symbol:CG3542 FBgn0031492 (GO:0005685 snRNP U1) (GO:0017058 FH1-domain binding) (GO:0030532 small nuclear ribonucleoprotein complex) (GO:0006371 mRNA splicing))"	1638446_a_at	615.537	559.367	561.805	560.464	590.799	640.978	553.686	622.866	4705.501	0.909	0.913	0.911	0.96	1.041	0.9	1.012	-0.138	-0.132	-0.135	-0.059	0.058	-0.153	0.017
"CG10061-RA  FEA=BDGP  GEN=CG10061  DB_XREF=CG10061 FBgn0037480  SEG=chr3R:+2977094,2979905  MAP=84C7-84C7  LEN=2760  DEF=(CG10061 gene symbol:CG10061 FBgn0037480 )"	1627558_at	300.371	273.02	351.826	262.601	294.369	269.255	246.502	291.368	2289.312	0.909	1.171	0.874	0.98	0.896	0.821	0.97	-0.138	0.228	-0.194	-0.029	-0.158	-0.285	-0.044
"CG3234-RA  FEA=BDGP  GEN=tim  DB_XREF=CG3234 FBgn0014396  SEG=chr2L:-3486544,3499310  MAP=23F6-23F6  LEN=4903  DEF=(CG3234 gene symbol:tim FBgn0014396 (GO:0007623 circadian rhythm) (GO:0005737 cytoplasm) (GO:0030431 sleep) (GO:0005634 nucleus) (GO:0007617 mating behavior) (GO:0045187 regulation of sleep) (GO:0045475 locomotor rhythm) (GO:0000122 negative regulation of transcription from Pol II promoter) (GO:0008062 eclosion rhythm) (GO:0006606 protein-nucleus import))"	1634188_a_at	88.301	80.266	57.91	93.692	165.709	90.826	108.92	87.391	773.014	0.909	0.656	1.061	1.877	1.029	1.233	0.99	-0.138	-0.609	0.085	0.908	0.041	0.303	-0.015
"CG1967-RA  FEA=BDGP  GEN=CG1967  DB_XREF=CG1967 FBgn0030341  SEG=chrX:-11581988,11583173  MAP=10F1-10F1  LEN=1104  DEF=(CG1967 gene symbol:CG1967 FBgn0030341 (GO:0030135 coated vesicle) (GO:0006892 post Golgi transport))"	1633304_at	1363.179	1239.153	1597.268	1349.024	1070.723	747.59	1478.697	1514.999	10360.634	0.909	1.172	0.99	0.785	0.548	1.085	1.111	-0.138	0.229	-0.015	-0.348	-0.867	0.117	0.152
"CG1772-RA  FEA=BDGP  GEN=dap  DB_XREF=CG1772 FBgn0010316  SEG=chr2R:+4772955,4776896  MAP=46B1-46B1  LEN=2535  DEF=(CG1772 gene symbol:dap FBgn0010316 (GO:0045786 negative regulation of cell cycle) (GO:0004861 cyclin-dependent protein kinase inhibitor) (GO:0005634 nucleus) (GO:0007424 tracheal system development (sensu Insecta)))"	1625199_s_at	6023.424	5475.629	6972.032	5366.266	4005.086	4969.025	5890.618	5832.862	44534.942	0.909	1.157	0.891	0.665	0.825	0.978	0.968	-0.138	0.211	-0.167	-0.589	-0.278	-0.032	-0.046
"CG11266-RA  FEA=BDGP  GEN=CG11266  DB_XREF=CG11266 FBgn0031883  SEG=chr2L:+7024943,7029851  MAP=27D5-27D5  LEN=2143  DEF=(CG11266 gene symbol:CG11266 FBgn0031883 (GO:0008248 pre-mRNA splicing factor) (GO:0005681 spliceosome complex) (GO:0003723 RNA binding) (GO:0006371 mRNA splicing))"	1623573_s_at	2044.73	1859.054	1940.279	1882.372	1858.438	2200.55	1736.252	2029.424	15551.098	0.909	0.949	0.921	0.909	1.076	0.849	0.993	-0.137	-0.076	-0.119	-0.138	0.106	-0.236	-0.011
"CG8978-RB  FEA=BDGP  GEN=Sop2  DB_XREF=CG8978 FBgn0001961  SEG=chr2L:-13810083,13811891  MAP=34D6-34D6  LEN=1673  DEF=(CG8978 gene symbol:Sop2 FBgn0001961 (GO:0003779 actin binding) (GO:0007011 regulation of cytoskeleton) (GO:0005885 Arp23 protein complex) (GO:0030589 pseudocleavage (sensu Insecta)) (GO:0030029 actin filament-based process) (GO:0008651 actin polymerizing))"	1626492_s_at	822.609	748.417	871.301	923.218	814.663	722.552	862.587	877.67	6643.018	0.91	1.059	1.122	0.99	0.878	1.049	1.067	-0.136	0.083	0.166	-0.014	-0.187	0.068	0.093
"CG17374-RA  FEA=BDGP  GEN=CG17374  DB_XREF=CG17374 FBgn0040001  SEG=chrU:-7077933,7085740  LEN=6958  DEF=(CG17374 gene symbol:CG17374 FBgn0040001 (GO:0006633 fatty acid biosynthesis) (GO:0004312 fatty-acid synthase) (GO:0005835 fatty-acid synthase complex))"	1629355_at	462.936	421.204	481.533	420.339	289.214	375.745	429.103	436.725	3316.8	0.91	1.04	0.908	0.625	0.812	0.927	0.943	-0.136	0.057	-0.139	-0.679	-0.301	-0.109	-0.084
"S.C3L000862  FEA=fgenesh  SEG=chr3L:+6751824,6752496"	1626338_s_at	262.559	238.897	247.21	225.526	201.788	181.912	236.364	269.764	1864.019	0.91	0.942	0.859	0.769	0.693	0.9	1.027	-0.136	-0.087	-0.219	-0.38	-0.529	-0.152	0.039
"CG6617-RA  FEA=BDGP  GEN=CG6617  DB_XREF=CG6617 FBgn0030944  SEG=chrX:-18380352,18381399  MAP=17C7-17C7  LEN=987  DEF=(CG6617 gene symbol:CG6617 FBgn0030944 )"	1632736_at	1112.793	1012.638	1046.207	1023.414	999.232	1061.919	981.469	1096.71	8334.381	0.91	0.94	0.92	0.898	0.954	0.882	0.986	-0.136	-0.089	-0.121	-0.155	-0.068	-0.181	-0.021
"CG4096-RA  FEA=BDGP  GEN=CG4096  DB_XREF=CG4096 FBgn0029791  SEG=chrX:+5439561,5448889  MAP=5B1-5B1  LEN=3365  DEF=(CG4096 gene symbol:CG4096 FBgn0029791 (GO:0004222 metalloendopeptidase))"	1626383_at	170.754	155.386	178.954	153.716	103.247	102.093	137.293	171.026	1172.468	0.91	1.048	0.9	0.605	0.598	0.804	1.002	-0.136	0.068	-0.152	-0.726	-0.742	-0.315	0.002
"CG10082-RA  FEA=BDGP  GEN=CG10082  DB_XREF=CG10082 FBgn0034644  SEG=chr2R:+16689728,16700990  MAP=57F6-57F6  LEN=3504  DEF=(CG10082 gene symbol:CG10082 FBgn0034644 )"	1638432_a_at	741.373	674.751	789.157	716.745	896.593	615.807	748.299	728.774	5911.5	0.91	1.064	0.967	1.209	0.831	1.009	0.983	-0.136	0.09	-0.049	0.274	-0.268	0.013	-0.025
"CG18608-RA  FEA=BDGP  GEN=prod  DB_XREF=CG18608 FBgn0014269  SEG=chr2R:-14033124,14034871  MAP=56A2-56A2  LEN=1614  DEF=(CG18608 gene symbol:prod FBgn0014269 (GO:0005694 chromosome) (GO:0003682 chromatin binding))"	1623239_at	1426.017	1297.937	1609.687	1342.808	1086.661	1070.192	1049.625	1170.379	10053.308	0.91	1.129	0.942	0.762	0.75	0.736	0.821	-0.136	0.175	-0.087	-0.392	-0.414	-0.442	-0.285
"CG18648-RA  FEA=BDGP  GEN=CG18648  DB_XREF=CG18648 FBgn0036473  SEG=chr3L:-15023173,15024726  MAP=71B3-71B3  LEN=1362  DEF=(CG18648 gene symbol:CG18648 FBgn0036473 )"	1635241_at	131.622	119.809	108.396	90.597	106.921	56.756	129.477	71.418	814.995	0.91	0.824	0.688	0.812	0.431	0.984	0.543	-0.136	-0.28	-0.539	-0.3	-1.214	-0.024	-0.882
"CG15695-RA  FEA=BDGP  GEN=CG15695  DB_XREF=CG15695 FBgn0038832  SEG=chr3R:+16667880,16670726  MAP=93A2-93A2  LEN=2727  DEF=(CG15695 gene symbol:CG15695 FBgn0038832 )"	1634503_at	144.206	131.286	125.172	124.567	116.544	88.498	135.62	145.767	1011.66	0.91	0.868	0.864	0.808	0.614	0.94	1.011	-0.135	-0.204	-0.211	-0.307	-0.704	-0.089	0.016
"CG17600-RA  FEA=BDGP  GEN=CG17600  DB_XREF=CG17600 FBgn0031195  SEG=chrX:+21448062,21475381  MAP=20B1-20B1  LEN=2468  DEF=(CG17600 gene symbol:CG17600 synonyms:(CG17602) FBgn0031195 )"	1641117_a_at	323.002	294.084	309.537	273.751	321.141	303.508	244.999	264.472	2334.493	0.91	0.958	0.848	0.994	0.94	0.759	0.819	-0.135	-0.061	-0.239	-0.008	-0.09	-0.399	-0.288
"CG33133-RA  FEA=BDGP  GEN=grau  DB_XREF=CG33133 FBgn0001133  SEG=chr2R:-16053309,16055463  MAP=57B9-57B9  LEN=1890  DEF=(CG33133 gene symbol:grau synonyms:(CG3282) FBgn0001133 (GO:0003704 specific RNA polymerase II transcription factor) (GO:0005634 nucleus))"	1633634_at	423.532	385.7	422.206	448.07	348.433	405.13	341.969	400.704	3175.744	0.911	0.997	1.058	0.823	0.957	0.807	0.946	-0.135	-0.005	0.081	-0.282	-0.064	-0.309	-0.08
"CG4531-RA  FEA=BDGP  GEN=argos  DB_XREF=CG4531 FBgn0004569  SEG=chr3L:-16419257,16432580  MAP=73A2-73A2  LEN=2880  DEF=(CG4531 gene symbol:argos FBgn0004569 (GO:0005576 extracellular) (GO:0048019 receptor antagonist) (GO:0005154 epidermal growth factor receptor ligand) (GO:0007411 axon guidance) (GO:0042059 negative regulation of EGF receptor signaling pathway))"	1641578_at	417.089	379.892	466.191	365.918	254.048	227.761	333.15	318.764	2762.812	0.911	1.118	0.877	0.609	0.546	0.799	0.764	-0.135	0.161	-0.189	-0.715	-0.873	-0.324	-0.388
"CG7702-RA  FEA=BDGP  GEN=CG7702  DB_XREF=CG7702 FBgn0038638  SEG=chr3R:+14495130,14500418  MAP=91B8-91C1  LEN=2402  DEF=(CG7702 gene symbol:CG7702 FBgn0038638 )"	1627420_s_at	1378.299	1255.379	1270.524	1275.934	1176.941	1129.666	1255.449	1286.015	10028.208	0.911	0.922	0.926	0.854	0.82	0.911	0.933	-0.135	-0.117	-0.111	-0.228	-0.287	-0.135	-0.1
"CG8679-RA  FEA=BDGP  GEN=CG8679  DB_XREF=CG8679 FBgn0032934  SEG=chr2L:-21186051,21188271  MAP=39B3-39B3  LEN=2220  DEF=(CG8679 gene symbol:CG8679 FBgn0032934 )"	1624200_at	306.417	279.092	303.202	324.83	286.369	341.301	222.153	319.784	2383.149	0.911	0.99	1.06	0.935	1.114	0.725	1.044	-0.135	-0.015	0.084	-0.098	0.156	-0.464	0.062
"CG5861-RA  FEA=BDGP  GEN=CG5861  DB_XREF=CG5861 FBgn0015338  SEG=chr2L:-16283869,16285359  MAP=35F7-35F8  LEN=1118  DEF=(CG5861 gene symbol:CG5861 FBgn0015338 )"	1641285_at	2932.329	2671.131	2972.581	2747.882	2646.983	2572.261	2801.448	2881.933	22226.547	0.911	1.014	0.937	0.903	0.877	0.955	0.983	-0.135	0.02	-0.094	-0.148	-0.189	-0.066	-0.025
"CG5451-RA  FEA=BDGP  GEN=CG5451  DB_XREF=CG5451 FBgn0038666  SEG=chr3R:-14804713,14806707  MAP=91E1-91E2  LEN=1741  DEF=(CG5451 gene symbol:CG5451 FBgn0038666 )"	1632323_at	533.499	486.032	525.766	499.227	485.477	514.171	443.029	504.626	3991.827	0.911	0.986	0.936	0.91	0.964	0.83	0.946	-0.134	-0.021	-0.096	-0.136	-0.053	-0.268	-0.08
"CG4025-RA  FEA=BDGP  SEG=chrX:+1833753,1835227"	1634300_at	241.918	220.499	238.774	216.745	274.176	200.146	215.054	224.985	1832.297	0.911	0.987	0.896	1.133	0.827	0.889	0.93	-0.134	-0.019	-0.159	0.181	-0.273	-0.17	-0.105
"CG5746-RB  FEA=BDGP  GEN=CG5746  DB_XREF=CG5746 FBgn0039186  SEG=chr3R:-20162163,20165166  MAP=95F14-95F14  LEN=2613  DEF=(CG5746 gene symbol:CG5746 FBgn0039186 )"	1627245_s_at	2804.474	2556.29	2836.418	2608.204	2118.596	1949.988	2440.765	2610.607	19925.344	0.912	1.011	0.93	0.755	0.695	0.87	0.931	-0.134	0.016	-0.105	-0.405	-0.524	-0.2	-0.103
"CG9849-RA  FEA=BDGP  GEN=CG9849  DB_XREF=CG9849 FBgn0034803  SEG=chr2R:+17980846,17982602  MAP=59B6-59B6  LEN=995  DEF=(CG9849 gene symbol:CG9849 FBgn0034803 )"	1638453_at	1002.72	914.219	1144.369	999.536	876.067	806.918	889.341	1105.176	7738.346	0.912	1.141	0.997	0.874	0.805	0.887	1.102	-0.133	0.191	-0.005	-0.195	-0.313	-0.173	0.14
"CG12770-RA  FEA=BDGP  GEN=l(2)k16503  DB_XREF=CG12770 FBgn0021814  SEG=chr2R:-3139964,3140782  MAP=44A4-44A4  LEN=818  DEF=(CG12770 gene symbol:l(2)k16503 FBgn0021814 )"	1637893_at	927.864	845.993	975.641	825.469	1174.542	895.836	855.32	933.166	7433.831	0.912	1.051	0.89	1.266	0.965	0.922	1.006	-0.133	0.072	-0.169	0.34	-0.051	-0.117	0.008
"CG4949-RB  FEA=BDGP  GEN=CG4949  DB_XREF=CG4949 FBgn0030813  SEG=chrX:+16809819,16811866  MAP=15E1-15E1  LEN=2047  DEF=(CG4949 gene symbol:CG4949 FBgn0030813 )"	1633764_a_at	108.251	98.712	143.659	107.51	178.574	115.297	88.875	100.226	941.105	0.912	1.327	0.993	1.65	1.065	0.821	0.926	-0.133	0.408	-0.01	0.722	0.091	-0.285	-0.111
"CG4936-RA  FEA=BDGP  GEN=CG4936  DB_XREF=CG4936 FBgn0038768  SEG=chr3R:+15857558,15860070  MAP=92C1-92C1  LEN=1828  DEF=(CG4936 gene symbol:CG4936 FBgn0038768 )"	1626360_at	982.863	896.56	1060.196	994.693	658.975	903.488	825.518	1075.991	7398.284	0.912	1.079	1.012	0.67	0.919	0.84	1.095	-0.133	0.109	0.017	-0.577	-0.121	-0.252	0.131
"CG15645-RA  FEA=BDGP  GEN=CG15645  DB_XREF=CG15645 FBgn0030657  SEG=chrX:-15307998,15308998  MAP=13D4-13D4  LEN=955  DEF=(CG15645 gene symbol:CG15645 FBgn0030657 )"	1641733_a_at	333.653	304.386	366.662	318.502	300.504	296.875	301.955	328.684	2551.221	0.912	1.099	0.955	0.901	0.89	0.905	0.985	-0.132	0.136	-0.067	-0.151	-0.168	-0.144	-0.022
"CG6874-RA  FEA=BDGP  GEN=CG6874  DB_XREF=CG6874 FBgn0036815  SEG=chr3L:+18770051,18771233  MAP=75E1-75E1  LEN=1125  DEF=(CG6874 gene symbol:CG6874 FBgn0036815 )"	1625792_s_at	660.417	602.623	820.162	583.8	567.495	511.106	579.494	569.842	4894.939	0.912	1.242	0.884	0.859	0.774	0.877	0.863	-0.132	0.313	-0.178	-0.219	-0.37	-0.189	-0.213
"CG9227-RA  FEA=BDGP  GEN=CG9227  DB_XREF=CG9227 FBgn0031783  SEG=chr2L:-6120080,6122874  MAP=26B10-26B10  LEN=2590  DEF=(CG9227 gene symbol:CG9227 FBgn0031783 )"	1625411_at	141.292	128.974	114.357	134.613	169.213	104.005	129.824	146.341	1068.62	0.913	0.809	0.953	1.198	0.736	0.919	1.036	-0.132	-0.305	-0.07	0.26	-0.442	-0.122	0.051
"CG3653-RB  FEA=BDGP  GEN=kirre  DB_XREF=CG3653 FBgn0028369  SEG=chrX:+2858515,2891241  MAP=3C7-3C7  LEN=3515  DEF=(CG3653 gene symbol:kirre FBgn0028369 (GO:0007523 larval visceral muscle development) (GO:0005886 plasma membrane) (GO:0016202 regulation of myogenesis) (GO:0007520 myoblast fusion))"	1633888_s_at	284.292	259.525	243.545	233.324	162.547	146.512	213.887	316.111	1859.743	0.913	0.857	0.821	0.572	0.515	0.752	1.112	-0.131	-0.223	-0.285	-0.807	-0.956	-0.411	0.153
"CG32009-RA  FEA=BDGP  GEN=CG32009  DB_XREF=CG32009 FBgn0052009  SEG=chr4:-47642,51939  MAP=102A3-102A3  LEN=2664  DEF=(CG32009 gene symbol:CG32009 FLAGGED_PROBLEMATIC FBgn0052009 )"	1623145_s_at	56.548	51.654	60.273	59.932	33.576	42.707	82.155	69.632	456.477	0.913	1.066	1.06	0.594	0.755	1.453	1.231	-0.131	0.092	0.084	-0.752	-0.405	0.539	0.3
"CG10376-RA  FEA=BDGP  GEN=CG10376  DB_XREF=CG10376 FBgn0032702  SEG=chr2L:-18678687,18681201  MAP=37A1-37A1  LEN=2514  DEF=(CG10376 gene symbol:CG10376 FBgn0032702 (GO:0004722 protein serinethreonine phosphatase) (GO:0006470 protein amino acid dephosphorylation))"	1626553_at	744.789	680.492	867.46	670.199	807.196	695.64	633.359	709.9	5809.034	0.914	1.165	0.9	1.084	0.934	0.85	0.953	-0.13	0.22	-0.152	0.116	-0.098	-0.234	-0.069
"CG1669-RA  FEA=BDGP  SEG=chr2R:-2505923,2506662"	1630406_at	171.253	156.475	127.022	170.58	159.255	141.376	145.401	157.643	1229.004	0.914	0.742	0.996	0.93	0.826	0.849	0.921	-0.13	-0.431	-0.006	-0.105	-0.277	-0.236	-0.119
"CG5958-RA  FEA=BDGP  GEN=CG5958  DB_XREF=CG5958 FBgn0031913  SEG=chr2L:-7422759,7425711  MAP=27F6-27F6  LEN=1139  DEF=(CG5958 gene symbol:CG5958 FBgn0031913 (GO:0016918 retinal binding))"	1627493_at	3948.921	3608.278	3602.291	4035.549	5465.137	4799.022	3379.793	4156.536	32995.526	0.914	0.912	1.022	1.384	1.215	0.856	1.053	-0.13	-0.133	0.031	0.469	0.281	-0.225	0.074
"CG10933-RA  FEA=BDGP  GEN=CG10933  DB_XREF=CG10933 FBgn0034264  SEG=chr2R:+12787037,12788578  MAP=54E2-54E2  LEN=1195  DEF=(CG10933 gene symbol:CG10933 FBgn0034264 )"	1638211_at	282.565	258.213	297.607	249.886	308.41	262.361	235.369	226.925	2121.337	0.914	1.053	0.884	1.091	0.928	0.833	0.803	-0.13	0.075	-0.177	0.126	-0.107	-0.264	-0.316
"CG32158-RA  FEA=BDGP  GEN=CG32158  DB_XREF=CG32158 FBgn0052158  SEG=chr3L:-16440715,16471789  MAP=73A3-73A4  LEN=5147  DEF=(CG32158 gene symbol:CG32158 synonyms:(CG4526 CG12243) FLAGGED_PROBLEMATIC FBgn0052158 (GO:0004016 adenylate cyclase))"	1641693_s_at	186.023	170.032	181.975	157.546	536.965	214.927	198.093	167.591	1813.153	0.914	0.978	0.847	2.887	1.155	1.065	0.901	-0.13	-0.032	-0.24	1.529	0.208	0.091	-0.151
"CG17785-RA  FEA=BDGP  GEN=Golgin84  DB_XREF=CG17785 FBgn0039188  SEG=chr3R:-20172446,20174302  MAP=95F15-95F15  LEN=1801  DEF=(CG17785 gene symbol:Golgin84 FBgn0039188 )"	1632897_at	922.471	843.472	923.039	826.25	864.666	738.403	688.223	917.819	6724.344	0.914	1.001	0.896	0.937	0.8	0.746	0.995	-0.129	0.001	-0.159	-0.093	-0.321	-0.423	-0.007
"CG5134-RB  FEA=BDGP  GEN=CG5134  DB_XREF=CG5134 FBgn0034311  SEG=chr2R:+13231010,13232114  MAP=55B11-55B11  LEN=656  DEF=(CG5134 gene symbol:CG5134 synonyms:(CG30112 CG30113) FLAGGED_PROBLEMATIC FBgn0034311 )"	1634176_a_at	961.557	879.222	1004.497	1011.789	860.256	1011.432	841.786	979.729	7550.267	0.914	1.045	1.052	0.895	1.052	0.875	1.019	-0.129	0.063	0.073	-0.161	0.073	-0.192	0.027
"CG14446-RA  FEA=BDGP  GEN=CG14446  DB_XREF=CG14446 FBgn0029850  SEG=chrX:+5966550,5971694  MAP=5E1-5E1  LEN=4200  DEF=(CG14446 gene symbol:CG14446 FBgn0029850 )"	1624925_at	387.211	354.068	333.531	327.419	317.837	301.399	340.121	335.925	2697.511	0.914	0.861	0.846	0.821	0.778	0.878	0.868	-0.129	-0.215	-0.242	-0.285	-0.361	-0.187	-0.205
"CG6363-RA  FEA=BDGP  GEN=MRG15  DB_XREF=CG6363 FBgn0027378  SEG=chr3R:-11102179,11103849  MAP=88E11-88E11  LEN=1496  DEF=(CG6363 gene symbol:MRG15 FBgn0027378 (GO:0005634 nucleus))"	1626620_at	829.96	759.109	835.849	787.229	782.54	760.497	687.908	865.645	6308.736	0.915	1.007	0.949	0.943	0.916	0.829	1.043	-0.129	0.01	-0.076	-0.085	-0.126	-0.271	0.061
"CG8290-RC  FEA=BDGP  SEG=chr2R:+7035400,7036679"	1633662_a_at	78.971	72.24	90.261	84.56	63.188	55.469	70.783	42.486	557.958	0.915	1.143	1.071	0.8	0.702	0.896	0.538	-0.129	0.193	0.099	-0.322	-0.51	-0.158	-0.894
"CG1621-RA  FEA=BDGP  GEN=CG1621  DB_XREF=CG1621 FBgn0033182  SEG=chr2R:-2551729,2553480  MAP=43D1-43D1  LEN=1687  DEF=(CG1621 gene symbol:CG1621 FBgn0033182 )"	1641231_at	480.724	439.877	543.871	396.272	392.924	361.041	443.778	396.491	3454.977	0.915	1.131	0.824	0.817	0.751	0.923	0.825	-0.128	0.178	-0.279	-0.291	-0.413	-0.115	-0.278
"CG13892-RA  FEA=BDGP  GEN=Cypl  DB_XREF=CG13892 FBgn0035141  SEG=chr3L:-522745,523545  MAP=61C3-61C3  LEN=708  DEF=(CG13892 gene symbol:Cypl FBgn0035141 (GO:0003755 peptidyl-prolyl cis-trans isomerase))"	1639357_at	429.199	392.755	429.585	443.724	414.364	432.703	383.149	446.609	3372.088	0.915	1.001	1.034	0.965	1.008	0.893	1.041	-0.128	0.001	0.048	-0.051	0.012	-0.164	0.057
"CG10233-RB  FEA=BDGP  GEN=CG10233  DB_XREF=CG10233 FBgn0037302  SEG=chr3R:-1062468,1063035  MAP=82F7-82F7  LEN=509  DEF=(CG10233 gene symbol:CG10233 FBgn0037302 )"	1635338_a_at	77.362	70.812	69.098	41.362	88.985	44.184	51.465	31.707	474.974	0.915	0.893	0.535	1.15	0.571	0.665	0.41	-0.128	-0.163	-0.903	0.202	-0.808	-0.588	-1.287
"CG9873-RA  FEA=BDGP  GEN=CG9873  DB_XREF=CG9873 FBgn0034822  SEG=chr2R:-18143671,18143941  MAP=59C4-59C4  LEN=270  DEF=(CG9873 gene symbol:CG9873 FBgn0034822 (GO:0005840 ribosome) (GO:0005842 cytosolic large ribosomal subunit (sensu Eukarya)) (GO:0003735 structural constituent of ribosome))"	1636738_at	76.342	69.879	88.678	65.152	65.5	58.757	54.593	57.678	536.578	0.915	1.162	0.853	0.858	0.77	0.715	0.756	-0.128	0.216	-0.229	-0.221	-0.378	-0.484	-0.404
"CG17921-RB  FEA=BDGP  GEN=HmgZ  DB_XREF=CG17921 FBgn0010228  SEG=chr2R:-16741101,16748039  MAP=57F9-57F9  LEN=1133  DEF=(CG17921 gene symbol:HmgZ FBgn0010228 (GO:0003677 DNA binding) (GO:0005634 nucleus))"	1628984_s_at	8879.683	8128.281	8946.303	8689.916	5944.019	6302.089	8616.986	7926.18	63433.458	0.915	1.008	0.979	0.669	0.71	0.97	0.893	-0.128	0.011	-0.031	-0.579	-0.495	-0.043	-0.164
"CG4584-RB  FEA=BDGP  SEG=chr2L:+11003740,11004547"	1634637_a_at	2889.436	2645.54	3078.57	2920.92	2778.675	3400.569	2280.34	2867.724	22861.774	0.916	1.065	1.011	0.962	1.177	0.789	0.992	-0.127	0.091	0.016	-0.056	0.235	-0.342	-0.011
"CG6434-RA  FEA=BDGP  GEN=CG6434  DB_XREF=CG6434 FBgn0036972  SEG=chr3L:-20240914,20241747  MAP=77B4-77B4  LEN=659  DEF=(CG6434 gene symbol:CG6434 FBgn0036972 )"	1626046_s_at	336.528	308.127	380.679	289.671	252.856	265.96	261.685	319.866	2415.371	0.916	1.131	0.861	0.751	0.79	0.778	0.95	-0.127	0.178	-0.216	-0.412	-0.34	-0.363	-0.073
"CG32955-RE  FEA=BDGP  GEN=CG32955  DB_XREF=CG32955 FBgn0052955  SEG=chr2L:+11258597,11268717  MAP=32E2-32E2  LEN=7986  DEF=(CG32955 gene symbol:CG32955 synonyms:(CG4831) FBgn0052955 )"	1629720_s_at	633.867	580.479	655.753	609.685	596.899	626.88	530.364	632.31	4866.237	0.916	1.035	0.962	0.942	0.989	0.837	0.998	-0.127	0.049	-0.056	-0.087	-0.016	-0.257	-0.004
"CG7358-RA  FEA=BDGP  GEN=CG7358  DB_XREF=CG7358 FBgn0030974  SEG=chrX:-18619967,18624591  MAP=17F3-17F3  LEN=3917  DEF=(CG7358 gene symbol:CG7358 FBgn0030974 )"	1630000_at	734.309	672.615	688.808	666.772	600.6	600.711	646.031	775.301	5385.148	0.916	0.938	0.908	0.818	0.818	0.88	1.056	-0.127	-0.092	-0.139	-0.29	-0.29	-0.185	0.078
"CG9867-RA  FEA=BDGP  GEN=CG9867  DB_XREF=CG9867 FBgn0031421  SEG=chr2L:+2373706,2375644  MAP=22E1-22E1  LEN=1830  DEF=(CG9867 gene symbol:CG9867 FBgn0031421 )"	1631672_at	453.077	415.112	406.801	457.692	389.38	441.754	353.987	472.451	3390.254	0.916	0.898	1.01	0.859	0.975	0.781	1.043	-0.126	-0.155	0.015	-0.219	-0.037	-0.356	0.06
"CG12702-RA  FEA=BDGP  GEN=CG12702  DB_XREF=CG12702 FBgn0031070  SEG=chrX:-19490127,19493283  MAP=18F1-18F1  LEN=2906  DEF=(CG12702 gene symbol:CG12702 FBgn0031070 )"	1634457_at	436.608	400.08	561.038	397.616	425.157	318.792	396.858	405.342	3341.492	0.916	1.285	0.911	0.974	0.73	0.909	0.928	-0.126	0.362	-0.135	-0.038	-0.454	-0.138	-0.107
"CG7655-RA  FEA=BDGP  GEN=CG7655  DB_XREF=CG7655 FBgn0038536  SEG=chr3R:+13508407,13509491  MAP=90C1-90C1  LEN=1025  DEF=(CG7655 gene symbol:CG7655 FBgn0038536 )"	1639790_at	884.494	810.512	929.064	793.236	742.498	823.552	769.64	945.298	6698.293	0.916	1.05	0.897	0.839	0.931	0.87	1.069	-0.126	0.071	-0.157	-0.252	-0.103	-0.201	0.096
"CG9226-RA  FEA=BDGP  GEN=CG9226  DB_XREF=CG9226 FBgn0031782  SEG=chr2L:-6118093,6119977  MAP=26B10-26B10  LEN=1711  DEF=(CG9226 gene symbol:CG9226 FBgn0031782 (GO:0019001 guanyl nucleotide binding))"	1630755_at	221.664	203.173	230.106	194.152	183.929	219.99	169.444	230.576	1653.034	0.917	1.038	0.876	0.83	0.992	0.764	1.04	-0.126	0.054	-0.191	-0.269	-0.011	-0.388	0.057
"CG32464-RD  FEA=BDGP  GEN=l(3)82Fd  DB_XREF=CG32464 FBgn0013576  SEG=chr3R:-1119673,1161623  MAP=82F8-82F9  LEN=2458  DEF=(CG32464 gene symbol:l(3)82Fd synonyms:(CG10196 CG10199) FBgn0013576 )"	1632983_s_at	291.481	267.219	346.153	317.034	688.258	391.096	285.321	277.403	2863.966	0.917	1.188	1.088	2.361	1.342	0.979	0.952	-0.125	0.248	0.121	1.24	0.424	-0.031	-0.071
"CG30382-RA  FEA=BDGP  GEN=CG30382  DB_XREF=CG30382 FBgn0050382  SEG=chr2R:-2891411,2892496  MAP=43E18-43E18  LEN=735  DEF=(CG30382 gene symbol:CG30382 FBgn0050382 )"	1633010_s_at	2296.796	2105.848	2150.244	2179.127	2586.42	2368.162	2080.011	2383.126	18149.735	0.917	0.936	0.949	1.126	1.031	0.906	1.038	-0.125	-0.095	-0.076	0.171	0.044	-0.143	0.053
"CG2865-RA  FEA=BDGP  SEG=chrX:-2038283,2049518"	1630025_at	1563.678	1434.1	1702.47	1171.377	1259.418	1423.101	1362.154	1484.178	11400.475	0.917	1.089	0.749	0.805	0.91	0.871	0.949	-0.125	0.123	-0.417	-0.312	-0.136	-0.199	-0.075
"CG3894-RA  FEA=BDGP  GEN=CG3894  DB_XREF=CG3894 FBgn0035059  SEG=chr2R:+19806733,19810320  MAP=60E1-60E1  LEN=1554  DEF=(CG3894 gene symbol:CG3894 synonyms:(CG9197) FBgn0035059 )"	1634655_at	319.941	293.455	296.826	294.216	318.614	354.312	255.797	323.426	2456.585	0.917	0.928	0.92	0.996	1.107	0.8	1.011	-0.125	-0.108	-0.121	-0.006	0.147	-0.323	0.016
"CG7480-RA  FEA=BDGP  GEN=Pgant35A  DB_XREF=CG7480 FBgn0001970  SEG=chr2L:+14341369,14343595  MAP=35A4-35A4  LEN=2226  DEF=(CG7480 gene symbol:Pgant35A FBgn0001970 (GO:0004653 polypeptide N-acetylgalactosaminyltransferase))"	1632680_at	219.694	201.536	205.025	200.751	192.399	207.102	162.419	211.603	1600.529	0.917	0.933	0.914	0.876	0.943	0.739	0.963	-0.124	-0.1	-0.13	-0.191	-0.085	-0.436	-0.054
"CG11791-RA  FEA=BDGP  GEN=CG11791  DB_XREF=CG11791 FBgn0039266  SEG=chr3R:+20866714,20869453  MAP=96B19-96B19  LEN=1813  DEF=(CG11791 gene symbol:CG11791 FBgn0039266 )"	1626654_a_at	1400.318	1284.604	1497.795	1195.133	1329.966	1226.416	1151.537	1333.988	10419.757	0.917	1.07	0.853	0.95	0.876	0.822	0.953	-0.124	0.097	-0.229	-0.074	-0.191	-0.282	-0.07
"CG12372-RA  FEA=BDGP  GEN=spt4  DB_XREF=CG12372 FBgn0028683  SEG=chr2R:+7698329,7698889  MAP=49B10-49B10  LEN=433  DEF=(CG12372 gene symbol:spt4 FBgn0028683 (GO:0016582 non-covalent chromatin modification) (GO:0003682 chromatin binding) (GO:0005634 nucleus))"	1627131_at	1089.682	999.685	1176.979	1138.964	1160.384	1044.944	953.433	1141.071	8705.144	0.917	1.08	1.045	1.065	0.959	0.875	1.047	-0.124	0.111	0.064	0.091	-0.06	-0.193	0.066
"CG3430-RA  FEA=BDGP  GEN=CG3430  DB_XREF=CG3430 FBgn0031875  SEG=chr2L:+6949240,6951338  MAP=27C7-27C7  LEN=1974  DEF=(CG3430 gene symbol:CG3430 FBgn0031875 )"	1630384_at	300.383	275.579	418.369	303.396	293.086	282.953	263.093	359.553	2496.411	0.917	1.393	1.01	0.976	0.942	0.876	1.197	-0.124	0.478	0.014	-0.035	-0.086	-0.191	0.259
"CG33047-RA  FEA=BDGP  GEN=CG33047  DB_XREF=CG33047 FBgn0053047  SEG=chr3L:-11476328,11480245  MAP=68C12-68C12  LEN=3514  DEF=(CG33047 gene symbol:CG33047 FBgn0053047 )"	1635028_s_at	359.777	330.135	452.913	351.649	758.446	933.008	366.573	371.954	3924.456	0.918	1.259	0.977	2.108	2.593	1.019	1.034	-0.124	0.332	-0.033	1.076	1.375	0.027	0.048
"CG7065-RA  FEA=BDGP  GEN=CG7065  DB_XREF=CG7065 FBgn0030091  SEG=chrX:+8881535,8886607  MAP=8C13-8C15  LEN=3937  DEF=(CG7065 gene symbol:CG7065 FBgn0030091 )"	1639672_at	436.054	400.218	407.193	395.578	413.33	329.264	362.385	358.746	3102.767	0.918	0.934	0.907	0.948	0.755	0.831	0.823	-0.124	-0.099	-0.141	-0.077	-0.405	-0.267	-0.282
"CG4428-RA  FEA=BDGP  GEN=CG4428  DB_XREF=CG4428 FBgn0031298  SEG=chr2L:+1082578,1085050  MAP=21E3-21E3  LEN=2080  DEF=(CG4428 gene symbol:CG4428 FBgn0031298 )"	1641676_at	901.938	827.831	864.023	848.281	916.167	680.007	762.298	846.847	6647.391	0.918	0.958	0.941	1.016	0.754	0.845	0.939	-0.124	-0.062	-0.088	0.023	-0.407	-0.243	-0.091
"CG6355-RA  FEA=BDGP  SEG=chr2R:-12837685,12845637"	1628190_at	117.04	107.438	125.73	116.799	140.31	141.927	93.87	101.549	944.663	0.918	1.074	0.998	1.199	1.213	0.802	0.868	-0.123	0.103	-0.003	0.262	0.278	-0.318	-0.205
"CG17136-RA  FEA=BDGP  GEN=Rbp1  DB_XREF=CG17136 FBgn0010252  SEG=chr3R:+6610121,6612212  MAP=86C6-86C6  LEN=781  DEF=(CG17136 gene symbol:Rbp1 FBgn0010252 (GO:0006376 mRNA splice site selection) (GO:0008248 pre-mRNA splicing factor) (GO:0005681 spliceosome complex) (GO:0003723 RNA binding) (GO:0005634 nucleus) (GO:0006371 mRNA splicing))"	1627812_s_at	2071.667	1901.881	1978.051	2024.081	1588.635	2337.478	1546.505	2057.732	15506.03	0.918	0.955	0.977	0.767	1.128	0.747	0.993	-0.123	-0.067	-0.034	-0.383	0.174	-0.422	-0.01
"CG6227-RA  FEA=BDGP  GEN=CG6227  DB_XREF=CG6227 FBgn0030631  SEG=chrX:+15076132,15081035  MAP=13B7-13B8  LEN=4301  DEF=(CG6227 gene symbol:CG6227 FBgn0030631 (GO:0005681 spliceosome complex) (GO:0003723 RNA binding) (GO:0003724 RNA helicase) (GO:0004004 ATP dependent RNA helicase) (GO:0006371 mRNA splicing))"	1638962_at	470.779	432.263	425.352	487.099	416.909	531.678	362.231	498.24	3624.55	0.918	0.904	1.035	0.886	1.129	0.769	1.058	-0.123	-0.146	0.049	-0.175	0.176	-0.378	0.082
"CG32182-RA  FEA=BDGP  GEN=CG32182  DB_XREF=CG32182 FBgn0052182  SEG=chr3L:+17707043,17708303  MAP=75A2-75A2  LEN=1260  DEF=(CG32182 gene symbol:CG32182 FBgn0052182 )"	1627416_at	195.736	179.729	207.292	151.806	106.706	213.461	109.504	216.899	1381.131	0.918	1.059	0.776	0.545	1.091	0.559	1.108	-0.123	0.083	-0.367	-0.875	0.125	-0.838	0.148
"CG3625-RA  FEA=BDGP  GEN=CG3625  DB_XREF=CG3625 FBgn0031245  SEG=chr2L:-283384,286527  MAP=21B7-21B7  LEN=1268  DEF=(CG3625 gene symbol:CG3625 FBgn0031245 )"	1641294_a_at	5312.238	4877.91	5253.869	4957.27	5323.339	5617.343	5093.358	5019.532	41454.859	0.918	0.989	0.933	1.002	1.057	0.959	0.945	-0.123	-0.016	-0.1	0.003	0.081	-0.061	-0.082
"CG6129-RB  FEA=BDGP  GEN=CG6129  DB_XREF=CG6129 FBgn0039152  SEG=chr3R:+19936681,19944574  MAP=95E1-95E3  LEN=6639  DEF=(CG6129 gene symbol:CG6129 FBgn0039152 )"	1634341_a_at	296.508	272.35	199.674	229.697	224.825	160.48	256.109	298.752	1938.396	0.919	0.673	0.775	0.758	0.541	0.864	1.008	-0.123	-0.57	-0.368	-0.399	-0.886	-0.211	0.011
"CG6480-RA  FEA=BDGP  GEN=CG6480  DB_XREF=CG6480 FBgn0036964  SEG=chr3L:-20214382,20215438  MAP=77B1-77B1  LEN=789  DEF=(CG6480 gene symbol:CG6480 FBgn0036964 )"	1631101_at	873.176	802.311	875.214	864.5	671.978	791.827	695.282	944.859	6519.146	0.919	1.002	0.99	0.77	0.907	0.796	1.082	-0.122	0.003	-0.014	-0.378	-0.141	-0.329	0.114
"CG33166-RB  FEA=BDGP  SEG=chr3L:-1456076,1470176"	1641652_a_at	266.357	244.773	212.372	286.072	276.834	190.886	268.303	235.308	1980.906	0.919	0.797	1.074	1.039	0.717	1.007	0.883	-0.122	-0.327	0.103	0.056	-0.481	0.011	-0.179
"CG5442-RB  FEA=BDGP  GEN=SC35  DB_XREF=CG5442 FBgn0040286  SEG=chr2L:-12420738,12422916  MAP=33E4-33E4  LEN=1094  DEF=(CG5442 gene symbol:SC35 FBgn0040286 (GO:0005717 chromatin) (GO:0006376 mRNA splice site selection) (GO:0016607 nuclear speck) (GO:0008248 pre-mRNA splicing factor) (GO:0005681 spliceosome complex) (GO:0003723 RNA binding) (GO:0006371 mRNA splicing))"	1627739_at	5793.172	5323.884	6232.406	5524.332	5141.919	6165.218	5138.034	5558.023	44876.988	0.919	1.076	0.954	0.888	1.064	0.887	0.959	-0.122	0.105	-0.069	-0.172	0.09	-0.173	-0.06
"CG5375-RA  FEA=BDGP  GEN=CG5375  DB_XREF=CG5375 FBgn0032221  SEG=chr2L:-10320791,10322973  MAP=31D8-31D9  LEN=1690  DEF=(CG5375 gene symbol:CG5375 FBgn0032221 )"	1634570_at	84.655	77.799	101.184	89.098	97.954	66.258	70.561	100.09	687.599	0.919	1.195	1.052	1.157	0.783	0.834	1.182	-0.122	0.257	0.074	0.211	-0.354	-0.263	0.242
"CT37107  FEA=sim4  SEG=chr3R:-19634605,19635594"	1634488_s_at	260.013	238.958	261.368	252.514	258.847	223.273	196.235	151.83	1843.038	0.919	1.005	0.971	0.996	0.859	0.755	0.584	-0.122	0.008	-0.042	-0.006	-0.22	-0.406	-0.776
"CG6444-RA  FEA=BDGP  GEN=CG6444  DB_XREF=CG6444 FBgn0032293  SEG=chr2L:+10725226,10725631  MAP=32A4-32A4  LEN=405  DEF=(CG6444 gene symbol:CG6444 FBgn0032293 )"	1637776_at	572.892	526.603	539.422	500.977	635.784	548.726	450.521	561.696	4336.62	0.919	0.942	0.874	1.11	0.958	0.786	0.98	-0.122	-0.087	-0.194	0.15	-0.062	-0.347	-0.028
"CG9003-RA  FEA=BDGP  GEN=CG9003  DB_XREF=CG9003 FBgn0033639  SEG=chr2R:-6707901,6710362  MAP=48B2-48B2  LEN=1518  DEF=(CG9003 gene symbol:CG9003 FBgn0033639 )"	1632543_at	484.033	444.949	450.572	383.464	520.762	429.46	427.617	386.811	3527.669	0.919	0.931	0.792	1.076	0.887	0.883	0.799	-0.121	-0.103	-0.336	0.106	-0.173	-0.179	-0.323
"CG1787-RA  FEA=BDGP  GEN=Hexo2  DB_XREF=CG1787 FBgn0041629  SEG=chrX:+8448652,8451481  MAP=8A2-8A2  LEN=2142  DEF=(CG1787 gene symbol:Hexo2 FBgn0041629 (GO:0004563 beta-N-acetylhexosaminidase))"	1640957_at	246.635	226.773	206.766	198.86	328.366	205.594	209.374	216.667	1839.036	0.919	0.838	0.806	1.331	0.834	0.849	0.878	-0.121	-0.254	-0.311	0.413	-0.263	-0.236	-0.187
[truncated: 2,966,142 more chars]
